# Supplementary material for: The apparent permeabilities of Caco-2 cells to marketed drugs: magnitude, and independence from both biophysical properties and endogenite similarities
Source: PeerJ. 2015 Nov 17;3:e1405. doi: 10.7717/peerj.1405 (PMC4655101; doi:10.7717/peerj.1405)
Supplement: Supplemental Information 1 — Drugs_Caco2_compilation_with_descriptors_2.xls [file peerj-03-1405-s001.xls]

## Sheet: default
Name	Synonyms	SMILES	InChI	Fluorine	antibiotic	Efflux inhibitor?	Caco-2 Papp * 10^6 cm/s	minus_log P_app(cm/s)	Reference number	Endnote	Data exist	RDKit Mol (from InChI code)	SlogP	SMR	LabuteASA	TPSA	AMW	ExactMW	NumLipinskiHBA	NumLipinskiHBD	NumRotatableBonds	NumHBD	NumHBA	NumAmideBonds	NumHeteroAtoms	NumHeavyAtoms	NumAtoms	NumRings	NumAromaticRings	NumSaturatedRings	NumAliphaticRings	NumAromaticHeterocycles	NumSaturatedHeterocycles	NumAliphaticHeterocycles	NumAromaticCarbocycles	NumSaturatedCarbocycles	NumAliphaticCarbocycles	FractionCSP3
Abacavir		Nc1nc2c(ncn2[C@H]2C=C[C@@H](CO)C2)c(NC2CC2)n1	InChI=1S/C14H18N6O/c15-14-18-12(17-9-2-3-9)11-13(19-14)20(7-16-11)10-4-1-8(5-10)6-21/h1,4,7-10,21H,2-3,5-6H2,(H3,15,17,18,19)/t8-,10+/m1/s1	false							0	N=c1nc2c(ncn2[C@H]2C=C[C@@H](CO)C2)c(NC2CC2)[nH]1	0.92267	77.7479	120.804	102.61	286.339	286.154	7	4	4	4	6	0	7	21	39	4	2	1	2	2	0	0	0	1	2	0.5
Abiraterone		CC(=O)O[C@H]1CC[C@@]2(C)C(=CCC3C4CC=C(c5cccnc5)[C@@]4(C)CCC32)C1	InChI=1S/C26H33NO2/c1-17(28)29-20-10-12-25(2)19(15-20)6-7-21-23-9-8-22(18-5-4-14-27-16-18)26(23,3)13-11-24(21)25/h4-6,8,14,16,20-21,23-24H,7,9-13,15H2,1-3H3/t20-,21?,23?,24?,25-,26+/m0/s1	false							0	CC(=O)O[C@H]1CC[C@@]2(C)C(=CCC3C4CC=C(c5cccnc5)[C@@]4(C)CCC32)C1	5.9694	114.854	174.187	39.19	391.555	391.251	3	0	2	0	3	0	3	29	62	5	1	2	4	1	0	0	0	2	4	0.615385
Acamprosate		CC(=O)NCCCS(=O)(=O)O	InChI=1S/C5H11NO4S/c1-5(7)6-3-2-4-11(8,9)10/h2-4H2,1H3,(H,6,7)(H,8,9,10)	false							0	CC(O)=NCCCS(=O)(=O)O	0.2407	41.6374	65.5172	86.96	181.213	181.041	5	2	4	2	3	0	6	11	22	0	0	0	0	0	0	0	0	0	0	0.8
Acarbose		C[C@H]1O[C@H](O[C@H]2[C@H](O)[C@@H](O)[C@@H](O[C@H]3[C@H](O)[C@@H](O)[C@H](O)O[C@@H]3CO)O[C@@H]2CO)[C@H](O)[C@@H](O)[C@@H]1N[C@H]1C=C(CO)[C@H](O)[C@H](O)[C@H]1O	InChI=1S/C25H43NO18/c1-6-11(26-8-2-7(3-27)12(30)15(33)13(8)31)14(32)19(37)24(40-6)43-22-10(5-29)42-25(20(38)17(22)35)44-21-9(4-28)41-23(39)18(36)16(21)34/h2,6,8-39H,3-5H2,1H3/t6-,8+,9-,10-,11-,12+,13+,14+,15+,16-,17-,18-,19-,20-,21-,22-,23-,24-,25-/m1/s1	false							0	C[C@H]1O[C@H](O[C@H]2[C@H](O)[C@@H](O)[C@@H](O[C@H]3[C@H](O)[C@@H](O)[C@H](O)O[C@@H]3CO)O[C@@H]2CO)[C@H](O)[C@@H](O)[C@@H]1N[C@H]1C=C(CO)[C@H](O)[C@H](O)[C@H]1O	-8.5645	137.735	250.228	321.17	645.608	645.248	19	14	9	14	19	0	19	44	87	4	0	3	4	0	3	3	0	0	1	0.92
Acebutolol		CCCC(=O)Nc1ccc(OCC(O)CNC(C)C)c(C(C)=O)c1	InChI=1S/C18H28N2O4/c1-5-6-18(23)20-14-7-8-17(16(9-14)13(4)21)24-11-15(22)10-19-12(2)3/h7-9,12,15,19,22H,5-6,10-11H2,1-4H3,(H,20,23)	false			1.47911	-5.83	2	[Hou, 2004 #14508]	1	CCCC(O)=Nc1ccc(OCC(O)CNC(C)C)c(C(C)=O)c1	3.015	95.7188	143.119	91.15	336.432	336.205	6	3	10	3	5	0	6	24	52	1	1	0	0	0	0	0	1	0	0	0.555556
Acebutolol		CCCC(=O)Nc1ccc(OCC(O)CNC(C)C)c(C(C)=O)c1	InChI=1S/C18H28N2O4/c1-5-6-18(23)20-14-7-8-17(16(9-14)13(4)21)24-11-15(22)10-19-12(2)3/h7-9,12,15,19,22H,5-6,10-11H2,1-4H3,(H,20,23)	false			4		4	[Balimane, 2006 #11478]	1	CCCC(O)=Nc1ccc(OCC(O)CNC(C)C)c(C(C)=O)c1	3.015	95.7188	143.119	91.15	336.432	336.205	6	3	10	3	5	0	6	24	52	1	1	0	0	0	0	0	1	0	0	0.555556
Acebutolol		CCCC(=O)Nc1ccc(OCC(O)CNC(C)C)c(C(C)=O)c1	InChI=1S/C18H28N2O4/c1-5-6-18(23)20-14-7-8-17(16(9-14)13(4)21)24-11-15(22)10-19-12(2)3/h7-9,12,15,19,22H,5-6,10-11H2,1-4H3,(H,20,23)	false			1.25893	-5.9	5	[Gozalbes, 2011 #50574]	1	CCCC(O)=Nc1ccc(OCC(O)CNC(C)C)c(C(C)=O)c1	3.015	95.7188	143.119	91.15	336.432	336.205	6	3	10	3	5	0	6	24	52	1	1	0	0	0	0	0	1	0	0	0.555556
Acebutolol		CCCC(=O)Nc1ccc(OCC(O)CNC(C)C)c(C(C)=O)c1	InChI=1S/C18H28N2O4/c1-5-6-18(23)20-14-7-8-17(16(9-14)13(4)21)24-11-15(22)10-19-12(2)3/h7-9,12,15,19,22H,5-6,10-11H2,1-4H3,(H,20,23)	false			4.5		8	[Usansky, 2005 #48258]	1	CCCC(O)=Nc1ccc(OCC(O)CNC(C)C)c(C(C)=O)c1	3.015	95.7188	143.119	91.15	336.432	336.205	6	3	10	3	5	0	6	24	52	1	1	0	0	0	0	0	1	0	0	0.555556
Acebutolol		CCCC(=O)Nc1ccc(OCC(O)CNC(C)C)c(C(C)=O)c1	InChI=1S/C18H28N2O4/c1-5-6-18(23)20-14-7-8-17(16(9-14)13(4)21)24-11-15(22)10-19-12(2)3/h7-9,12,15,19,22H,5-6,10-11H2,1-4H3,(H,20,23)	false			4.8		9	[Marino, 2005 #50602]	1	CCCC(O)=Nc1ccc(OCC(O)CNC(C)C)c(C(C)=O)c1	3.015	95.7188	143.119	91.15	336.432	336.205	6	3	10	3	5	0	6	24	52	1	1	0	0	0	0	0	1	0	0	0.555556
Acebutolol		CCCC(=O)Nc1ccc(OCC(O)CNC(C)C)c(C(C)=O)c1	InChI=1S/C18H28N2O4/c1-5-6-18(23)20-14-7-8-17(16(9-14)13(4)21)24-11-15(22)10-19-12(2)3/h7-9,12,15,19,22H,5-6,10-11H2,1-4H3,(H,20,23)	false			1.5		9	[Marino, 2005 #50602]	1	CCCC(O)=Nc1ccc(OCC(O)CNC(C)C)c(C(C)=O)c1	3.015	95.7188	143.119	91.15	336.432	336.205	6	3	10	3	5	0	6	24	52	1	1	0	0	0	0	0	1	0	0	0.555556
Acebutolol		CCCC(=O)Nc1ccc(OCC(O)CNC(C)C)c(C(C)=O)c1	InChI=1S/C18H28N2O4/c1-5-6-18(23)20-14-7-8-17(16(9-14)13(4)21)24-11-15(22)10-19-12(2)3/h7-9,12,15,19,22H,5-6,10-11H2,1-4H3,(H,20,23)	false			1.53		14	[Skolnik, 2010 #50606]	1	CCCC(O)=Nc1ccc(OCC(O)CNC(C)C)c(C(C)=O)c1	3.015	95.7188	143.119	91.15	336.432	336.205	6	3	10	3	5	0	6	24	52	1	1	0	0	0	0	0	1	0	0	0.555556
Acebutolol		CCCC(=O)Nc1ccc(OCC(O)CNC(C)C)c(C(C)=O)c1	InChI=1S/C18H28N2O4/c1-5-6-18(23)20-14-7-8-17(16(9-14)13(4)21)24-11-15(22)10-19-12(2)3/h7-9,12,15,19,22H,5-6,10-11H2,1-4H3,(H,20,23)	false			1.1		15	[Lin, 2011 #50607]	1	CCCC(O)=Nc1ccc(OCC(O)CNC(C)C)c(C(C)=O)c1	3.015	95.7188	143.119	91.15	336.432	336.205	6	3	10	3	5	0	6	24	52	1	1	0	0	0	0	0	1	0	0	0.555556
Acebutolol		CCCC(=O)Nc1ccc(OCC(O)CNC(C)C)c(C(C)=O)c1	InChI=1S/C18H28N2O4/c1-5-6-18(23)20-14-7-8-17(16(9-14)13(4)21)24-11-15(22)10-19-12(2)3/h7-9,12,15,19,22H,5-6,10-11H2,1-4H3,(H,20,23)	false		Y	3		15	[Lin, 2011 #50607]	1	CCCC(O)=Nc1ccc(OCC(O)CNC(C)C)c(C(C)=O)c1	3.015	95.7188	143.119	91.15	336.432	336.205	6	3	10	3	5	0	6	24	52	1	1	0	0	0	0	0	1	0	0	0.555556
Acenocoumarol		CC(=O)CC(c1ccc([N+](=O)[O-])cc1)c1c(=O)oc2ccccc2c1O	InChI=1S/C19H15NO6/c1-11(21)10-15(12-6-8-13(9-7-12)20(24)25)17-18(22)14-4-2-3-5-16(14)26-19(17)23/h2-9,15,22H,10H2,1H3	false							0	CC(=O)CC(c1ccc([N+](=O)[O-])cc1)c1c(=O)oc2ccccc2c1O	3.5178	94.3862	147.205	110.65	353.33	353.09	7	1	5	1	6	0	7	26	41	3	3	0	0	1	0	0	2	0	0	0.157895
Acepromazine		CC(=O)c1ccc2c(c1)N(CCCN(C)C)c1ccccc1S2	InChI=1S/C19H22N2OS/c1-14(22)15-9-10-19-17(13-15)21(12-6-11-20(2)3)16-7-4-5-8-18(16)23-19/h4-5,7-10,13H,6,11-12H2,1-3H3	false							0	CC(=O)c1ccc2c(c1)N(CCCN(C)C)c1ccccc1S2	4.4436	97.1885	141.842	23.55	326.465	326.145	3	0	5	0	4	0	4	23	45	3	2	0	1	0	0	1	2	0	0	0.315789
Aceprometazine		CC(=O)c1ccc2c(c1)N(CC(C)N(C)C)c1ccccc1S2	InChI=1S/C19H22N2OS/c1-13(20(3)4)12-21-16-7-5-6-8-18(16)23-19-10-9-15(14(2)22)11-17(19)21/h5-11,13H,12H2,1-4H3	false							0	CC(=O)c1ccc2c(c1)N(CC(C)N(C)C)c1ccccc1S2	4.442	97.1665	141.842	23.55	326.465	326.145	3	0	4	0	4	0	4	23	45	3	2	0	1	0	0	1	2	0	0	0.315789
Acetaminophen	paracetamol	CC(=O)Nc1ccc(O)cc1	InChI=1S/C8H9NO2/c1-6(10)9-7-2-4-8(11)5-3-7/h2-5,11H,1H3,(H,9,10)	false			100	-4.0	5	[Gozalbes, 2011 #50574]	1	CC(O)=Nc1ccc(O)cc1	2.0001	43.5046	64.6451	52.82	151.165	151.063	3	2	1	2	2	0	3	11	20	1	1	0	0	0	0	0	1	0	0	0.125
Acetaminophen	paracetamol	CC(=O)Nc1ccc(O)cc1	InChI=1S/C8H9NO2/c1-6(10)9-7-2-4-8(11)5-3-7/h2-5,11H,1H3,(H,9,10)	false			19.9		9	[Marino, 2005 #50602]	1	CC(O)=Nc1ccc(O)cc1	2.0001	43.5046	64.6451	52.82	151.165	151.063	3	2	1	2	2	0	3	11	20	1	1	0	0	0	0	0	1	0	0	0.125
Acetaminophen	paracetamol	CC(=O)Nc1ccc(O)cc1	InChI=1S/C8H9NO2/c1-6(10)9-7-2-4-8(11)5-3-7/h2-5,11H,1H3,(H,9,10)	false			13.5		9	[Marino, 2005 #50602]	1	CC(O)=Nc1ccc(O)cc1	2.0001	43.5046	64.6451	52.82	151.165	151.063	3	2	1	2	2	0	3	11	20	1	1	0	0	0	0	0	1	0	0	0.125
Acetazolamide		CC(=O)Nc1nnc(S(N)(=O)=O)s1	InChI=1S/C4H6N4O3S2/c1-2(9)6-3-7-8-4(12-3)13(5,10)11/h1H3,(H2,5,10,11)(H,6,7,9)	false							0	CC(O)=Nc1nnc(S(N)(=O)=O)s1	-0.2066	46.68	77.9996	118.53	222.251	221.988	7	3	2	2	6	0	9	13	19	1	1	0	0	1	0	0	0	0	0	0.25
Acetohexamide		CC(=O)c1ccc(S(=O)(=O)NC(=O)NC2CCCCC2)cc1	InChI=1S/C15H20N2O4S/c1-11(18)12-7-9-14(10-8-12)22(20,21)17-15(19)16-13-5-3-2-4-6-13/h7-10,13H,2-6H2,1H3,(H2,16,17,19)	false							0	CC(=O)c1ccc(S(=O)(=O)NC(O)=NC2CCCCC2)cc1	2.4142	83.7048	129.872	95.83	324.402	324.114	6	2	4	2	4	0	7	22	42	2	1	1	1	0	0	0	1	1	1	0.466667
Acetohydroxamic Acid		CC(=O)NO	InChI=1S/C2H5NO2/c1-2(4)3-5/h5H,1H3,(H,3,4)	false							0	CC(O)=NO	0.352	17.5243	29.542	52.82	75.067	75.032	3	2	0	2	2	0	3	5	10	0	0	0	0	0	0	0	0	0	0	0.5
Acetophenazine		CC(=O)c1ccc2c(c1)N(CCCN1CCN(CCO)CC1)c1ccccc1S2	InChI=1S/C23H29N3O2S/c1-18(28)19-7-8-23-21(17-19)26(20-5-2-3-6-22(20)29-23)10-4-9-24-11-13-25(14-12-24)15-16-27/h2-3,5-8,17,27H,4,9-16H2,1H3	false							0	CC(=O)c1ccc2c(c1)N(CCCN1CCN(CCO)CC1)c1ccccc1S2	3.4919	118.6	176.85	47.02	411.571	411.198	5	1	7	1	6	0	6	29	58	4	2	1	2	0	1	2	2	0	0	0.434783
Acetylcysteine		CC(=O)N[C@@H](CS)C(=O)O	InChI=1S/C5H9NO3S/c1-3(7)6-4(2-10)5(8)9/h4,10H,2H2,1H3,(H,6,7)(H,8,9)/t4-/m0/s1	false							0	CC(O)=N[C@@H](CS)C(=O)O	0.3458	41.0146	63.9994	69.89	163.198	163.03	4	2	3	3	3	0	5	10	19	0	0	0	0	0	0	0	0	0	0	0.6
Acetyldigitoxin		CC(=O)O[C@H]1C[C@H](O[C@@H]2[C@@H](C)O[C@@H](O[C@@H]3[C@@H](C)O[C@@H](O[C@H]4CC[C@@]5(C)[C@H](CC[C@@H]6[C@@H]5CC[C@]5(C)[C@@H](C7=CC(=O)OC7)CC[C@]65O)C4)C[C@@H]3O)C[C@@H]2O)O[C@H](C)[C@H]1O	InChI=1S/C43H66O14/c1-21-38(48)33(54-24(4)44)19-37(51-21)57-40-23(3)53-36(18-32(40)46)56-39-22(2)52-35(17-31(39)45)55-27-9-12-41(5)26(16-27)7-8-30-29(41)10-13-42(6)28(11-14-43(30,42)49)25-15-34(47)50-20-25/h15,21-23,26-33,35-40,45-46,48-49H,7-14,16-20H2,1-6H3/t21-,22-,23-,26-,27+,28-,29+,30-,31+,32+,33+,35+,36+,37+,38-,39-,40-,41+,42-,43+/m1/s1	false							0	CC(=O)O[C@H]1C[C@H](O[C@@H]2[C@@H](C)O[C@@H](O[C@@H]3[C@@H](C)O[C@@H](O[C@H]4CC[C@@]5(C)[C@H](CC[C@@H]6[C@@H]5CC[C@]5(C)[C@@H](C7=CC(=O)OC7)CC[C@]65O)C4)C[C@@H]3O)C[C@@H]2O)O[C@H](C)[C@H]1O	3.8181	200.768	335.739	188.9	806.987	806.445	14	4	8	4	14	0	14	57	123	8	0	7	8	0	3	4	0	4	4	0.906977
Acetylsalicylic acid		CC(=O)Oc1ccccc1C(=O)O	InChI=1S/C9H8O4/c1-6(10)13-8-5-3-2-4-7(8)9(11)12/h2-5H,1H3,(H,11,12)	false			8.70964	-5.06	2	[Hou, 2004 #14508]	1	CC(=O)Oc1ccccc1C(=O)O	1.3101	44.7103	74.7571	63.6	180.159	180.042	4	1	2	1	3	0	4	13	21	1	1	0	0	0	0	0	1	0	0	0.111111
Acetylsalicylic acid		CC(=O)Oc1ccccc1C(=O)O	InChI=1S/C9H8O4/c1-6(10)13-8-5-3-2-4-7(8)9(11)12/h2-5H,1H3,(H,11,12)	false			4.46684	-5.35	5	[Gozalbes, 2011 #50574]	1	CC(=O)Oc1ccccc1C(=O)O	1.3101	44.7103	74.7571	63.6	180.159	180.042	4	1	2	1	3	0	4	13	21	1	1	0	0	0	0	0	1	0	0	0.111111
Acetylsalicylic acid		CC(=O)Oc1ccccc1C(=O)O	InChI=1S/C9H8O4/c1-6(10)13-8-5-3-2-4-7(8)9(11)12/h2-5H,1H3,(H,11,12)	false			30.7		8	[Usansky, 2005 #48258]	1	CC(=O)Oc1ccccc1C(=O)O	1.3101	44.7103	74.7571	63.6	180.159	180.042	4	1	2	1	3	0	4	13	21	1	1	0	0	0	0	0	1	0	0	0.111111
Acitretin		COc1cc(C)c(/C=C/C(C)=C/C=C/C(C)=C/C(=O)O)c(C)c1C	InChI=1S/C21H26O3/c1-14(8-7-9-15(2)12-21(22)23)10-11-19-16(3)13-20(24-6)18(5)17(19)4/h7-13H,1-6H3,(H,22,23)/b9-7+,11-10+,14-8+,15-12+	false							0	COc1cc(C)c(/C=C/C(C)=C/C=C/C(C)=C/C(=O)O)c(C)c1C	5.16706	100.529	144.216	46.53	326.436	326.188	3	1	6	1	2	0	3	24	50	1	1	0	0	0	0	0	1	0	0	0.285714
Aclidinium		[Br-].O=C(OC1C[N+]2(CCCOc3ccccc3)CCC1CC2)C(O)(c1cccs1)c1cccs1	InChI=1/C26H30NO4S2.BrH/c28-25(26(29,23-9-4-17-32-23)24-10-5-18-33-24)31-22-19-27(14-11-20(22)12-15-27)13-6-16-30-21-7-2-1-3-8-21;/h1-5,7-10,17-18,20,22,29H,6,11-16,19H2;1H/q+1;/p-1	false							0	[Br-].O=C(OC1C[N+]2(CCCOc3ccccc3)CCC1CC2)C(O)(c1cccs1)c1cccs1	1.6708	130.523	218.859	55.76	564.567	563.08	5	1	9	1	6	0	8	34	64	6	3	3	3	2	3	3	1	0	0	0.423077
Acyclovir		Nc1nc(=O)c2ncn(COCCO)c2[nH]1	InChI=1S/C8H11N5O3/c9-8-11-6-5(7(15)12-8)10-3-13(6)4-16-2-1-14/h3,14H,1-2,4H2,(H3,9,11,12,15)	false			0.12		1	[Bergström, 2003 #46306]	1	N=c1nc(O)c2ncn(COCCO)c2[nH]1	-1.08913	52.436	89.6733	120.04	225.208	225.086	8	4	4	4	7	0	8	16	27	2	2	0	0	2	0	0	0	0	0	0.375
Acyclovir		Nc1nc(=O)c2ncn(COCCO)c2[nH]1	InChI=1S/C8H11N5O3/c9-8-11-6-5(7(15)12-8)10-3-13(6)4-16-2-1-14/h3,14H,1-2,4H2,(H3,9,11,12,15)	false			0.707946	-6.15	2	[Hou, 2004 #14508]	1	N=c1nc(O)c2ncn(COCCO)c2[nH]1	-1.08913	52.436	89.6733	120.04	225.208	225.086	8	4	4	4	7	0	8	16	27	2	2	0	0	2	0	0	0	0	0	0.375
Acyclovir		Nc1nc(=O)c2ncn(COCCO)c2[nH]1	InChI=1S/C8H11N5O3/c9-8-11-6-5(7(15)12-8)10-3-13(6)4-16-2-1-14/h3,14H,1-2,4H2,(H3,9,11,12,15)	false			0.15		3	[Corti, 2006 #11470]	1	N=c1nc(O)c2ncn(COCCO)c2[nH]1	-1.08913	52.436	89.6733	120.04	225.208	225.086	8	4	4	4	7	0	8	16	27	2	2	0	0	2	0	0	0	0	0	0.375
Acyclovir		Nc1nc(=O)c2ncn(COCCO)c2[nH]1	InChI=1S/C8H11N5O3/c9-8-11-6-5(7(15)12-8)10-3-13(6)4-16-2-1-14/h3,14H,1-2,4H2,(H3,9,11,12,15)	false			1.16		8	[Usansky, 2005 #48258]	1	N=c1nc(O)c2ncn(COCCO)c2[nH]1	-1.08913	52.436	89.6733	120.04	225.208	225.086	8	4	4	4	7	0	8	16	27	2	2	0	0	2	0	0	0	0	0	0.375
Adapalene		COc1ccc(-c2ccc3cc(C(=O)O)ccc3c2)cc1C12CC3CC(CC(C3)C1)C2	InChI=1S/C28H28O3/c1-31-26-7-6-23(21-2-3-22-12-24(27(29)30)5-4-20(22)11-21)13-25(26)28-14-17-8-18(15-28)10-19(9-17)16-28/h2-7,11-13,17-19H,8-10,14-16H2,1H3,(H,29,30)	false							0	COc1ccc(-c2ccc3cc(C(=O)O)ccc3c2)cc1C12CC3CC(CC(C3)C1)C2	6.6814	122.745	182.601	46.53	412.529	412.204	3	1	4	1	2	0	3	31	59	7	3	4	4	0	0	0	3	4	4	0.392857
Adefovir Dipivoxil		CC(C)(C)C(=O)OCOP(=O)(COCCn1cnc2c1ncnc2N)OCOC(=O)C(C)(C)C	InChI=1S/C20H32N5O8P/c1-19(2,3)17(26)30-11-32-34(28,33-12-31-18(27)20(4,5)6)13-29-8-7-25-10-24-14-15(21)22-9-23-16(14)25/h9-10H,7-8,11-13H2,1-6H3,(H2,21,22,23)	false							0	CC(C)(C)C(=O)OCOP(=O)(COCCn1cnc2c1ncnc2N)OCOC(=O)C(C)(C)C	2.7025	121.159	197.359	166.98	501.477	501.199	13	2	11	1	13	0	14	34	66	2	2	0	0	2	0	0	0	0	0	0.65
Adinazolam		CN(C)Cc1nnc2n1-c1ccc(Cl)cc1C(c1ccccc1)=NC2	InChI=1S/C19H18ClN5/c1-24(2)12-18-23-22-17-11-21-19(13-6-4-3-5-7-13)15-10-14(20)8-9-16(15)25(17)18/h3-10H,11-12H2,1-2H3	false							0	CN(C)Cc1nnc2n1-c1ccc(Cl)cc1C(c1ccccc1)=NC2	3.3333	99.545	151.15	46.31	351.841	351.125	5	0	3	0	5	0	6	25	43	4	3	0	1	1	0	1	2	0	0	0.210526
Agomelatine		COc1ccc2cccc(CCNC(C)=O)c2c1	InChI=1S/C15H17NO2/c1-11(17)16-9-8-13-5-3-4-12-6-7-14(18-2)10-15(12)13/h3-7,10H,8-9H2,1-2H3,(H,16,17)	false							0	COc1ccc2cccc(CCN=C(C)O)c2c1	3.3673	74.8088	106.741	41.82	243.306	243.126	3	1	4	1	2	0	3	18	35	2	2	0	0	0	0	0	2	0	0	0.266667
Ajmaline		CC[C@@H]1[C@@H](O)N2[C@H]3C[C@@]45c6ccccc6N(C)[C@H]4[C@@H]2C[C@@H]1C3[C@H]5O	InChI=1S/C20H26N2O2/c1-3-10-11-8-14-17-20(12-6-4-5-7-13(12)21(17)2)9-15(16(11)18(20)23)22(14)19(10)24/h4-7,10-11,14-19,23-24H,3,8-9H2,1-2H3/t10-,11-,14-,15-,16?,17-,18+,19+,20+/m0/s1	false							0	CC[C@@H]1[C@@H](O)N2[C@H]3C[C@@]45c6ccccc6N(C)[C@H]4[C@@H]2C[C@@H]1C3[C@H]5O	1.5545	91.7346	142.62	46.94	326.44	326.199	4	2	1	2	4	0	4	24	50	7	1	5	6	0	4	5	1	1	1	0.7
Albendazole		CCCSc1ccc2nc(NC(=O)OC)[nH]c2c1	InChI=1S/C12H15N3O2S/c1-3-6-18-8-4-5-9-10(7-8)14-11(13-9)15-12(16)17-2/h4-5,7H,3,6H2,1-2H3,(H2,13,14,15,16)	false							0	CCCSc1ccc2nc(N=C(O)OC)[nH]c2c1	3.2569	73.8415	109.293	70.5	265.338	265.088	5	2	4	2	4	0	6	18	33	2	2	0	0	1	0	0	1	0	0	0.333333
Alcaftadine		CN1CCC(=C2c3ncc(C=O)n3CCc3ccccc32)CC1	InChI=1S/C19H21N3O/c1-21-9-6-15(7-10-21)18-17-5-3-2-4-14(17)8-11-22-16(13-23)12-20-19(18)22/h2-5,12-13H,6-11H2,1H3	false							0	CN1CCC(=C2c3ncc(C=O)n3CCc3ccccc32)CC1	2.7792	90.5135	135.997	38.13	307.397	307.168	4	0	1	0	4	0	4	23	44	4	2	1	2	1	1	2	1	0	0	0.368421
Alclometasone		C[C@@H]1C[C@H]2[C@@H]3[C@H](Cl)CC4=CC(=O)C=C[C@]4(C)[C@H]3[C@@H](O)C[C@]2(C)[C@@]1(O)C(=O)CO	InChI=1S/C22H29ClO5/c1-11-6-14-18-15(23)8-12-7-13(25)4-5-20(12,2)19(18)16(26)9-21(14,3)22(11,28)17(27)10-24/h4-5,7,11,14-16,18-19,24,26,28H,6,8-10H2,1-3H3/t11-,14+,15-,16+,18-,19+,20+,21+,22+/m1/s1	false							0	C[C@@H]1C[C@H]2[C@@H]3[C@H](Cl)CC4=CC(=O)C=C[C@]4(C)[C@H]3[C@@H](O)C[C@]2(C)[C@@]1(O)C(=O)CO	2.0209	104.619	170.01	94.83	408.922	408.17	5	3	2	3	5	0	6	28	57	4	0	3	4	0	0	0	0	3	4	0.727273
Alendronate		NCCCC(O)(P(=O)(O)O)P(=O)(O)O	InChI=1S/C4H13NO7P2/c5-3-1-2-4(6,13(7,8)9)14(10,11)12/h6H,1-3,5H2,(H2,7,8,9)(H2,10,11,12)	false							0	NCCCC(O)(P(=O)(O)O)P(=O)(O)O	-1.2732	47.3264	80.071	161.31	249.096	249.017	8	7	5	6	4	0	10	14	27	0	0	0	0	0	0	0	0	0	0	1
Alfacalcidol		C=C1/C(=C\C=C2/CCC[C@@]3(C)[C@H]2CC[C@@H]3[C@H](C)CCCC(C)C)C[C@@H](O)C[C@@H]1O	InChI=1S/C27H44O2/c1-18(2)8-6-9-19(3)24-13-14-25-21(10-7-15-27(24,25)5)11-12-22-16-23(28)17-26(29)20(22)4/h11-12,18-19,23-26,28-29H,4,6-10,13-17H2,1-3,5H3/b21-11+,22-12-/t19-,23-,24-,25+,26+,27-/m1/s1	false							0	C=C1/C(=C\C=C2/CCC[C@@]3(C)[C@H]2CC[C@@H]3[C@H](C)CCCC(C)C)C[C@@H](O)C[C@@H]1O	6.5898	122.579	178.73	40.46	400.647	400.334	2	2	6	2	2	0	2	29	73	3	0	3	3	0	0	0	0	3	3	0.777778
Alfentanil		CCC(=O)N(c1ccccc1)C1(COC)CCN(CCn2nnn(CC)c2=O)CC1	InChI=1S/C21H32N6O3/c1-4-19(28)27(18-9-7-6-8-10-18)21(17-30-3)11-13-24(14-12-21)15-16-26-20(29)25(5-2)22-23-26/h6-10H,4-5,11-17H2,1-3H3	false			83.1764	-4.08	5	[Gozalbes, 2011 #50574]	1	CCC(=O)N(c1ccccc1)C1(COC)CCN(CCn2nnn(CC)c2=O)CC1	1.3839	114.456	176.742	85.49	416.526	416.254	9	0	9	0	8	1	9	30	62	3	2	1	1	1	1	1	1	0	0	0.619048
Alfentanil		CCC(=O)N(c1ccccc1)C1(COC)CCN(CCn2nnn(CC)c2=O)CC1	InChI=1S/C21H32N6O3/c1-4-19(28)27(18-9-7-6-8-10-18)21(17-30-3)11-13-24(14-12-21)15-16-26-20(29)25(5-2)22-23-26/h6-10H,4-5,11-17H2,1-3H3	false			154		10	[Avdeef, 2005 #48244]	1	CCC(=O)N(c1ccccc1)C1(COC)CCN(CCn2nnn(CC)c2=O)CC1	1.3839	114.456	176.742	85.49	416.526	416.254	9	0	9	0	8	1	9	30	62	3	2	1	1	1	1	1	1	0	0	0.619048
Alfentanil		CCC(=O)N(c1ccccc1)C1(COC)CCN(CCn2nnn(CC)c2=O)CC1	InChI=1S/C21H32N6O3/c1-4-19(28)27(18-9-7-6-8-10-18)21(17-30-3)11-13-24(14-12-21)15-16-26-20(29)25(5-2)22-23-26/h6-10H,4-5,11-17H2,1-3H3	false			645		10	[Avdeef, 2005 #48244]	1	CCC(=O)N(c1ccccc1)C1(COC)CCN(CCn2nnn(CC)c2=O)CC1	1.3839	114.456	176.742	85.49	416.526	416.254	9	0	9	0	8	1	9	30	62	3	2	1	1	1	1	1	1	0	0	0.619048
Alfuzosin		COc1cc2nc(N(C)CCCNC(=O)C3CCCO3)nc(N)c2cc1OC	InChI=1S/C19H27N5O4/c1-24(8-5-7-21-18(25)14-6-4-9-28-14)19-22-13-11-16(27-3)15(26-2)10-12(13)17(20)23-19/h10-11,14H,4-9H2,1-3H3,(H,21,25)(H2,20,22,23)	false							0	COc1cc2nc(N(C)CCCN=C(O)C3CCCO3)[nH]c(=N)c2cc1OC	2.02137	106.844	163.036	116.05	389.456	389.206	9	3	8	3	7	0	9	28	55	3	2	1	1	1	1	1	1	0	0	0.526316
Aliskiren		COCCCOc1cc(C[C@@H](C[C@H](N)[C@@H](O)C[C@H](C(=O)NCC(C)(C)C(N)=O)C(C)C)C(C)C)ccc1OC	InChI=1S/C30H53N3O6/c1-19(2)22(14-21-10-11-26(38-8)27(15-21)39-13-9-12-37-7)16-24(31)25(34)17-23(20(3)4)28(35)33-18-30(5,6)29(32)36/h10-11,15,19-20,22-25,34H,9,12-14,16-18,31H2,1-8H3,(H2,32,36)(H,33,35)/t22-,23-,24-,25-/m0/s1	false							0	COCCCOc1cc(C[C@@H](C[C@H](N)[C@@H](O)C[C@H](C(O)=NCC(C)(C)C(=N)O)C(C)C)C(C)C)ccc1OC	5.18377	157.625	234.834	150.61	551.769	551.393	9	6	19	5	7	0	9	39	92	1	1	0	0	0	0	0	1	0	0	0.733333
Alitretinoin		CC(=C\C(=O)O)/C=C\C=C(C)/C=C/C1=C(C)CCCC1(C)C	InChI=1S/C20H28O2/c1-15(8-6-9-16(2)14-19(21)22)11-12-18-17(3)10-7-13-20(18,4)5/h6,8-9,11-12,14H,7,10,13H2,1-5H3,(H,21,22)/b9-6+,12-11+,15-8-,16-14+	false							0	CC(/C=C/C=C(C)\C=C\C1=C(C)CCCC1(C)C)=C\C(=O)O	5.6026	93.7618	134.175	37.3	300.442	300.209	2	1	5	1	1	0	2	22	50	1	0	0	1	0	0	0	0	0	1	0.45
Alizapride		C=CCN1CCCC1CNC(=O)c1cc2n[nH]nc2cc1OC	InChI=1S/C16H21N5O2/c1-3-6-21-7-4-5-11(21)10-17-16(22)12-8-13-14(19-20-18-13)9-15(12)23-2/h3,8-9,11H,1,4-7,10H2,2H3,(H,17,22)(H,18,19,20)	false							0	C=CCN1CCCC1CN=C(O)c1cc2[nH]nnc2cc1OC	1.9215	89.2655	134.215	86.63	315.377	315.17	7	2	6	2	5	0	7	23	44	3	2	1	1	1	1	1	1	0	0	0.4375
Allopurinol		O=c1ncnc2[nH][nH]cc1-2	InChI=1S/C5H4N4O/c10-5-3-1-8-9-4(3)6-2-7-5/h1-2H,(H2,6,7,8,9,10)	false							0	Oc1ncnc2n[nH]cc21	0.0585	33.3485	55.7439	74.69	136.114	136.039	5	2	0	2	4	0	5	10	14	2	2	0	0	2	0	0	0	0	0	0
Allylestrenol		C=CC[C@]1(O)CC[C@H]2[C@@H]3CCC4=CCCC[C@@H]4[C@H]3CC[C@@]21C	InChI=1S/C21H32O/c1-3-12-21(22)14-11-19-18-9-8-15-6-4-5-7-16(15)17(18)10-13-20(19,21)2/h3,6,16-19,22H,1,4-5,7-14H2,2H3/t16-,17+,18+,19-,20-,21-/m0/s1	false							0	C=CC[C@]1(O)CC[C@H]2[C@@H]3CCC4=CCCC[C@@H]4[C@H]3CC[C@@]21C	5.2564	91.4668	135.43	20.23	300.486	300.245	1	1	2	1	1	0	1	22	54	4	0	3	4	0	0	0	0	3	4	0.809524
Almitrine		C=CCNc1nc(NCC=C)nc(N2CCN(C(c3ccc(F)cc3)c3ccc(F)cc3)CC2)n1	InChI=1S/C26H29F2N7/c1-3-13-29-24-31-25(30-14-4-2)33-26(32-24)35-17-15-34(16-18-35)23(19-5-9-21(27)10-6-19)20-7-11-22(28)12-8-20/h3-12,23H,1-2,13-18H2,(H2,29,30,31,32,33)	true							0	C=CCN=c1nc(N2CCN(C(c3ccc(F)cc3)c3ccc(F)cc3)CC2)[nH]c(=NCC=C)[nH]1	3.101	132.621	202.475	75.67	477.563	477.245	7	2	8	2	5	0	9	35	64	4	3	1	1	1	1	1	2	0	0	0.269231
Almotriptan		CN(C)CCc1c[nH]c2ccc(CS(=O)(=O)N3CCCC3)cc12	InChI=1S/C17H25N3O2S/c1-19(2)10-7-15-12-18-17-6-5-14(11-16(15)17)13-23(21,22)20-8-3-4-9-20/h5-6,11-12,18H,3-4,7-10,13H2,1-2H3	false							0	CN(C)CCc1c[nH]c2ccc(CS(=O)(=O)N3CCCC3)cc12	2.1976	93.9875	137.881	56.41	335.473	335.167	5	1	6	1	3	0	6	23	48	3	2	1	1	1	1	1	1	0	0	0.529412
Alogliptin		Cn1c(=O)cc(N2CCC[C@@H](N)C2)n(Cc2ccccc2C#N)c1=O	InChI=1S/C18H21N5O2/c1-21-17(24)9-16(22-8-4-7-15(20)12-22)23(18(21)25)11-14-6-3-2-5-13(14)10-19/h2-3,5-6,9,15H,4,7-8,11-12,20H2,1H3/t15-/m1/s1	false							0	Cn1c(=O)cc(N2CCC[C@@H](N)C2)n(Cc2ccccc2C#N)c1=O	0.39448	95.6244	145.077	97.05	339.399	339.17	7	2	3	1	7	0	7	25	46	3	2	1	1	1	1	1	1	0	0	0.388889
Alosetron		Cc1[nH]cnc1CN1CCc2c(c3ccccc3n2C)C1=O	InChI=1S/C17H18N4O/c1-11-13(19-10-18-11)9-21-8-7-15-16(17(21)22)12-5-3-4-6-14(12)20(15)2/h3-6,10H,7-9H2,1-2H3,(H,18,19)	false							0	Cc1nc[nH]c1CN1CCc2c(c3ccccc3n2C)C1=O	2.40832	84.6882	128.123	53.92	294.358	294.148	5	1	2	1	3	1	5	22	40	4	3	0	1	2	0	1	1	0	0	0.294118
Alprazolam		Cc1nnc2n1-c1ccc(Cl)cc1C(c1ccccc1)=NC2	InChI=1S/C17H13ClN4/c1-11-20-21-16-10-19-17(12-5-3-2-4-6-12)14-9-13(18)7-8-15(14)22(11)16/h2-9H,10H2,1H3	false							0	Cc1nnc2n1-c1ccc(Cl)cc1C(c1ccccc1)=NC2	3.58012	86.891	132.66	43.07	308.772	308.083	4	0	1	0	4	0	5	22	35	4	3	0	1	1	0	1	2	0	0	0.117647
Alprenolol		C=CCc1ccccc1OCC(O)CNC(C)C	InChI=1S/C15H23NO2/c1-4-7-13-8-5-6-9-15(13)18-11-14(17)10-16-12(2)3/h4-6,8-9,12,14,16-17H,1,7,10-11H2,2-3H3	false			23.9883	-4.62	2	[Hou, 2004 #14508]	1	C=CCc1ccccc1OCC(O)CNC(C)C	2.1528	74.9835	109.484	41.49	249.354	249.173	3	2	8	2	3	0	3	18	41	1	1	0	0	0	0	0	1	0	0	0.466667
Alprenolol		C=CCc1ccccc1OCC(O)CNC(C)C	InChI=1S/C15H23NO2/c1-4-7-13-8-5-6-9-15(13)18-11-14(17)10-16-12(2)3/h4-6,8-9,12,14,16-17H,1,7,10-11H2,2-3H3	false			11.1		4	[Balimane, 2006 #11478]	1	C=CCc1ccccc1OCC(O)CNC(C)C	2.1528	74.9835	109.484	41.49	249.354	249.173	3	2	8	2	3	0	3	18	41	1	1	0	0	0	0	0	1	0	0	0.466667
Alprenolol		C=CCc1ccccc1OCC(O)CNC(C)C	InChI=1S/C15H23NO2/c1-4-7-13-8-5-6-9-15(13)18-11-14(17)10-16-12(2)3/h4-6,8-9,12,14,16-17H,1,7,10-11H2,2-3H3	false			63.0957	-4.2	5	[Gozalbes, 2011 #50574]	1	C=CCc1ccccc1OCC(O)CNC(C)C	2.1528	74.9835	109.484	41.49	249.354	249.173	3	2	8	2	3	0	3	18	41	1	1	0	0	0	0	0	1	0	0	0.466667
Alprenolol		C=CCc1ccccc1OCC(O)CNC(C)C	InChI=1S/C15H23NO2/c1-4-7-13-8-5-6-9-15(13)18-11-14(17)10-16-12(2)3/h4-6,8-9,12,14,16-17H,1,7,10-11H2,2-3H3	false			25.3		8	[Usansky, 2005 #48258]	1	C=CCc1ccccc1OCC(O)CNC(C)C	2.1528	74.9835	109.484	41.49	249.354	249.173	3	2	8	2	3	0	3	18	41	1	1	0	0	0	0	0	1	0	0	0.466667
Alprenolol		C=CCc1ccccc1OCC(O)CNC(C)C	InChI=1S/C15H23NO2/c1-4-7-13-8-5-6-9-15(13)18-11-14(17)10-16-12(2)3/h4-6,8-9,12,14,16-17H,1,7,10-11H2,2-3H3	false			30		10	[Avdeef, 2005 #48244]	1	C=CCc1ccccc1OCC(O)CNC(C)C	2.1528	74.9835	109.484	41.49	249.354	249.173	3	2	8	2	3	0	3	18	41	1	1	0	0	0	0	0	1	0	0	0.466667
Alprostadil		CCCCC[C@H](O)C=C[C@H]1[C@H](O)CC(=O)[C@@H]1CCCCCCC(=O)O	InChI=1S/C20H34O5/c1-2-3-6-9-15(21)12-13-17-16(18(22)14-19(17)23)10-7-4-5-8-11-20(24)25/h12-13,15-17,19,21,23H,2-11,14H2,1H3,(H,24,25)/b13-12+/t15-,16+,17+,19+/m0/s1	false							0	CCCCC[C@H](O)/C=C/[C@H]1[C@H](O)CC(=O)[C@@H]1CCCCCCC(=O)O	3.4751	97.2374	150.683	94.83	354.487	354.241	5	3	13	3	4	0	5	25	59	1	0	1	1	0	0	0	0	1	1	0.8
Altretamine		CN(C)c1nc(N(C)C)nc(N(C)C)n1	InChI=1S/C9H18N6/c1-13(2)7-10-8(14(3)4)12-9(11-7)15(5)6/h1-6H3	false							0	CN(C)c1nc(N(C)C)nc(N(C)C)n1	0.0696	62.808	90.5595	48.39	210.285	210.159	6	0	3	0	6	0	6	15	33	1	1	0	0	1	0	0	0	0	0	0.666667
Alverine		CCN(CCCc1ccccc1)CCCc1ccccc1	InChI=1S/C20H27N/c1-2-21(17-9-15-19-11-5-3-6-12-19)18-10-16-20-13-7-4-8-14-20/h3-8,11-14H,2,9-10,15-18H2,1H3	false							0	CCN(CCCc1ccccc1)CCCc1ccccc1	4.5739	91.64	129.168	3.24	281.443	281.214	1	0	9	0	1	0	1	21	48	2	2	0	0	0	0	0	2	0	0	0.4
Alvimopan		C[C@H]1CN(C[C@H](Cc2ccccc2)C(=O)NCC(=O)O)CC[C@@]1(C)c1cccc(O)c1	InChI=1S/C25H32N2O4/c1-18-16-27(12-11-25(18,2)21-9-6-10-22(28)14-21)17-20(24(31)26-15-23(29)30)13-19-7-4-3-5-8-19/h3-10,14,18,20,28H,11-13,15-17H2,1-2H3,(H,26,31)(H,29,30)/t18-,20-,25+/m0/s1	false							0	C[C@H]1CN(C[C@H](Cc2ccccc2)C(O)=NCC(=O)O)CC[C@@]1(C)c1cccc(O)c1	3.8917	121.882	183.426	93.36	424.541	424.236	6	3	8	3	4	0	6	31	63	3	2	1	1	0	1	1	2	0	0	0.44
Amantadine		NC12CC3CC(CC(C3)C1)C2	InChI=1S/C10H17N/c11-10-4-7-1-8(5-10)3-9(2-7)6-10/h7-9H,1-6,11H2	false							0	NC12CC3CC(CC(C3)C1)C2	1.9139	45.0904	68.3461	26.02	151.253	151.136	1	2	0	1	1	0	1	11	28	4	0	4	4	0	0	0	0	4	4	1
Ambenonium		CC[N+](CC)(CCNC(=O)C(=O)NCC[N+](CC)(CC)Cc1ccccc1Cl)Cc1ccccc1Cl	InChI=1S/C28H40Cl2N4O2/c1-5-33(6-2,21-23-13-9-11-15-25(23)29)19-17-31-27(35)28(36)32-18-20-34(7-3,8-4)22-24-14-10-12-16-26(24)30/h9-16H,5-8,17-22H2,1-4H3/p+2	false							0	CC[N+](CC)(CCN=C(O)C(O)=NCC[N+](CC)(CC)Cc1ccccc1Cl)Cc1ccccc1Cl	6.3198	152.592	226.253	65.18	537.576	536.268	6	2	14	2	2	0	8	36	78	2	2	0	0	0	0	0	2	0	0	0.5
Amcinonide		CC(=O)OCC(=O)[C@@]12OC3(CCCC3)O[C@@H]1C[C@H]1[C@@H]3CCC4=CC(=O)C=C[C@]4(C)[C@@]3(F)[C@@H](O)C[C@@]12C	InChI=1S/C28H35FO7/c1-16(30)34-15-22(33)28-23(35-26(36-28)9-4-5-10-26)13-20-19-7-6-17-12-18(31)8-11-24(17,2)27(19,29)21(32)14-25(20,28)3/h8,11-12,19-21,23,32H,4-7,9-10,13-15H2,1-3H3/t19-,20-,21-,23+,24-,25-,27-,28+/m0/s1	true							0	CC(=O)OCC(=O)[C@@]12OC3(CCCC3)O[C@@H]1C[C@H]1[C@@H]3CCC4=CC(=O)C=C[C@]4(C)[C@@]3(F)[C@@H](O)C[C@@]12C	3.5238	125.266	209.963	99.13	502.579	502.237	7	1	3	1	7	0	8	36	71	6	0	5	6	0	1	1	0	4	5	0.75
Amdinocillin		CC1(C)S[C@@H]2[C@H](/N=C/N3CCCCCC3)C(=O)N2[C@H]1C(=O)O	InChI=1S/C15H23N3O3S/c1-15(2)11(14(20)21)18-12(19)10(13(18)22-15)16-9-17-7-5-3-4-6-8-17/h9-11,13H,3-8H2,1-2H3,(H,20,21)/b16-9+/t10-,11+,13-/m1/s1	false							0	CC1(C)S[C@@H]2[C@H](/N=C/N3CCCCCC3)C(=O)N2[C@H]1C(=O)O	1.4062	86.0488	134.486	73.21	325.434	325.146	6	1	3	1	4	1	7	22	45	3	0	3	3	0	3	3	0	0	0	0.8
Amifostine		NCCCNCCSP(=O)(O)O	InChI=1S/C5H15N2O3PS/c6-2-1-3-7-4-5-12-11(8,9)10/h7H,1-6H2,(H2,8,9,10)	false							0	NCCCNCCSP(=O)(O)O	-0.2493	51.0432	76.0119	95.58	214.227	214.054	5	5	7	4	4	0	7	12	27	0	0	0	0	0	0	0	0	0	0	1
Amikacin		NCC[C@H](O)C(=O)N[C@@H]1C[C@H](N)[C@@H](O[C@H]2O[C@H](CN)[C@@H](O)[C@H](O)[C@H]2O)[C@H](O)[C@H]1O[C@H]1O[C@H](CO)[C@@H](O)[C@H](N)[C@H]1O	InChI=1S/C22H43N5O13/c23-2-1-8(29)20(36)27-7-3-6(25)18(39-22-16(34)15(33)13(31)9(4-24)37-22)17(35)19(7)40-21-14(32)11(26)12(30)10(5-28)38-21/h6-19,21-22,28-35H,1-5,23-26H2,(H,27,36)/t6-,7+,8-,9+,10+,11-,12+,13+,14+,15-,16+,17-,18+,19-,21+,22+/m0/s1	false							0	NCC[C@H](O)C(O)=N[C@@H]1C[C@H](N)[C@@H](O[C@H]2O[C@H](CN)[C@@H](O)[C@H](O)[C@H]2O)[C@H](O)[C@H]1O[C@H]1O[C@H](CO)[C@@H](O)[C@H](N)[C@H]1O	-7.5839	133.347	229.243	335.43	585.608	585.286	18	17	10	13	17	0	18	40	83	3	0	3	3	0	2	2	0	1	1	0.954545
Amiloride		NC(N)=NC(=O)c1nc(Cl)c(N)nc1N	InChI=1S/C6H8ClN7O/c7-2-4(9)13-3(8)1(12-2)5(15)14-6(10)11/h(H4,8,9,13)(H4,10,11,14,15)	false			0.32		1	[Bergström, 2003 #46306]	1	N=C(N)N=C(O)c1nc(Cl)c(N)nc1N	-0.50753	56.9467	89.2984	160.28	229.631	229.048	8	8	1	5	5	0	9	15	23	1	1	0	0	1	0	0	0	0	0	0
Amiloride		NC(N)=NC(=O)c1nc(Cl)c(N)nc1N	InChI=1S/C6H8ClN7O/c7-2-4(9)13-3(8)1(12-2)5(15)14-6(10)11/h(H4,8,9,13)(H4,10,11,14,15)	false			4.9		4	[Balimane, 2006 #11478]	1	N=C(N)N=C(O)c1nc(Cl)c(N)nc1N	-0.50753	56.9467	89.2984	160.28	229.631	229.048	8	8	1	5	5	0	9	15	23	1	1	0	0	1	0	0	0	0	0	0
Amiloride		NC(N)=NC(=O)c1nc(Cl)c(N)nc1N	InChI=1S/C6H8ClN7O/c7-2-4(9)13-3(8)1(12-2)5(15)14-6(10)11/h(H4,8,9,13)(H4,10,11,14,15)	false			4.29		14	[Skolnik, 2010 #50606]	1	N=C(N)N=C(O)c1nc(Cl)c(N)nc1N	-0.50753	56.9467	89.2984	160.28	229.631	229.048	8	8	1	5	5	0	9	15	23	1	1	0	0	1	0	0	0	0	0	0
Aminocaproic Acid		NCCCCCC(=O)O	InChI=1S/C6H13NO2/c7-5-3-1-2-4-6(8)9/h1-5,7H2,(H,8,9)	false							0	NCCCCCC(=O)O	0.5901	35.1582	54.8596	63.32	131.175	131.095	3	3	5	2	2	0	3	9	22	0	0	0	0	0	0	0	0	0	0	0.833333
Aminoglutethimide		CCC1(c2ccc(N)cc2)CCC(=O)NC1=O	InChI=1S/C13H16N2O2/c1-2-13(8-7-11(16)15-12(13)17)9-3-5-10(14)6-4-9/h3-6H,2,7-8,14H2,1H3,(H,15,16,17)	false							0	CCC1(c2ccc(N)cc2)CCC(O)=NC1=O	2.1935	67.1282	100.171	75.68	232.283	232.121	4	3	2	2	2	1	4	17	33	2	1	0	1	0	0	1	1	0	0	0.384615
Aminohippurate		Nc1ccc(C(=O)NCC(=O)O)cc1	InChI=1S/C9H10N2O3/c10-7-3-1-6(2-4-7)9(14)11-5-8(12)13/h1-4H,5,10H2,(H,11,14)(H,12,13)	false							0	Nc1ccc(C(=O)NCC(=O)O)cc1	0.0832	50.8234	80.5333	92.42	194.19	194.069	5	4	3	3	3	1	5	14	24	1	1	0	0	0	0	0	1	0	0	0.111111
Aminophenazone	Aminopyrine	Cc1c(N(C)C)c(=O)n(-c2ccccc2)n1C	InChI=1S/C13H17N3O/c1-10-12(14(2)3)13(17)16(15(10)4)11-8-6-5-7-9-11/h5-9H,1-4H3	false			36.3078	-4.44	2	[Hou, 2004 #14508]	1	Cc1c(N(C)C)c(=O)n(-c2ccccc2)n1C	1.55042	70.074	100.687	30.17	231.299	231.137	4	0	2	0	4	0	4	17	34	2	2	0	0	1	0	0	1	0	0	0.307692
Aminophenazone	Aminopyrine	Cc1c(N(C)C)c(=O)n(-c2ccccc2)n1C	InChI=1S/C13H17N3O/c1-10-12(14(2)3)13(17)16(15(10)4)11-8-6-5-7-9-11/h5-9H,1-4H3	false			36.5		8	[Usansky, 2005 #48258]	1	Cc1c(N(C)C)c(=O)n(-c2ccccc2)n1C	1.55042	70.074	100.687	30.17	231.299	231.137	4	0	2	0	4	0	4	17	34	2	2	0	0	1	0	0	1	0	0	0.307692
Aminophylline		Cn1c2nc[nH]c2c(=O)n(C)c1=O.Cn1c2nc[nH]c2c(=O)n(C)c1=O.NCCN	InChI=1S/2C7H8N4O2.C2H8N2/c2*1-10-5-4(8-3-9-5)6(12)11(2)7(10)13;3-1-2-4/h2*3H,1-2H3,(H,8,9);1-4H2	false							0	Cn1c2[nH]cnc2c(=O)n(C)c1=O.Cn1c2[nH]cnc2c(=O)n(C)c1=O.NCCN	-3.1756	111.26	167.955	197.4	420.434	420.198	14	6	1	4	12	0	14	30	54	4	4	0	0	4	0	0	0	0	0	0.375
Aminosalicylic Acid		Nc1ccc(C(=O)O)c(O)c1	InChI=1S/C7H7NO3/c8-4-1-2-5(7(10)11)6(9)3-4/h1-3,9H,8H2,(H,10,11)	false							0	Nc1ccc(C(=O)O)c(O)c1	0.6726	39.4785	62.8862	83.55	153.137	153.043	4	4	1	3	3	0	4	11	18	1	1	0	0	0	0	0	1	0	0	0
Amiodarone		CCCCc1oc2ccccc2c1C(=O)c1cc(I)c(OCCN(CC)CC)c(I)c1	InChI=1S/C25H29I2NO3/c1-4-7-11-22-23(18-10-8-9-12-21(18)31-22)24(29)17-15-19(26)25(20(27)16-17)30-14-13-28(5-2)6-3/h8-10,12,15-16H,4-7,11,13-14H2,1-3H3	false			69.1831	-4.16	5	[Gozalbes, 2011 #50574]	1	CCCCc1oc2ccccc2c1C(=O)c1cc(I)c(OCCN(CC)CC)c(I)c1	6.9362	143.417	211.537	42.68	645.319	645.024	4	0	11	0	4	0	6	31	60	3	3	0	0	1	0	0	2	0	0	0.4
Amisulpride		CCN1CCCC1CNC(=O)c1cc(S(=O)(=O)CC)c(N)cc1OC	InChI=1S/C17H27N3O4S/c1-4-20-8-6-7-12(20)11-19-17(21)13-9-16(25(22,23)5-2)14(18)10-15(13)24-3/h9-10,12H,4-8,11,18H2,1-3H3,(H,19,21)	false							0	CCN1CCCC1CN=C(O)c1cc(S(=O)(=O)CC)c(N)cc1OC	1.8599	99.435	148.968	105.22	369.487	369.172	7	3	7	2	6	0	8	25	52	2	1	1	1	0	1	1	1	0	0	0.588235
Amitriptyline		CN(C)CCC=C1c2ccccc2CCc2ccccc21	InChI=1S/C20H23N/c1-21(2)15-7-12-20-18-10-5-3-8-16(18)13-14-17-9-4-6-11-19(17)20/h3-6,8-12H,7,13-15H2,1-2H3	false			125.7		1	[Bergström, 2003 #46306]	1	CN(C)CCC=C1c2ccccc2CCc2ccccc21	4.1686	90.542	127.472	3.24	277.411	277.183	1	0	3	0	1	0	1	21	44	3	2	0	1	0	0	0	2	0	1	0.3
Amlexanox		CC(C)c1ccc2oc3nc(N)c(C(=O)O)cc3c(=O)c2c1	InChI=1S/C16H14N2O4/c1-7(2)8-3-4-12-9(5-8)13(19)10-6-11(16(20)21)14(17)18-15(10)22-12/h3-7H,1-2H3,(H2,17,18)(H,20,21)	false							0	CC(C)c1ccc2oc3nc(N)c(C(=O)O)cc3c(=O)c2c1	2.745	83.2457	124.736	106.42	298.298	298.095	6	3	2	2	5	0	6	22	36	3	3	0	0	2	0	0	1	0	0	0.1875
Amlodipine		CCOC(=O)C1=C(COCCN)NC(C)=C(C(=O)OC)C1c1ccccc1Cl	InChI=1S/C20H25ClN2O5/c1-4-28-20(25)18-15(11-27-10-9-22)23-12(2)16(19(24)26-3)17(18)13-7-5-6-8-14(13)21/h5-8,17,23H,4,9-11,22H2,1-3H3	false							0	CCOC(=O)C1=C(COCCN)NC(C)=C(C(=O)OC)C1c1ccccc1Cl	2.2663	105.577	169.012	99.88	408.882	408.145	7	3	8	2	7	0	8	28	53	2	1	0	1	0	0	1	1	0	0	0.4
Amobarbital		CCC1(CCC(C)C)C(=O)NC(=O)NC1=O	InChI=1S/C11H18N2O3/c1-4-11(6-5-7(2)3)8(14)12-10(16)13-9(11)15/h7H,4-6H2,1-3H3,(H2,12,13,14,15,16)	false							0	CCC1(CCC(C)C)C(O)=NC(=O)N=C1O	2.8656	62.3196	94.9235	82.25	226.276	226.132	5	2	4	2	1	2	5	16	34	1	0	0	1	0	0	1	0	0	0	0.727273
Amodiaquine		CCN(CC)Cc1cc(Nc2ccnc3cc(Cl)ccc32)ccc1O	InChI=1S/C20H22ClN3O/c1-3-24(4-2)13-14-11-16(6-8-20(14)25)23-18-9-10-22-19-12-15(21)5-7-17(18)19/h5-12,25H,3-4,13H2,1-2H3,(H,22,23)	false							0	CCN(CC)Cc1cc(Nc2ccnc3cc(Cl)ccc32)ccc1O	5.1792	104.768	152.622	48.39	355.869	355.145	4	2	6	2	4	0	5	25	47	3	3	0	0	1	0	0	2	0	0	0.25
Amoxapine		Clc1ccc2c(c1)C(N1CCNCC1)=Nc1ccccc1O2	InChI=1S/C17H16ClN3O/c18-12-5-6-15-13(11-12)17(21-9-7-19-8-10-21)20-14-3-1-2-4-16(14)22-15/h1-6,11,19H,7-10H2	false							0	Clc1ccc2c(c1)C(N1CCNCC1)=Nc1ccccc1O2	3.4292	88.6077	133.923	36.86	313.788	313.098	4	1	0	1	4	0	5	22	38	4	2	1	2	0	1	2	2	0	0	0.235294
Amoxicillin		CC1(C)S[C@@H]2[C@H](NC(=O)[C@H](N)c3ccc(O)cc3)C(=O)N2[C@H]1C(=O)O	InChI=1S/C16H19N3O5S/c1-16(2)11(15(23)24)19-13(22)10(14(19)25-16)18-12(21)9(17)7-3-5-8(20)6-4-7/h3-6,9-11,14,20H,17H2,1-2H3,(H,18,21)(H,23,24)/t9-,10-,11+,14-/m1/s1	false	Y		0.18		1	[Bergström, 2003 #46306]	1	CC1(C)S[C@@H]2[C@H](N=C(O)[C@H](N)c3ccc(O)cc3)C(=O)N2[C@H]1C(=O)O	0.864	92.6148	147.893	136.45	365.411	365.105	8	5	4	4	6	1	9	25	44	3	1	2	2	0	2	2	1	0	0	0.4375
Amoxicillin		CC1(C)S[C@@H]2[C@H](NC(=O)[C@H](N)c3ccc(O)cc3)C(=O)N2[C@H]1C(=O)O	InChI=1S/C16H19N3O5S/c1-16(2)11(15(23)24)19-13(22)10(14(19)25-16)18-12(21)9(17)7-3-5-8(20)6-4-7/h3-6,9-11,14,20H,17H2,1-2H3,(H,18,21)(H,23,24)/t9-,10-,11+,14-/m1/s1	false	Y		0.794328	-6.1	2	[Hou, 2004 #14508]	1	CC1(C)S[C@@H]2[C@H](N=C(O)[C@H](N)c3ccc(O)cc3)C(=O)N2[C@H]1C(=O)O	0.864	92.6148	147.893	136.45	365.411	365.105	8	5	4	4	6	1	9	25	44	3	1	2	2	0	2	2	1	0	0	0.4375
Amoxicillin		CC1(C)S[C@@H]2[C@H](NC(=O)[C@H](N)c3ccc(O)cc3)C(=O)N2[C@H]1C(=O)O	InChI=1S/C16H19N3O5S/c1-16(2)11(15(23)24)19-13(22)10(14(19)25-16)18-12(21)9(17)7-3-5-8(20)6-4-7/h3-6,9-11,14,20H,17H2,1-2H3,(H,18,21)(H,23,24)/t9-,10-,11+,14-/m1/s1	false	Y		0.186209	-6.73	5	[Gozalbes, 2011 #50574]	1	CC1(C)S[C@@H]2[C@H](N=C(O)[C@H](N)c3ccc(O)cc3)C(=O)N2[C@H]1C(=O)O	0.864	92.6148	147.893	136.45	365.411	365.105	8	5	4	4	6	1	9	25	44	3	1	2	2	0	2	2	1	0	0	0.4375
Amphetamine		CC(N)Cc1ccccc1	InChI=1S/C9H13N/c1-8(10)7-9-5-3-2-4-6-9/h2-6,8H,7,10H2,1H3	false			40.35		14	[Skolnik, 2010 #50606]	1	CC(N)Cc1ccccc1	1.5763	43.7954	61.8661	26.02	135.21	135.105	1	2	2	1	1	0	1	10	23	1	1	0	0	0	0	0	1	0	0	0.333333
Amphotericin B		C[C@@H]1[C@H](O)[C@@H](C)C=CC=CC=CC=CC=CC=CC=C[C@H](O[C@@H]2O[C@H](C)[C@@H](O)[C@H](N)[C@@H]2O)C[C@@H]2O[C@](O)(C[C@@H](O)C[C@@H](O)[C@H](O)CC[C@@H](O)C[C@@H](O)CC(=O)O[C@H]1C)C[C@H](O)[C@H]2C(=O)O	InChI=1S/C47H73NO17/c1-27-17-15-13-11-9-7-5-6-8-10-12-14-16-18-34(64-46-44(58)41(48)43(57)30(4)63-46)24-38-40(45(59)60)37(54)26-47(61,65-38)25-33(51)22-36(53)35(52)20-19-31(49)21-32(50)23-39(55)62-29(3)28(2)42(27)56/h5-18,27-38,40-44,46,49-54,56-58,61H,19-26,48H2,1-4H3,(H,59,60)/b6-5+,9-7+,10-8+,13-11+,14-12+,17-15+,18-16+/t27-,28-,29-,30+,31+,32+,33-,34-,35+,36+,37-,38-,40+,41-,42+,43+,44-,46-,4…	false	Y		0.12		14	[Skolnik, 2010 #50606]	1	C[C@@H]1[C@H](O)[C@@H](C)/C=C/C=C/C=C/C=C/C=C/C=C/C=C/[C@H](O[C@@H]2O[C@H](C)[C@@H](O)[C@H](N)[C@@H]2O)C[C@@H]2O[C@](O)(C[C@@H](O)C[C@@H](O)[C@H](O)CC[C@@H](O)C[C@@H](O)CC(=O)O[C@H]1C)C[C@H](O)[C@H]2C(=O)O	0.7117	236.991	380.536	319.61	924.091	923.488	18	13	3	12	17	0	18	65	138	3	0	2	3	0	2	3	0	0	0	0.659574
Ampicillin		CC1(C)S[C@@H]2[C@H](NC(=O)[C@H](N)c3ccccc3)C(=O)N2[C@H]1C(=O)O	InChI=1S/C16H19N3O4S/c1-16(2)11(15(22)23)19-13(21)10(14(19)24-16)18-12(20)9(17)8-6-4-3-5-7-8/h3-7,9-11,14H,17H2,1-2H3,(H,18,20)(H,22,23)/t9-,10-,11+,14-/m1/s1	false	Y						0	CC1(C)S[C@@H]2[C@H](N=C(O)[C@H](N)c3ccccc3)C(=O)N2[C@H]1C(=O)O	1.1584	90.95	143.099	116.22	349.412	349.11	7	4	4	3	5	1	8	24	43	3	1	2	2	0	2	2	1	0	0	0.4375
Amprenavir		CC(C)CN(C[C@@H](O)[C@H](Cc1ccccc1)NC(=O)O[C@H]1CCOC1)S(=O)(=O)c1ccc(N)cc1	InChI=1S/C25H35N3O6S/c1-18(2)15-28(35(31,32)22-10-8-20(26)9-11-22)16-24(29)23(14-19-6-4-3-5-7-19)27-25(30)34-21-12-13-33-17-21/h3-11,18,21,23-24,29H,12-17,26H2,1-2H3,(H,27,30)/t21-,23-,24+/m0/s1	false			7.55		14	[Skolnik, 2010 #50606]	1	CC(C)CN(C[C@@H](O)[C@H](Cc1ccccc1)N=C(O)O[C@H]1CCOC1)S(=O)(=O)c1ccc(N)cc1	2.6072	134.765	206.798	134.68	505.637	505.225	9	4	11	3	7	0	10	35	70	3	2	1	1	0	1	1	2	0	0	0.48
Amprenavir		CC(C)CN(C[C@@H](O)[C@H](Cc1ccccc1)NC(=O)O[C@H]1CCOC1)S(=O)(=O)c1ccc(N)cc1	InChI=1S/C25H35N3O6S/c1-18(2)15-28(35(31,32)22-10-8-20(26)9-11-22)16-24(29)23(14-19-6-4-3-5-7-19)27-25(30)34-21-12-13-33-17-21/h3-11,18,21,23-24,29H,12-17,26H2,1-2H3,(H,27,30)/t21-,23-,24+/m0/s1	false			8		15	[Lin, 2011 #50607]	1	CC(C)CN(C[C@@H](O)[C@H](Cc1ccccc1)N=C(O)O[C@H]1CCOC1)S(=O)(=O)c1ccc(N)cc1	2.6072	134.765	206.798	134.68	505.637	505.225	9	4	11	3	7	0	10	35	70	3	2	1	1	0	1	1	2	0	0	0.48
Amprenavir		CC(C)CN(C[C@@H](O)[C@H](Cc1ccccc1)NC(=O)O[C@H]1CCOC1)S(=O)(=O)c1ccc(N)cc1	InChI=1S/C25H35N3O6S/c1-18(2)15-28(35(31,32)22-10-8-20(26)9-11-22)16-24(29)23(14-19-6-4-3-5-7-19)27-25(30)34-21-12-13-33-17-21/h3-11,18,21,23-24,29H,12-17,26H2,1-2H3,(H,27,30)/t21-,23-,24+/m0/s1	false		Y	19.2		15	[Lin, 2011 #50607]	1	CC(C)CN(C[C@@H](O)[C@H](Cc1ccccc1)N=C(O)O[C@H]1CCOC1)S(=O)(=O)c1ccc(N)cc1	2.6072	134.765	206.798	134.68	505.637	505.225	9	4	11	3	7	0	10	35	70	3	2	1	1	0	1	1	2	0	0	0.48
Amrinone		Nc1cc(-c2ccncc2)c[nH]c1=O	InChI=1S/C10H9N3O/c11-9-5-8(6-13-10(9)14)7-1-3-12-4-2-7/h1-6H,11H2,(H,13,14)	false			7.79		14	[Skolnik, 2010 #50606]	1	Nc1cc(-c2ccncc2)cnc1O	1.4314	53.5452	81.0619	72.03	187.202	187.075	4	3	1	2	4	0	4	14	23	2	2	0	0	2	0	0	0	0	0	0
Amrinone		Nc1cc(-c2ccncc2)c[nH]c1=O	InChI=1S/C10H9N3O/c11-9-5-8(6-13-10(9)14)7-1-3-12-4-2-7/h1-6H,11H2,(H,13,14)	false			7.5		15	[Lin, 2011 #50607]	1	Nc1cc(-c2ccncc2)cnc1O	1.4314	53.5452	81.0619	72.03	187.202	187.075	4	3	1	2	4	0	4	14	23	2	2	0	0	2	0	0	0	0	0	0
Amrinone		Nc1cc(-c2ccncc2)c[nH]c1=O	InChI=1S/C10H9N3O/c11-9-5-8(6-13-10(9)14)7-1-3-12-4-2-7/h1-6H,11H2,(H,13,14)	false		Y	4.3		15	[Lin, 2011 #50607]	1	Nc1cc(-c2ccncc2)cnc1O	1.4314	53.5452	81.0619	72.03	187.202	187.075	4	3	1	2	4	0	4	14	23	2	2	0	0	2	0	0	0	0	0	0
Amrinone		Nc1cc(-c2ccncc2)c[nH]c1=O	InChI=1S/C10H9N3O/c11-9-5-8(6-13-10(9)14)7-1-3-12-4-2-7/h1-6H,11H2,(H,13,14)	false			11.7		15	[Lin, 2011 #50607]	1	Nc1cc(-c2ccncc2)cnc1O	1.4314	53.5452	81.0619	72.03	187.202	187.075	4	3	1	2	4	0	4	14	23	2	2	0	0	2	0	0	0	0	0	0
Amrinone		Nc1cc(-c2ccncc2)c[nH]c1=O	InChI=1S/C10H9N3O/c11-9-5-8(6-13-10(9)14)7-1-3-12-4-2-7/h1-6H,11H2,(H,13,14)	false		Y	19.4		15	[Lin, 2011 #50607]	1	Nc1cc(-c2ccncc2)cnc1O	1.4314	53.5452	81.0619	72.03	187.202	187.075	4	3	1	2	4	0	4	14	23	2	2	0	0	2	0	0	0	0	0	0
Amsacrine		COc1cc(NS(C)(=O)=O)ccc1Nc1c2ccccc2nc2ccccc21	InChI=1S/C21H19N3O3S/c1-27-20-13-14(24-28(2,25)26)11-12-19(20)23-21-15-7-3-5-9-17(15)22-18-10-6-4-8-16(18)21/h3-13,24H,1-2H3,(H,22,23)	false							0	COc1cc(NS(C)(=O)=O)ccc1N=c1c2ccccc2[nH]c2ccccc21	3.9336	112.488	162.121	83.55	393.468	393.115	6	2	4	2	4	0	7	28	47	4	4	0	0	1	0	0	3	0	0	0.0952381
Amyl Nitrite		CCCCCON=O	InChI=1S/C5H11NO2/c1-2-3-4-5-8-6-7/h2-5H2,1H3	false							0	CCCCCON=O	1.8746	31.272	48.9613	38.66	117.148	117.079	3	0	5	0	3	0	3	8	19	0	0	0	0	0	0	0	0	0	0	1
Anagrelide		O=C1CN2Cc3c(ccc(Cl)c3Cl)N=C2N1	InChI=1S/C10H7Cl2N3O/c11-6-1-2-7-5(9(6)12)3-15-4-8(16)14-10(15)13-7/h1-2H,3-4H2,(H,13,14,16)	false							0	OC1=NC2=Nc3ccc(Cl)c(Cl)c3CN2C1	2.7666	64.0308	101.831	48.19	256.092	254.997	4	1	0	1	3	0	6	16	23	3	1	0	2	0	0	2	1	0	0	0.2
Anastrozole		CC(C)(C#N)c1cc(Cn2cncn2)cc(C(C)(C)C#N)c1	InChI=1S/C17H19N5/c1-16(2,9-18)14-5-13(8-22-12-20-11-21-22)6-15(7-14)17(3,4)10-19/h5-7,11-12H,8H2,1-4H3	false							0	CC(C)(C#N)c1cc(Cn2cncn2)cc(C(C)(C)C#N)c1	2.92876	82.844	130.385	78.29	293.374	293.164	5	0	4	0	5	0	5	22	41	2	2	0	0	1	0	0	1	0	0	0.411765
Anidulafungin		CCCCCOc1ccc(-c2ccc(-c3ccc(C(=O)N[C@H]4C[C@@H](O)[C@@H](O)NC(=O)[C@@H]5[C@@H](O)[C@@H](C)CN5C(=O)[C@H]([C@@H](C)O)NC(=O)[C@H]([C@H](O)[C@@H](O)c5ccc(O)cc5)NC(=O)[C@@H]5C[C@@H](O)CN5C(=O)[C@H]([C@@H](C)O)NC4=O)cc3)cc2)cc1	InChI=1S/C58H73N7O17/c1-5-6-7-24-82-40-22-18-35(19-23-40)33-10-8-32(9-11-33)34-12-14-37(15-13-34)51(74)59-41-26-43(70)54(77)63-56(79)47-48(71)29(2)27-65(47)58(81)45(31(4)67)61-55(78)46(50(73)49(72)36-16-20-38(68)21-17-36)62-53(76)42-25-39(69)28-64(42)57(80)44(30(3)66)60-52(41)75/h8-23,29-31,39,41-50,54,66-73,77H,5-7,24-28H2,1-4H3,(H,59,74)(H,60,75)(H,61,78)(H,62,76)(H,63,79)/t29-,30+,31+,39+,41-,…	false							0	CCCCCOc1ccc(-c2ccc(-c3ccc(C(=O)N[C@H]4C[C@@H](O)[C@@H](O)N=C(O)[C@@H]5[C@@H](O)[C@@H](C)CN5C(=O)[C@H]([C@@H](C)O)N=C(O)[C@H]([C@H](O)[C@@H](O)c5ccc(O)cc5)N=C(O)[C@@H]5C[C@@H](O)CN5C(=O)[C@H]([C@@H](C)O)N=C4O)cc3)cc2)cc1	2.4341	301.07	472.567	391.38	1140.25	1139.51	24	14	14	14	17	3	24	82	155	7	4	2	3	0	2	3	4	0	0	0.465517
Anileridine		CCOC(=O)C1(c2ccccc2)CCN(CCc2ccc(N)cc2)CC1	InChI=1S/C22H28N2O2/c1-2-26-21(25)22(19-6-4-3-5-7-19)13-16-24(17-14-22)15-12-18-8-10-20(23)11-9-18/h3-11H,2,12-17,23H2,1H3	false							0	CCOC(=O)C1(c2ccccc2)CCN(CCc2ccc(N)cc2)CC1	3.4082	104.985	155.507	55.56	352.478	352.215	4	2	6	1	4	0	4	26	54	3	2	1	1	0	1	1	2	0	0	0.409091
Anisindione		COc1ccc(C2C(=O)c3ccccc3C2=O)cc1	InChI=1S/C16H12O3/c1-19-11-8-6-10(7-9-11)14-15(17)12-4-2-3-5-13(12)16(14)18/h2-9,14H,1H3	false							0	COc1ccc(C2C(=O)c3ccccc3C2=O)cc1	2.858	70.838	110.379	43.37	252.269	252.079	3	0	2	0	3	0	3	19	31	3	2	0	1	0	0	0	2	0	1	0.125
Anisotropine Methylbromide		[Br-].CCCC(CCC)C(=O)OC1CC2CCC(C1)[N+]2(C)C	InChI=1S/C17H32NO2.BrH/c1-5-7-13(8-6-2)17(19)20-16-11-14-9-10-15(12-16)18(14,3)4;/h13-16H,5-12H2,1-4H3;1H/q+1;/p-1	false							0	[Br-].CCCC(CCC)C(=O)OC1CC2CCC(C1)[N+]2(C)C	0.5198	81.3384	140.324	26.3	362.352	361.162	3	0	6	0	2	0	4	21	53	2	0	2	2	0	2	2	0	0	0	0.941176
Antazoline		c1ccc(CN(CC2=NCCN2)c2ccccc2)cc1	InChI=1S/C17H19N3/c1-3-7-15(8-4-1)13-20(14-17-18-11-12-19-17)16-9-5-2-6-10-16/h1-10H,11-14H2,(H,18,19)	false							0	c1ccc(CN(CC2=NCCN2)c2ccccc2)cc1	2.6949	84.2387	119.512	27.63	265.36	265.158	3	1	5	1	3	0	3	20	39	3	2	0	1	0	0	1	2	0	0	0.235294
Antipyrine		Cc1cc(=O)n(-c2ccccc2)n1C	InChI=1S/C11H12N2O/c1-9-8-11(14)13(12(9)2)10-6-4-3-5-7-10/h3-8H,1-2H3	false			28.1838	-4.55	2	[Hou, 2004 #14508]	1	Cc1cc(=O)n(-c2ccccc2)n1C	1.48442	55.747	82.1971	26.93	188.23	188.095	3	0	1	0	3	0	3	14	26	2	2	0	0	1	0	0	1	0	0	0.181818
Antipyrine		Cc1cc(=O)n(-c2ccccc2)n1C	InChI=1S/C11H12N2O/c1-9-8-11(14)13(12(9)2)10-6-4-3-5-7-10/h3-8H,1-2H3	false			28.2		3	[Corti, 2006 #11470]	1	Cc1cc(=O)n(-c2ccccc2)n1C	1.48442	55.747	82.1971	26.93	188.23	188.095	3	0	1	0	3	0	3	14	26	2	2	0	0	1	0	0	1	0	0	0.181818
Antipyrine		Cc1cc(=O)n(-c2ccccc2)n1C	InChI=1S/C11H12N2O/c1-9-8-11(14)13(12(9)2)10-6-4-3-5-7-10/h3-8H,1-2H3	false			16.5959	-4.78	5	[Gozalbes, 2011 #50574]	1	Cc1cc(=O)n(-c2ccccc2)n1C	1.48442	55.747	82.1971	26.93	188.23	188.095	3	0	1	0	3	0	3	14	26	2	2	0	0	1	0	0	1	0	0	0.181818
Antipyrine		Cc1cc(=O)n(-c2ccccc2)n1C	InChI=1S/C11H12N2O/c1-9-8-11(14)13(12(9)2)10-6-4-3-5-7-10/h3-8H,1-2H3	false			55.7		6	[Peng, 2014 #50571]	1	Cc1cc(=O)n(-c2ccccc2)n1C	1.48442	55.747	82.1971	26.93	188.23	188.095	3	0	1	0	3	0	3	14	26	2	2	0	0	1	0	0	1	0	0	0.181818
Antrafenine		O=C(OCCN1CCN(c2cccc(C(F)(F)F)c2)CC1)c1ccccc1Nc1ccnc2cc(C(F)(F)F)ccc21	InChI=1S/C30H26F6N4O2/c31-29(32,33)20-4-3-5-22(18-20)40-14-12-39(13-15-40)16-17-42-28(41)24-6-1-2-7-25(24)38-26-10-11-37-27-19-21(30(34,35)36)8-9-23(26)27/h1-11,18-19H,12-17H2,(H,37,38)	true							0	O=C(OCCN1CCN(c2cccc(C(F)(F)F)c2)CC1)c1ccccc1Nc1ccnc2cc(C(F)(F)F)ccc21	6.995	146.849	237.063	57.7	588.552	588.196	6	1	7	1	6	0	12	42	68	5	4	1	1	1	1	1	3	0	0	0.266667
Apixaban		COc1ccc(-n2nc(C(N)=O)c3c2C(=O)N(c2ccc(N4CCCCC4=O)cc2)CC3)cc1	InChI=1S/C25H25N5O4/c1-34-19-11-9-18(10-12-19)30-23-20(22(27-30)24(26)32)13-15-29(25(23)33)17-7-5-16(6-8-17)28-14-3-2-4-21(28)31/h5-12H,2-4,13-15H2,1H3,(H2,26,32)	false							0	COc1ccc(-n2nc(C(=N)O)c3c2C(=O)N(c2ccc(N4CCCCC4=O)cc2)CC3)cc1	3.48407	127.6	196.226	111.75	459.506	459.191	9	2	5	2	6	2	9	34	59	5	3	1	2	1	1	2	2	0	0	0.28
Apomorphine		CN1CCc2cccc3c2[C@H]1Cc1ccc(O)c(O)c1-3	InChI=1S/C17H17NO2/c1-18-8-7-10-3-2-4-12-15(10)13(18)9-11-5-6-14(19)17(20)16(11)12/h2-6,13,19-20H,7-9H2,1H3/t13-/m1/s1	false							0	CN1CCc2cccc3c2[C@H]1Cc1ccc(O)c(O)c1-3	2.8499	77.9866	117.65	43.7	267.328	267.126	3	2	0	2	3	0	3	20	37	4	2	0	2	0	0	1	2	0	1	0.294118
Apraclonidine		Nc1cc(Cl)c(NC2=NCCN2)c(Cl)c1	InChI=1S/C9H10Cl2N4/c10-6-3-5(12)4-7(11)8(6)15-9-13-1-2-14-9/h3-4H,1-2,12H2,(H2,13,14,15)	false							0	Nc1cc(Cl)c(NC2=NCCN2)c(Cl)c1	1.9467	64.8018	97.4619	62.44	245.113	244.028	4	4	1	3	4	0	6	15	25	2	1	0	1	0	0	1	1	0	0	0.222222
Aprepitant		C[C@@H](O[C@H]1OCCN(Cc2n[nH]c(=O)[nH]2)[C@H]1c1ccc(F)cc1)c1cc(C(F)(F)F)cc(C(F)(F)F)c1	InChI=1S/C23H21F7N4O3/c1-12(14-8-15(22(25,26)27)10-16(9-14)23(28,29)30)37-20-19(13-2-4-17(24)5-3-13)34(6-7-36-20)11-18-31-21(35)33-32-18/h2-5,8-10,12,19-20H,6-7,11H2,1H3,(H2,31,32,33,35)/t12-,19+,20-/m1/s1	true							0	C[C@@H](O[C@H]1OCCN(Cc2nc(O)n[nH]2)[C@H]1c1ccc(F)cc1)c1cc(C(F)(F)F)cc(C(F)(F)F)c1	5.3644	113.285	205.381	83.5	534.432	534.15	7	2	6	2	6	0	14	37	58	4	3	1	1	1	1	1	2	0	0	0.391304
Aprindine		CCN(CC)CCCN(c1ccccc1)C1Cc2ccccc2C1	InChI=1S/C22H30N2/c1-3-23(4-2)15-10-16-24(21-13-6-5-7-14-21)22-17-19-11-8-9-12-20(19)18-22/h5-9,11-14,22H,3-4,10,15-18H2,1-2H3	false							0	CCN(CC)CCCN(c1ccccc1)C1Cc2ccccc2C1	4.3923	103.831	146.652	6.48	322.496	322.241	2	0	8	0	2	0	2	24	54	3	2	0	1	0	0	0	2	0	1	0.454545
Aprobarbital		C=CCC1(C(C)C)C(=O)NC(=O)NC1=O	InChI=1S/C10H14N2O3/c1-4-5-10(6(2)3)7(13)11-9(15)12-8(10)14/h4,6H,1,5H2,2-3H3,(H2,11,12,13,14,15)	false							0	C=CCC1(C(C)C)C(O)=NC(=O)N=C1O	2.2515	57.6086	87.8689	82.25	210.233	210.1	5	2	3	2	1	2	5	15	29	1	0	0	1	0	0	1	0	0	0	0.5
Arbekacin		NCC[C@H](O)C(=O)N[C@@H]1C[C@H](N)[C@@H](O[C@H]2O[C@H](CN)CC[C@H]2N)[C@H](O)[C@H]1O[C@H]1O[C@H](CO)[C@@H](O)[C@H](N)[C@H]1O	InChI=1S/C22H44N6O10/c23-4-3-12(30)20(34)28-11-5-10(26)18(37-21-9(25)2-1-8(6-24)35-21)17(33)19(11)38-22-16(32)14(27)15(31)13(7-29)36-22/h8-19,21-22,29-33H,1-7,23-27H2,(H,28,34)/t8-,9+,10-,11+,12-,13+,14-,15+,16+,17-,18+,19-,21+,22+/m0/s1	false							0	NCC[C@H](O)C(O)=N[C@@H]1C[C@H](N)[C@@H](O[C@H]2O[C@H](CN)CC[C@H]2N)[C@H](O)[C@H]1O[C@H]1O[C@H](CO)[C@@H](O)[C@H](N)[C@H]1O	-5.5591	132.536	220.2	300.76	552.626	552.312	16	16	10	11	15	0	16	38	82	3	0	3	3	0	2	2	0	1	1	0.954545
Arbutamine		Oc1ccc(CCCCNC[C@H](O)c2ccc(O)c(O)c2)cc1	InChI=1S/C18H23NO4/c20-15-7-4-13(5-8-15)3-1-2-10-19-12-18(23)14-6-9-16(21)17(22)11-14/h4-9,11,18-23H,1-3,10,12H2/t18-/m0/s1	false							0	Oc1ccc(CCCCNC[C@H](O)c2ccc(O)c(O)c2)cc1	2.4493	88.6459	135.405	92.95	317.385	317.163	5	5	8	5	5	0	5	23	46	2	2	0	0	0	0	0	2	0	0	0.333333
Ardeparin		CC(=O)NC1C(O)OC(COS(=O)(=O)O)C(OC2OC(C(=O)O)C(OC3OC(CO)C(OC4OC(C(=O)O)C(O)C(O)C4OS(=O)(=O)O)C(OS(=O)(=O)O)C3NS(=O)(=O)O)C(O)C2OS(=O)(=O)O)C1O	InChI=1S/C26H42N2O37S5/c1-4(30)27-7-9(31)13(6(56-23(7)39)3-55-67(43,44)45)58-26-19(65-70(52,53)54)12(34)16(20(62-26)22(37)38)60-24-8(28-66(40,41)42)15(63-68(46,47)48)14(5(2-29)57-24)59-25-18(64-69(49,50)51)11(33)10(32)17(61-25)21(35)36/h5-20,23-26,28-29,31-34,39H,2-3H2,1H3,(H,27,30)(H,35,36)(H,37,38)(H,40,41,42)(H,43,44,45)(H,46,47,48)(H,49,50,51)(H,52,53,54)	false							0	CC(O)=NC1C(O)OC(COS(=O)(=O)O)C(OC2OC(C(=O)O)C(OC3OC(CO)C(OC4OC(C(=O)O)C(O)C(O)C4OS(=O)(=O)O)C(OS(=O)(=O)O)C3NS(=O)(=O)O)C(O)C2OS(=O)(=O)O)C1O	-9.8716	202.63	391.119	613.98	1134.93	1134.01	39	15	21	15	30	0	44	70	112	4	0	4	4	0	4	4	0	0	0	0.884615
Arformoterol		COc1ccc(C[C@@H](C)NC[C@H](O)c2ccc(O)c(NC=O)c2)cc1	InChI=1S/C19H24N2O4/c1-13(9-14-3-6-16(25-2)7-4-14)20-11-19(24)15-5-8-18(23)17(10-15)21-12-22/h3-8,10,12-13,19-20,23-24H,9,11H2,1-2H3,(H,21,22)/t13-,19+/m1/s1	false							0	COc1ccc(C[C@@H](C)NC[C@H](O)c2ccc(O)c(N=CO)c2)cc1	2.8728	98.0101	146.985	94.31	344.411	344.174	6	4	8	4	5	0	6	25	49	2	2	0	0	0	0	0	2	0	0	0.315789
Argatroban		C[C@@H]1CCN(C(=O)[C@H](CCCN=C(N)N)NS(=O)(=O)c2cccc3c2NC[C@H](C)C3)[C@@H](C(=O)O)C1	InChI=1S/C23H36N6O5S/c1-14-8-10-29(18(12-14)22(31)32)21(30)17(6-4-9-26-23(24)25)28-35(33,34)19-7-3-5-16-11-15(2)13-27-20(16)19/h3,5,7,14-15,17-18,27-28H,4,6,8-13H2,1-2H3,(H,31,32)(H4,24,25,26)/t14-,15-,17+,18-/m1/s1	false							0	C[C@@H]1CCN(C(=O)[C@H](CCCNC(=N)N)NS(=O)(=O)c2cccc3c2NC[C@H](C)C3)[C@@H](C(=O)O)C1	0.91257	132.595	205.936	177.71	508.645	508.247	11	7	9	6	6	1	12	35	71	3	1	1	2	0	1	2	1	0	0	0.608696
Aripiprazole		O=C1CCc2ccc(OCCCCN3CCN(c4cccc(Cl)c4Cl)CC3)cc2N1	InChI=1S/C23H27Cl2N3O2/c24-19-4-3-5-21(23(19)25)28-13-11-27(12-14-28)10-1-2-15-30-18-8-6-17-7-9-22(29)26-20(17)16-18/h3-6,8,16H,1-2,7,9-15H2,(H,26,29)	false							0	OC1=Nc2cc(OCCCCN3CCN(c4cccc(Cl)c4Cl)CC3)ccc2CC1	5.5088	124.331	187.42	48.3	448.394	447.148	5	1	7	1	4	0	7	30	57	4	2	1	2	0	1	2	2	0	0	0.434783
Arsenic trioxide		O1[As]2O[As]1O2	InChI=1S/As2O3/c3-1-4-2(3)5-1	false							0	O1[As]2O[As]1O2	-0.9668	14.763	39.8444	27.69	197.841	197.828	3	0	0	0	3	0	5	5	5	3	0	3	3	0	3	3	0	0	0	0
Artemether		CO[C@H]1O[C@@H]2O[C@@]3(C)CC[C@H]4[C@H](C)CC[C@@H]([C@H]1C)[C@@]24OO3	InChI=1S/C16H26O5/c1-9-5-6-12-10(2)13(17-4)18-14-16(12)11(9)7-8-15(3,19-14)20-21-16/h9-14H,5-8H2,1-4H3/t9-,10-,11+,12+,13+,14-,15-,16-/m1/s1	false							0	CO[C@H]1O[C@@H]2O[C@@]3(C)CC[C@H]4[C@H](C)CC[C@@H]([C@H]1C)[C@@]24OO3	2.8408	73.837	125.687	46.15	298.379	298.178	5	0	1	0	5	0	5	21	47	5	0	5	5	0	4	4	0	1	1	1
Asenapine		CN1CC2c3ccccc3Oc3ccc(Cl)cc3C2C1.O=C(O)/C=C\C(=O)O	InChI=1S/C17H16ClNO.C4H4O4/c1-19-9-14-12-4-2-3-5-16(12)20-17-7-6-11(18)8-13(17)15(14)10-19;5-3(6)1-2-4(7)8/h2-8,14-15H,9-10H2,1H3;1-2H,(H,5,6)(H,7,8)/b;2-1-	false							0	CN1CC2c3ccccc3Oc3ccc(Cl)cc3C2C1.O=C(O)/C=C\C(=O)O	3.9703	105.359	167.166	87.07	401.846	401.103	6	2	2	2	4	0	7	28	48	4	2	1	2	0	1	2	2	0	0	0.238095
Aspartame		COC(=O)[C@H](Cc1ccccc1)NC(=O)[C@@H](N)CC(=O)O	InChI=1S/C14H18N2O5/c1-21-14(20)11(7-9-5-3-2-4-6-9)16-13(19)10(15)8-12(17)18/h2-6,10-11H,7-8,15H2,1H3,(H,16,19)(H,17,18)/t10-,11-/m0/s1	false							0	COC(=O)[C@H](Cc1ccccc1)N=C(O)[C@@H](N)CC(=O)O	0.5292	76.242	121.611	122.21	294.307	294.122	7	4	7	3	5	0	7	21	39	1	1	0	0	0	0	0	1	0	0	0.357143
Astemizole		COc1ccc(CCN2CCC(Nc3nc4ccccc4n3Cc3ccc(F)cc3)CC2)cc1	InChI=1S/C28H31FN4O/c1-34-25-12-8-21(9-13-25)14-17-32-18-15-24(16-19-32)30-28-31-26-4-2-3-5-27(26)33(28)20-22-6-10-23(29)11-7-22/h2-13,24H,14-20H2,1H3,(H,30,31)	true							0	COc1ccc(CCN2CCC(N=c3[nH]c4ccccc4n3Cc3ccc(F)cc3)CC2)cc1	4.7732	133.514	199.079	45.55	458.581	458.248	5	1	7	1	4	0	6	34	65	5	4	1	1	1	1	1	3	0	0	0.321429
Atazanavir		COC(=O)N[C@H](C(=O)N[C@@H](Cc1ccccc1)[C@@H](O)CN(Cc1ccc(-c2ccccn2)cc1)NC(=O)[C@@H](NC(=O)OC)C(C)(C)C)C(C)(C)C	InChI=1S/C38H52N6O7/c1-37(2,3)31(41-35(48)50-7)33(46)40-29(22-25-14-10-9-11-15-25)30(45)24-44(43-34(47)32(38(4,5)6)42-36(49)51-8)23-26-17-19-27(20-18-26)28-16-12-13-21-39-28/h9-21,29-32,45H,22-24H2,1-8H3,(H,40,46)(H,41,48)(H,42,49)(H,43,47)/t29-,30-,31+,32+/m0/s1	false							0	COC(O)=N[C@H](C(O)=N[C@@H](Cc1ccccc1)[C@@H](O)CN(Cc1ccc(-c2ccccn2)cc1)N=C(O)[C@@H](N=C(O)OC)C(C)(C)C)C(C)(C)C	6.301	200.783	299.939	185.18	704.869	704.39	13	5	14	5	9	0	13	51	103	3	3	0	0	1	0	0	2	0	0	0.447368
Atenolol		CC(C)NCC(O)COc1ccc(CC(N)=O)cc1	InChI=1S/C14H22N2O3/c1-10(2)16-8-12(17)9-19-13-5-3-11(4-6-13)7-14(15)18/h3-6,10,12,16-17H,7-9H2,1-2H3,(H2,15,18)	false			0.316228	-6.5	2	[Hou, 2004 #14508]	1	CC(C)NCC(O)COc1ccc(CC(=N)O)cc1	1.50207	75.142	113.288	85.57	266.341	266.163	5	4	8	4	4	0	5	19	41	1	1	0	0	0	0	0	1	0	0	0.5
Atenolol		CC(C)NCC(O)COc1ccc(CC(N)=O)cc1	InChI=1S/C14H22N2O3/c1-10(2)16-8-12(17)9-19-13-5-3-11(4-6-13)7-14(15)18/h3-6,10,12,16-17H,7-9H2,1-2H3,(H2,15,18)	false			0.2		3	[Corti, 2006 #11470]	1	CC(C)NCC(O)COc1ccc(CC(=N)O)cc1	1.50207	75.142	113.288	85.57	266.341	266.163	5	4	8	4	4	0	5	19	41	1	1	0	0	0	0	0	1	0	0	0.5
Atenolol		CC(C)NCC(O)COc1ccc(CC(N)=O)cc1	InChI=1S/C14H22N2O3/c1-10(2)16-8-12(17)9-19-13-5-3-11(4-6-13)7-14(15)18/h3-6,10,12,16-17H,7-9H2,1-2H3,(H2,15,18)	false			1.20226	-5.92	5	[Gozalbes, 2011 #50574]	1	CC(C)NCC(O)COc1ccc(CC(=N)O)cc1	1.50207	75.142	113.288	85.57	266.341	266.163	5	4	8	4	4	0	5	19	41	1	1	0	0	0	0	0	1	0	0	0.5
Atenolol		CC(C)NCC(O)COc1ccc(CC(N)=O)cc1	InChI=1S/C14H22N2O3/c1-10(2)16-8-12(17)9-19-13-5-3-11(4-6-13)7-14(15)18/h3-6,10,12,16-17H,7-9H2,1-2H3,(H2,15,18)	false			0.7		6	[Peng, 2014 #50571]	1	CC(C)NCC(O)COc1ccc(CC(=N)O)cc1	1.50207	75.142	113.288	85.57	266.341	266.163	5	4	8	4	4	0	5	19	41	1	1	0	0	0	0	0	1	0	0	0.5
Atenolol		CC(C)NCC(O)COc1ccc(CC(N)=O)cc1	InChI=1S/C14H22N2O3/c1-10(2)16-8-12(17)9-19-13-5-3-11(4-6-13)7-14(15)18/h3-6,10,12,16-17H,7-9H2,1-2H3,(H2,15,18)	false			2.7		8	[Usansky, 2005 #48258]	1	CC(C)NCC(O)COc1ccc(CC(=N)O)cc1	1.50207	75.142	113.288	85.57	266.341	266.163	5	4	8	4	4	0	5	19	41	1	1	0	0	0	0	0	1	0	0	0.5
Atenolol		CC(C)NCC(O)COc1ccc(CC(N)=O)cc1	InChI=1S/C14H22N2O3/c1-10(2)16-8-12(17)9-19-13-5-3-11(4-6-13)7-14(15)18/h3-6,10,12,16-17H,7-9H2,1-2H3,(H2,15,18)	false			2.5		9	[Marino, 2005 #50602]	1	CC(C)NCC(O)COc1ccc(CC(=N)O)cc1	1.50207	75.142	113.288	85.57	266.341	266.163	5	4	8	4	4	0	5	19	41	1	1	0	0	0	0	0	1	0	0	0.5
Atenolol		CC(C)NCC(O)COc1ccc(CC(N)=O)cc1	InChI=1S/C14H22N2O3/c1-10(2)16-8-12(17)9-19-13-5-3-11(4-6-13)7-14(15)18/h3-6,10,12,16-17H,7-9H2,1-2H3,(H2,15,18)	false			4		9	[Marino, 2005 #50602]	1	CC(C)NCC(O)COc1ccc(CC(=N)O)cc1	1.50207	75.142	113.288	85.57	266.341	266.163	5	4	8	4	4	0	5	19	41	1	1	0	0	0	0	0	1	0	0	0.5
Atenolol		CC(C)NCC(O)COc1ccc(CC(N)=O)cc1	InChI=1S/C14H22N2O3/c1-10(2)16-8-12(17)9-19-13-5-3-11(4-6-13)7-14(15)18/h3-6,10,12,16-17H,7-9H2,1-2H3,(H2,15,18)	false			191		10	[Avdeef, 2005 #48244]	1	CC(C)NCC(O)COc1ccc(CC(=N)O)cc1	1.50207	75.142	113.288	85.57	266.341	266.163	5	4	8	4	4	0	5	19	41	1	1	0	0	0	0	0	1	0	0	0.5
Atenolol		CC(C)NCC(O)COc1ccc(CC(N)=O)cc1	InChI=1S/C14H22N2O3/c1-10(2)16-8-12(17)9-19-13-5-3-11(4-6-13)7-14(15)18/h3-6,10,12,16-17H,7-9H2,1-2H3,(H2,15,18)	false			1.09		11	[Hayeshi, 2008 #17597]	1	CC(C)NCC(O)COc1ccc(CC(=N)O)cc1	1.50207	75.142	113.288	85.57	266.341	266.163	5	4	8	4	4	0	5	19	41	1	1	0	0	0	0	0	1	0	0	0.5
Atenolol		CC(C)NCC(O)COc1ccc(CC(N)=O)cc1	InChI=1S/C14H22N2O3/c1-10(2)16-8-12(17)9-19-13-5-3-11(4-6-13)7-14(15)18/h3-6,10,12,16-17H,7-9H2,1-2H3,(H2,15,18)	false			5.27		11	[Hayeshi, 2008 #17597]	1	CC(C)NCC(O)COc1ccc(CC(=N)O)cc1	1.50207	75.142	113.288	85.57	266.341	266.163	5	4	8	4	4	0	5	19	41	1	1	0	0	0	0	0	1	0	0	0.5
Atenolol		CC(C)NCC(O)COc1ccc(CC(N)=O)cc1	InChI=1S/C14H22N2O3/c1-10(2)16-8-12(17)9-19-13-5-3-11(4-6-13)7-14(15)18/h3-6,10,12,16-17H,7-9H2,1-2H3,(H2,15,18)	false			0.25		11	[Hayeshi, 2008 #17597]	1	CC(C)NCC(O)COc1ccc(CC(=N)O)cc1	1.50207	75.142	113.288	85.57	266.341	266.163	5	4	8	4	4	0	5	19	41	1	1	0	0	0	0	0	1	0	0	0.5
Atenolol		CC(C)NCC(O)COc1ccc(CC(N)=O)cc1	InChI=1S/C14H22N2O3/c1-10(2)16-8-12(17)9-19-13-5-3-11(4-6-13)7-14(15)18/h3-6,10,12,16-17H,7-9H2,1-2H3,(H2,15,18)	false			11.04		11	[Hayeshi, 2008 #17597]	1	CC(C)NCC(O)COc1ccc(CC(=N)O)cc1	1.50207	75.142	113.288	85.57	266.341	266.163	5	4	8	4	4	0	5	19	41	1	1	0	0	0	0	0	1	0	0	0.5
Atenolol		CC(C)NCC(O)COc1ccc(CC(N)=O)cc1	InChI=1S/C14H22N2O3/c1-10(2)16-8-12(17)9-19-13-5-3-11(4-6-13)7-14(15)18/h3-6,10,12,16-17H,7-9H2,1-2H3,(H2,15,18)	false			0.44		11	[Hayeshi, 2008 #17597]	1	CC(C)NCC(O)COc1ccc(CC(=N)O)cc1	1.50207	75.142	113.288	85.57	266.341	266.163	5	4	8	4	4	0	5	19	41	1	1	0	0	0	0	0	1	0	0	0.5
Atenolol		CC(C)NCC(O)COc1ccc(CC(N)=O)cc1	InChI=1S/C14H22N2O3/c1-10(2)16-8-12(17)9-19-13-5-3-11(4-6-13)7-14(15)18/h3-6,10,12,16-17H,7-9H2,1-2H3,(H2,15,18)	false			0.18		11	[Hayeshi, 2008 #17597]	1	CC(C)NCC(O)COc1ccc(CC(=N)O)cc1	1.50207	75.142	113.288	85.57	266.341	266.163	5	4	8	4	4	0	5	19	41	1	1	0	0	0	0	0	1	0	0	0.5
Atenolol		CC(C)NCC(O)COc1ccc(CC(N)=O)cc1	InChI=1S/C14H22N2O3/c1-10(2)16-8-12(17)9-19-13-5-3-11(4-6-13)7-14(15)18/h3-6,10,12,16-17H,7-9H2,1-2H3,(H2,15,18)	false			3.9		11	[Hayeshi, 2008 #17597]	1	CC(C)NCC(O)COc1ccc(CC(=N)O)cc1	1.50207	75.142	113.288	85.57	266.341	266.163	5	4	8	4	4	0	5	19	41	1	1	0	0	0	0	0	1	0	0	0.5
Atenolol		CC(C)NCC(O)COc1ccc(CC(N)=O)cc1	InChI=1S/C14H22N2O3/c1-10(2)16-8-12(17)9-19-13-5-3-11(4-6-13)7-14(15)18/h3-6,10,12,16-17H,7-9H2,1-2H3,(H2,15,18)	false			2.1		11	[Hayeshi, 2008 #17597]	1	CC(C)NCC(O)COc1ccc(CC(=N)O)cc1	1.50207	75.142	113.288	85.57	266.341	266.163	5	4	8	4	4	0	5	19	41	1	1	0	0	0	0	0	1	0	0	0.5
Atenolol		CC(C)NCC(O)COc1ccc(CC(N)=O)cc1	InChI=1S/C14H22N2O3/c1-10(2)16-8-12(17)9-19-13-5-3-11(4-6-13)7-14(15)18/h3-6,10,12,16-17H,7-9H2,1-2H3,(H2,15,18)	false			0.45		11	[Hayeshi, 2008 #17597]	1	CC(C)NCC(O)COc1ccc(CC(=N)O)cc1	1.50207	75.142	113.288	85.57	266.341	266.163	5	4	8	4	4	0	5	19	41	1	1	0	0	0	0	0	1	0	0	0.5
Atenolol		CC(C)NCC(O)COc1ccc(CC(N)=O)cc1	InChI=1S/C14H22N2O3/c1-10(2)16-8-12(17)9-19-13-5-3-11(4-6-13)7-14(15)18/h3-6,10,12,16-17H,7-9H2,1-2H3,(H2,15,18)	false			2.1		13	[Uchida, 2009 #50555]	1	CC(C)NCC(O)COc1ccc(CC(=N)O)cc1	1.50207	75.142	113.288	85.57	266.341	266.163	5	4	8	4	4	0	5	19	41	1	1	0	0	0	0	0	1	0	0	0.5
Atenolol		CC(C)NCC(O)COc1ccc(CC(N)=O)cc1	InChI=1S/C14H22N2O3/c1-10(2)16-8-12(17)9-19-13-5-3-11(4-6-13)7-14(15)18/h3-6,10,12,16-17H,7-9H2,1-2H3,(H2,15,18)	false			1.9		13	[Uchida, 2009 #50555]	1	CC(C)NCC(O)COc1ccc(CC(=N)O)cc1	1.50207	75.142	113.288	85.57	266.341	266.163	5	4	8	4	4	0	5	19	41	1	1	0	0	0	0	0	1	0	0	0.5
Atenolol		CC(C)NCC(O)COc1ccc(CC(N)=O)cc1	InChI=1S/C14H22N2O3/c1-10(2)16-8-12(17)9-19-13-5-3-11(4-6-13)7-14(15)18/h3-6,10,12,16-17H,7-9H2,1-2H3,(H2,15,18)	false			2.7		13	[Uchida, 2009 #50555]	1	CC(C)NCC(O)COc1ccc(CC(=N)O)cc1	1.50207	75.142	113.288	85.57	266.341	266.163	5	4	8	4	4	0	5	19	41	1	1	0	0	0	0	0	1	0	0	0.5
Atenolol		CC(C)NCC(O)COc1ccc(CC(N)=O)cc1	InChI=1S/C14H22N2O3/c1-10(2)16-8-12(17)9-19-13-5-3-11(4-6-13)7-14(15)18/h3-6,10,12,16-17H,7-9H2,1-2H3,(H2,15,18)	false			1.64		14	[Skolnik, 2010 #50606]	1	CC(C)NCC(O)COc1ccc(CC(=N)O)cc1	1.50207	75.142	113.288	85.57	266.341	266.163	5	4	8	4	4	0	5	19	41	1	1	0	0	0	0	0	1	0	0	0.5
Atomoxetine		CNCC[C@@H](Oc1ccccc1C)c1ccccc1	InChI=1S/C17H21NO/c1-14-8-6-7-11-16(14)19-17(12-13-18-2)15-9-4-3-5-10-15/h3-11,17-18H,12-13H2,1-2H3/t17-/m1/s1	false							0	CNCC[C@@H](Oc1ccccc1C)c1ccccc1	3.72462	79.5337	114.977	21.26	255.361	255.162	2	1	6	1	2	0	2	19	40	2	2	0	0	0	0	0	2	0	0	0.294118
Atorvastatin		CC(C)c1c(C(=O)Nc2ccccc2)c(-c2ccccc2)c(-c2ccc(F)cc2)n1CC[C@@H](O)C[C@@H](O)CC(=O)O	InChI=1S/C33H35FN2O5/c1-21(2)31-30(33(41)35-25-11-7-4-8-12-25)29(22-9-5-3-6-10-22)32(23-13-15-24(34)16-14-23)36(31)18-17-26(37)19-27(38)20-28(39)40/h3-16,21,26-27,37-38H,17-20H2,1-2H3,(H,35,41)(H,39,40)/t26-,27-/m1/s1	true							0	CC(C)c1c(C(O)=Nc2ccccc2)c(-c2ccccc2)c(-c2ccc(F)cc2)n1CC[C@@H](O)C[C@@H](O)CC(=O)O	6.6976	158.119	238.435	115.28	558.65	558.253	7	4	12	4	5	0	8	41	76	4	4	0	0	1	0	0	3	0	0	0.272727
Atovaquone		O=C1c2ccccc2C(=O)C([C@H]2CC[C@H](c3ccc(Cl)cc3)CC2)=C1O	InChI=1S/C22H19ClO3/c23-16-11-9-14(10-12-16)13-5-7-15(8-6-13)19-20(24)17-3-1-2-4-18(17)21(25)22(19)26/h1-4,9-13,15,26H,5-8H2/t13-,15-	false							0	O=C1c2ccccc2C(=O)C([C@H]2CC[C@H](c3ccc(Cl)cc3)CC2)=C1O	5.5051	100.909	156.857	54.37	366.844	366.102	3	1	2	1	3	0	4	26	45	4	2	1	2	0	0	0	2	1	2	0.272727
Atracurium		COc1ccc(CC2c3cc(OC)c(OC)cc3CC[N+]2(C)CCC(=O)OCCCCCOC(=O)CC[N+]2(C)CCc3cc(OC)c(OC)cc3C2Cc2ccc(OC)c(OC)c2)cc1OC	InChI=1S/C53H72N2O12/c1-54(22-18-38-32-48(62-7)50(64-9)34-40(38)42(54)28-36-14-16-44(58-3)46(30-36)60-5)24-20-52(56)66-26-12-11-13-27-67-53(57)21-25-55(2)23-19-39-33-49(63-8)51(65-10)35-41(39)43(55)29-37-15-17-45(59-4)47(31-37)61-6/h14-17,30-35,42-43H,11-13,18-29H2,1-10H3/q+2	false							0	COc1ccc(CC2c3cc(OC)c(OC)cc3CC[N+]2(C)CCC(=O)OCCCCCOC(=O)CC[N+]2(C)CCc3cc(OC)c(OC)cc3C2Cc2ccc(OC)c(OC)c2)cc1OC	8.0655	255.322	396.572	126.44	929.161	928.509	14	0	24	0	12	0	14	67	139	6	4	0	2	0	0	2	4	0	0	0.509434
Atropine		CN1[C@@H]2CC[C@H]1C[C@@H](OC(=O)C(CO)c1ccccc1)C2	InChI=1S/C17H23NO3/c1-18-13-7-8-14(18)10-15(9-13)21-17(20)16(11-19)12-5-3-2-4-6-12/h2-6,13-16,19H,7-11H2,1H3/t13-,14+,15+,16?	false			19.5		1	[Bergström, 2003 #46306]	1	CN1[C@@H]2CC[C@H]1C[C@@H](OC(=O)C(CO)c1ccccc1)C2	1.9309	79.9558	125.263	49.77	289.375	289.168	4	1	4	1	4	0	4	21	44	3	1	2	2	0	2	2	1	0	0	0.588235
Auranofin		CCP(CC)(CC)=[Au]S[C@@H]1O[C@H](COC(C)=O)[C@@H](OC(C)=O)[C@H](OC(C)=O)[C@H]1OC(C)=O	InChI=1S/C14H20O9S.C6H15P.Au/c1-6(15)19-5-10-11(20-7(2)16)12(21-8(3)17)13(14(24)23-10)22-9(4)18;1-4-7(5-2)6-3;/h10-14,24H,5H2,1-4H3;4-6H2,1-3H3;/q;;+1/p-1/t10-,11-,12+,13-,14+;;/m1../s1	false							0	[Au+].CCP(CC)CC.CC(=O)OC[C@H]1O[C@@H]([S-])[C@H](OC(C)=O)[C@@H](OC(C)=O)[C@@H]1OC(C)=O	2.1419	117.864	212.175	114.43	678.491	678.133	9	0	8	0	10	0	12	32	66	1	0	1	1	0	1	1	0	0	0	0.8
Avanafil		COc1ccc(CNc2nc(N3CCC[C@H]3CO)ncc2C(=O)NCc2ncccn2)cc1Cl	InChI=1S/C23H26ClN7O3/c1-34-19-6-5-15(10-18(19)24)11-27-21-17(22(33)28-13-20-25-7-3-8-26-20)12-29-23(30-21)31-9-2-4-16(31)14-32/h3,5-8,10,12,16,32H,2,4,9,11,13-14H2,1H3,(H,28,33)(H,27,29,30)/t16-/m0/s1	false							0	COc1ccc(CN=c2[nH]c(N3CCC[C@H]3CO)ncc2C(O)=NCc2ncccn2)cc1Cl	2.4285	128.214	201.259	132.11	483.96	483.179	10	3	8	3	8	0	11	34	60	4	3	1	1	2	1	1	1	0	0	0.347826
Azacitidine		Nc1ncn([C@@H]2O[C@H](CO)[C@@H](O)[C@H]2O)c(=O)n1	InChI=1S/C8H12N4O5/c9-7-10-2-12(8(16)11-7)6-5(15)4(14)3(1-13)17-6/h2-6,13-15H,1H2,(H2,9,11,16)/t3-,4-,5-,6-/m1/s1	false							0	N=c1ncn([C@@H]2O[C@H](CO)[C@@H](O)[C@H]2O)c(O)n1	-2.92533	50.5509	95.095	144.71	244.207	244.081	9	5	2	5	9	0	9	17	29	2	1	1	1	1	1	1	0	0	0	0.625
Azatadine		CN1CCC(=C2c3ccccc3CCc3cccnc32)CC1	InChI=1S/C20H22N2/c1-22-13-10-16(11-14-22)19-18-7-3-2-5-15(18)8-9-17-6-4-12-21-20(17)19/h2-7,12H,8-11,13-14H2,1H3	false							0	CN1CCC(=C2c3ccccc3CCc3cccnc32)CC1	3.7077	90.84	132.051	16.13	290.41	290.178	2	0	0	0	2	0	2	22	44	4	2	1	2	1	1	1	1	0	1	0.35
Azathioprine		Cn1cnc([N+](=O)[O-])c1Sc1ncnc2nc[nH]c21	InChI=1S/C9H7N7O2S/c1-15-4-14-7(16(17)18)9(15)19-8-5-6(11-2-10-5)12-3-13-8/h2-4H,1H3,(H,10,11,12,13)	false							0	Cn1cnc([N+](=O)[O-])c1Sc1ncnc2[nH]cnc21	1.1458	65.6691	109.818	115.42	277.269	277.038	9	1	3	1	8	0	10	19	26	3	3	0	0	3	0	0	0	0	0	0.111111
Azelaic Acid		O=C(O)CCCCCCCC(=O)O	InChI=1S/C9H16O4/c10-8(11)6-4-2-1-3-5-7-9(12)13/h1-7H2,(H,10,11)(H,12,13)	false							0	O=C(O)CCCCCCCC(=O)O	1.8863	47.5906	77.5703	74.6	188.223	188.105	4	2	8	2	2	0	4	13	29	0	0	0	0	0	0	0	0	0	0	0.777778
Azelastine		CN1CCCC(n2nc(Cc3ccc(Cl)cc3)c3ccccc3c2=O)CC1	InChI=1S/C22H24ClN3O/c1-25-13-4-5-18(12-14-25)26-22(27)20-7-3-2-6-19(20)21(24-26)15-16-8-10-17(23)11-9-16/h2-3,6-11,18H,4-5,12-15H2,1H3	false							0	CN1CCCC(n2nc(Cc3ccc(Cl)cc3)c3ccccc3c2=O)CC1	4.2975	110.646	163.926	38.13	381.907	381.161	4	0	3	0	4	0	5	27	51	4	3	1	1	1	1	1	2	0	0	0.363636
Azidocillin		CC1(C)S[C@@H]2[C@H](NC(=O)[C@H](N=[N+]=[N-])c3ccccc3)C(=O)N2[C@H]1C(=O)O	InChI=1S/C16H17N5O4S/c1-16(2)11(15(24)25)21-13(23)10(14(21)26-16)18-12(22)9(19-20-17)8-6-4-3-5-7-8/h3-7,9-11,14H,1-2H3,(H,18,22)(H,24,25)/t9-,10-,11+,14-/m1/s1	false							0	CC1(C)S[C@@H]2[C@H](N=C(O)[C@H](N=[N+]=[N-])c3ccccc3)C(=O)N2[C@H]1C(=O)O	2.51	95.9086	152.893	138.96	375.41	375.1	9	2	5	2	5	1	10	26	43	3	1	2	2	0	2	2	1	0	0	0.4375
Azilsartan medoxomil		CCOc1nc2cccc(C(=O)OCc3oc(=O)oc3C)c2n1Cc1ccc(-c2ccccc2-c2noc(=O)[nH]2)cc1	InChI=1/C30H24N4O8/c1-3-38-28-31-23-10-6-9-22(27(35)39-16-24-17(2)40-30(37)41-24)25(23)34(28)15-18-11-13-19(14-12-18)20-7-4-5-8-21(20)26-32-29(36)42-33-26/h4-14H,3,15-16H2,1-2H3,(H,32,33,36)	false							0	CCOc1nc2cccc(C(=O)OCc3oc(=O)oc3C)c2n1Cc1ccc(-c2ccccc2-c2nc(=O)o[nH]2)cc1	4.70522	149.1	236.666	155.59	568.542	568.159	12	1	9	1	11	0	12	42	66	6	6	0	0	3	0	0	3	0	0	0.166667
Azithromycin		CC[C@H]1OC(=O)[C@H](C)[C@@H](O[C@H]2C[C@@](C)(OC)[C@@H](O)[C@H](C)O2)[C@H](C)[C@@H](O[C@@H]2O[C@H](C)C[C@H](N(C)C)[C@H]2O)[C@](C)(O)C[C@@H](C)CN(C)[C@H](C)[C@@H](O)[C@]1(C)O	InChI=1S/C38H72N2O12/c1-15-27-38(10,46)31(42)24(6)40(13)19-20(2)17-36(8,45)33(52-35-29(41)26(39(11)12)16-21(3)48-35)22(4)30(23(5)34(44)50-27)51-28-18-37(9,47-14)32(43)25(7)49-28/h20-33,35,41-43,45-46H,15-19H2,1-14H3/t20-,21-,22+,23-,24-,25+,26+,27-,28+,29-,30+,31-,32+,33-,35+,36-,37-,38-/m1/s1	false							0	CC[C@H]1OC(=O)[C@H](C)[C@@H](O[C@H]2C[C@@](C)(OC)[C@@H](O)[C@H](C)O2)[C@H](C)[C@@H](O[C@@H]2O[C@H](C)C[C@H](N(C)C)[C@H]2O)[C@](C)(O)C[C@@H](C)CN(C)[C@H](C)[C@@H](O)[C@]1(C)O	1.9007	194.179	311.558	180.08	748.996	748.509	14	5	7	5	14	0	14	52	124	3	0	3	3	0	3	3	0	0	0	0.973684
Azlocillin		CC1(C)S[C@@H]2[C@H](NC(=O)[C@H](NC(=O)N3CCNC3=O)c3ccccc3)C(=O)N2[C@H]1C(=O)O	InChI=1S/C20H23N5O6S/c1-20(2)13(17(28)29)25-15(27)12(16(25)32-20)22-14(26)11(10-6-4-3-5-7-10)23-19(31)24-9-8-21-18(24)30/h3-7,11-13,16H,8-9H2,1-2H3,(H,21,30)(H,22,26)(H,23,31)(H,28,29)/t11-,12-,13+,16-/m1/s1	false							0	CC1(C)S[C@@H]2[C@H](N=C(O)[C@H](N=C(O)N3CCN=C3O)c3ccccc3)C(=O)N2[C@H]1C(=O)O	1.3433	118.463	187.352	158.62	461.5	461.137	11	4	5	4	6	1	12	32	55	4	1	2	3	0	2	3	1	0	0	0.45
Aztreonam		C[C@H]1[C@H](NC(=O)/C(=N\OC(C)(C)C(=O)O)c2csc([NH3+])n2)C(=O)N1S(=O)(=O)[O-]	InChI=1S/C13H17N5O8S2/c1-5-7(10(20)18(5)28(23,24)25)16-9(19)8(6-4-27-12(14)15-6)17-26-13(2,3)11(21)22/h4-5,7H,1-3H3,(H2,14,15)(H,16,19)(H,21,22)(H,23,24,25)/b17-8-/t5-,7-/m0/s1	false			0.65		14	[Skolnik, 2010 #50606]	1	C[C@H]1[C@H](N=C(O)/C(=N\OC(C)(C)C(=O)O)c2csc(=N)[nH]2)C(=O)N1S(=O)(=O)O	-0.50183	95.5696	161.914	205.8	435.44	435.052	13	5	7	5	9	1	15	28	45	2	1	1	1	1	1	1	0	0	0	0.461538
Bacampicillin		CCOC(=O)OC(C)OC(=O)[C@@H]1N2C(=O)[C@@H](NC(=O)[C@H](N)c3ccccc3)[C@H]2SC1(C)C	InChI=1S/C21H27N3O7S/c1-5-29-20(28)31-11(2)30-19(27)15-21(3,4)32-18-14(17(26)24(15)18)23-16(25)13(22)12-9-7-6-8-10-12/h6-11,13-15,18H,5,22H2,1-4H3,(H,23,25)/t11?,13-,14-,15+,18-/m1/s1	false							0	CCOC(=O)OC(C)OC(=O)[C@@H]1N2C(=O)[C@@H](N=C(O)[C@H](N)c3ccccc3)[C@H]2SC1(C)C	2.1361	116.975	189.631	140.75	465.528	465.157	10	3	7	2	9	1	11	32	59	3	1	2	2	0	2	2	1	0	0	0.52381
Bacitracin		CC[C@H](C)[C@H](N)C1=N[C@H](C(=O)N[C@@H](CC(C)C)C(=O)N[C@H](CCC(=O)O)C(=O)N[C@H](C(=O)N[C@H]2CCCCNC(=O)[C@H](CC(N)=O)NC(=O)[C@@H](CC(=O)O)NC(=O)[C@H](Cc3c[nH]cn3)NC(=O)[C@@H](Cc3ccccc3)NC(=O)[C@H]([C@@H](C)CC)NC(=O)[C@@H](CCCN)NC2=O)[C@@H](C)CC)CS1	InChI=1S/C66H103N17O16S/c1-9-35(6)52(69)66-81-48(32-100-66)63(97)76-43(26-34(4)5)59(93)74-42(22-23-50(85)86)58(92)83-53(36(7)10-2)64(98)75-40-20-15-16-25-71-55(89)46(29-49(68)84)78-62(96)47(30-51(87)88)79-61(95)45(28-39-31-70-33-72-39)77-60(94)44(27-38-18-13-12-14-19-38)80-65(99)54(37(8)11-3)82-57(91)41(21-17-24-67)73-56(40)90/h12-14,18-19,31,33-37,40-48,52-54H,9-11,15-17,20-30,32,67,69H2,1-8H3,(…	false							0	CC[C@H](C)[C@H](N)C1=N[C@H](C(O)=N[C@@H](CC(C)C)C(O)=N[C@H](CCC(=O)O)C(O)=N[C@H](C(O)=N[C@H]2CCCCN=C(O)[C@H](CC(=N)O)N=C(O)[C@@H](CC(=O)O)N=C(O)[C@H](Cc3cnc[nH]3)N=C(O)[C@@H](Cc3ccccc3)N=C(O)[C@H]([C@@H](C)CC)N=C(O)[C@@H](CCCN)N=C2O)[C@@H](C)CC)CS1	8.61567	391.597	585.382	570.25	1422.72	1421.75	33	20	31	18	19	0	34	100	203	4	2	0	2	1	0	2	1	0	0	0.636364
Baclofen		NCC(CC(=O)O)c1ccc(Cl)cc1	InChI=1S/C10H12ClNO2/c11-9-3-1-7(2-4-9)8(6-12)5-10(13)14/h1-4,8H,5-6,12H2,(H,13,14)	false							0	NCC(CC(=O)O)c1ccc(Cl)cc1	1.857	55.5002	87.4901	63.32	213.664	213.056	3	3	4	2	2	0	4	14	26	1	1	0	0	0	0	0	1	0	0	0.3
Balsalazide		O=C(O)CCNC(=O)c1ccc(/N=N/c2ccc(O)c(C(=O)O)c2)cc1	InChI=1S/C17H15N3O6/c21-14-6-5-12(9-13(14)17(25)26)20-19-11-3-1-10(2-4-11)16(24)18-8-7-15(22)23/h1-6,9,21H,7-8H2,(H,18,24)(H,22,23)(H,25,26)/b20-19+	false							0	O=C(O)CCNC(=O)c1ccc(/N=N/c2ccc(O)c(C(=O)O)c2)cc1	2.7103	90.2701	147.177	148.65	357.322	357.096	9	4	7	4	6	1	9	26	41	2	2	0	0	0	0	0	2	0	0	0.117647
Bambuterol		CN(C)C(=O)Oc1cc(OC(=O)N(C)C)cc(C(O)CNC(C)(C)C)c1	InChI=1S/C18H29N3O5/c1-18(2,3)19-11-15(22)12-8-13(25-16(23)20(4)5)10-14(9-12)26-17(24)21(6)7/h8-10,15,19,22H,11H2,1-7H3	false							0	CN(C)C(=O)Oc1cc(OC(=O)N(C)C)cc(C(O)CNC(C)(C)C)c1	2.2289	98.5795	154.225	91.34	367.446	367.211	8	2	5	2	6	2	8	26	55	1	1	0	0	0	0	0	1	0	0	0.555556
Beclometasone dipropionate		CCC(=O)OCC(=O)[C@@]1(OC(=O)CC)[C@@H](C)C[C@H]2[C@@H]3CCC4=CC(=O)C=C[C@]4(C)[C@@]3(Cl)[C@@H](O)C[C@@]21C	InChI=1S/C28H37ClO7/c1-6-23(33)35-15-22(32)28(36-24(34)7-2)16(3)12-20-19-9-8-17-13-18(30)10-11-25(17,4)27(19,29)21(31)14-26(20,28)5/h10-11,13,16,19-21,31H,6-9,12,14-15H2,1-5H3/t16-,19-,20-,21-,25-,26-,27-,28-/m0/s1	false							0	CCC(=O)OCC(=O)[C@@]1(OC(=O)CC)[C@@H](C)C[C@H]2[C@@H]3CCC4=CC(=O)C=C[C@]4(C)[C@@]3(Cl)[C@@H](O)C[C@@]21C	4.0868	133.018	217.161	106.97	521.05	520.223	7	1	6	1	7	0	8	36	73	4	0	3	4	0	0	0	0	3	4	0.714286
Bedaquiline		COc1nc2ccc(Br)cc2cc1[C@@H](c1ccccc1)[C@@](O)(CCN(C)C)c1cccc2ccccc21	InChI=1S/C32H31BrN2O2/c1-35(2)19-18-32(36,28-15-9-13-22-10-7-8-14-26(22)28)30(23-11-5-4-6-12-23)27-21-24-20-25(33)16-17-29(24)34-31(27)37-3/h4-17,20-21,30,36H,18-19H2,1-3H3/t30-,32-/m1/s1	false							0	COc1nc2ccc(Br)cc2cc1[C@@H](c1ccccc1)[C@@](O)(CCN(C)C)c1cccc2ccccc21	7.1305	155.296	226.218	45.59	555.516	554.157	4	1	8	1	4	0	5	37	68	5	5	0	0	1	0	0	4	0	0	0.21875
Benazepril		CCOC(=O)[C@H](CCc1ccccc1)N[C@H]1CCc2ccccc2N(CC(=O)O)C1=O	InChI=1S/C24H28N2O5/c1-2-31-24(30)20(14-12-17-8-4-3-5-9-17)25-19-15-13-18-10-6-7-11-21(18)26(23(19)29)16-22(27)28/h3-11,19-20,25H,2,12-16H2,1H3,(H,27,28)/t19-,20-/m0/s1	false							0	CCOC(=O)[C@H](CCc1ccccc1)N[C@H]1CCc2ccccc2N(CC(=O)O)C1=O	2.5731	116.86	181.564	95.94	424.497	424.2	7	2	9	2	5	1	7	31	59	3	2	0	1	0	0	1	2	0	0	0.375
Bendroflumethiazide		NS(=O)(=O)c1cc2c(cc1C(F)(F)F)NC(Cc1ccccc1)NS2(=O)=O	InChI=1S/C15H14F3N3O4S2/c16-15(17,18)10-7-11-13(8-12(10)26(19,22)23)27(24,25)21-14(20-11)6-9-4-2-1-3-5-9/h1-5,7-8,14,20-21H,6H2,(H2,19,22,23)	true							0	NS(=O)(=O)c1cc2c(cc1C(F)(F)F)NC(Cc1ccccc1)NS2(=O)=O	1.6254	90.6954	153.035	118.36	421.422	421.038	7	4	3	3	5	0	12	27	41	3	2	0	1	0	0	1	2	0	0	0.2
Bentiromide		O=C(O)c1ccc(NC(=O)[C@H](Cc2ccc(O)cc2)NC(=O)c2ccccc2)cc1	InChI=1S/C23H20N2O5/c26-19-12-6-15(7-13-19)14-20(25-21(27)16-4-2-1-3-5-16)22(28)24-18-10-8-17(9-11-18)23(29)30/h1-13,20,26H,14H2,(H,24,28)(H,25,27)(H,29,30)/t20-/m0/s1	false							0	O=C(O)c1ccc(NC(=O)[C@H](Cc2ccc(O)cc2)N=C(O)c2ccccc2)cc1	3.645	113.238	172.521	119.22	404.422	404.137	7	4	7	4	4	1	7	30	50	3	3	0	0	0	0	0	3	0	0	0.0869565
Bentoquatam		O.O=[AlH3]O[AlH3]=O.O=[Si]=O	InChI=1S/2Al.O2Si.H2O.3O/c;;1-3-2;;;;/h;;;1H2;;;	false							0	O.O.O.O.[AlH6].[AlH6].O=[Si]=O	-7.8912	49.8302	75.0723	160.14	198.204	198.066	6	8	0	0	2	0	9	9	29	0	0	0	0	0	0	0	0	0	0	0
Benzatropine		CN1[C@@H]2CC[C@H]1C[C@@H](OC(c1ccccc1)c1ccccc1)C2	InChI=1S/C21H25NO/c1-22-18-12-13-19(22)15-20(14-18)23-21(16-8-4-2-5-9-16)17-10-6-3-7-11-17/h2-11,18-21H,12-15H2,1H3/t18-,19+,20+	false							0	CN1[C@@H]2CC[C@H]1C[C@@H](OC(c1ccccc1)c1ccccc1)C2	4.4178	93.407	138.635	12.47	307.437	307.194	2	0	4	0	2	0	2	23	48	4	2	2	2	0	2	2	2	0	0	0.428571
Benzocaine		CCOC(=O)c1ccc(N)cc1	InChI=1S/C9H11NO2/c1-2-12-9(11)7-3-5-8(10)6-4-7/h3-6H,2,10H2,1H3	false							0	CCOC(=O)c1ccc(N)cc1	1.4455	46.8109	71.1412	52.32	165.192	165.079	3	2	2	1	3	0	3	12	23	1	1	0	0	0	0	0	1	0	0	0.222222
Benzonatate		CCCCNc1ccc(C(=O)OCCOCCOCCOCCOCCOCCOCCOCCOCCOC)cc1	InChI=1S/C30H53NO11/c1-3-4-9-31-29-7-5-28(6-8-29)30(32)42-27-26-41-25-24-40-23-22-39-21-20-38-19-18-37-17-16-36-15-14-35-13-12-34-11-10-33-2/h5-8,31H,3-4,9-27H2,1-2H3	false							0	CCCCNc1ccc(C(=O)OCCOCCOCCOCCOCCOCCOCCOCCOCCOC)cc1	2.8346	158.55	251.037	121.4	603.75	603.362	12	1	32	1	12	0	12	42	95	1	1	0	0	0	0	0	1	0	0	0.766667
Benzphetamine		C[C@@H](Cc1ccccc1)N(C)Cc1ccccc1	InChI=1S/C17H21N/c1-15(13-16-9-5-3-6-10-16)18(2)14-17-11-7-4-8-12-17/h3-12,15H,13-14H2,1-2H3/t15-/m0/s1	false							0	C[C@@H](Cc1ccccc1)N(C)Cc1ccccc1	3.7496	77.517	110.073	3.24	239.362	239.167	1	0	5	0	1	0	1	18	39	2	2	0	0	0	0	0	2	0	0	0.294118
Benzquinamide		CCN(CC)C(=O)C1CN2CCc3cc(OC)c(OC)cc3C2CC1OC(C)=O	InChI=1S/C22H32N2O5/c1-6-23(7-2)22(26)17-13-24-9-8-15-10-20(27-4)21(28-5)11-16(15)18(24)12-19(17)29-14(3)25/h10-11,17-19H,6-9,12-13H2,1-5H3	false							0	CCN(CC)C(=O)C1CN2CCc3cc(OC)c(OC)cc3C2CC1OC(C)=O	2.423	109.153	172.442	68.31	404.507	404.231	7	0	6	0	6	1	7	29	61	3	1	1	2	0	1	2	1	0	0	0.636364
Benzthiazide		NS(=O)(=O)c1cc2c(cc1Cl)NC(CSCc1ccccc1)=NS2(=O)=O	InChI=1S/C15H14ClN3O4S3/c16-11-6-12-14(7-13(11)25(17,20)21)26(22,23)19-15(18-12)9-24-8-10-4-2-1-3-5-10/h1-7H,8-9H2,(H,18,19)(H2,17,20,21)	false							0	NS(=O)(=O)c1cc2c(cc1Cl)N=C(CSCc1ccccc1)NS2(=O)=O	2.2427	102.846	160.31	118.69	431.948	430.983	7	3	5	2	6	0	11	26	40	3	2	0	1	0	0	1	2	0	0	0.133333
Benzyl alcohol		OCc1ccccc1	InChI=1S/C7H8O/c8-6-7-4-2-1-3-5-7/h1-5,8H,6H2	false							0	OCc1ccccc1	1.1789	32.3648	48.5906	20.23	108.14	108.058	1	1	1	1	1	0	1	8	16	1	1	0	0	0	0	0	1	0	0	0.142857
Benzyl Benzoate		O=C(OCc1ccccc1)c1ccccc1	InChI=1S/C14H12O2/c15-14(13-9-5-2-6-10-13)16-11-12-7-3-1-4-8-12/h1-10H,11H2	false							0	O=C(OCc1ccccc1)c1ccccc1	3.0436	62.0035	94.4934	26.3	212.248	212.084	2	0	3	0	2	0	2	16	28	2	2	0	0	0	0	0	2	0	0	0.0714286
Bepotastine		O=C(O)CCCN1CCC(OC(c2ccc(Cl)cc2)c2ccccn2)CC1	InChI=1S/C21H25ClN2O3/c22-17-8-6-16(7-9-17)21(19-4-1-2-12-23-19)27-18-10-14-24(15-11-18)13-3-5-20(25)26/h1-2,4,6-9,12,18,21H,3,5,10-11,13-15H2,(H,25,26)	false							0	O=C(O)CCCN1CCC(OC(c2ccc(Cl)cc2)c2ccccn2)CC1	4.1702	104.949	164.484	62.66	388.895	388.155	5	1	8	1	4	0	6	27	52	3	2	1	1	1	1	1	1	0	0	0.428571
Bepridil		CC(C)COCC(CN(Cc1ccccc1)c1ccccc1)N1CCCC1	InChI=1S/C24H34N2O/c1-21(2)19-27-20-24(25-15-9-10-16-25)18-26(23-13-7-4-8-14-23)17-22-11-5-3-6-12-22/h3-8,11-14,21,24H,9-10,15-20H2,1-2H3	false							0	CC(C)COCC(CN(Cc1ccccc1)c1ccccc1)N1CCCC1	4.8302	114.186	164.495	15.71	366.549	366.267	3	0	10	0	3	0	3	27	61	3	2	1	1	0	1	1	2	0	0	0.5
Besifloxacin		N[C@@H]1CCCCN(c2c(F)cc3c(=O)c(C(=O)O)cn(C4CC4)c3c2Cl)C1	InChI=1S/C19H21ClFN3O3/c20-15-16-12(18(25)13(19(26)27)9-24(16)11-4-5-11)7-14(21)17(15)23-6-2-1-3-10(22)8-23/h7,9-11H,1-6,8,22H2,(H,26,27)/t10-/m1/s1	true							0	N[C@@H]1CCCCN(c2c(F)cc3c(=O)c(C(=O)O)cn(C4CC4)c3c2Cl)C1	3.1447	102.446	159.866	88.56	393.846	393.126	6	3	3	2	5	0	8	27	48	4	2	2	2	1	1	1	1	1	1	0.473684
Betahistine		CNCCc1ccccn1	InChI=1S/C8H12N2/c1-9-7-5-8-4-2-3-6-10-8/h2-4,6,9H,5,7H2,1H3	false							0	CNCCc1ccccn1	0.8435	41.8677	61.2957	24.92	136.198	136.1	2	1	3	1	2	0	2	10	22	1	1	0	0	1	0	0	0	0	0	0.375
Betamethasone		C[C@H]1C[C@H]2[C@@H]3CCC4=CC(=O)C=C[C@]4(C)[C@@]3(F)[C@@H](O)C[C@]2(C)[C@@]1(O)C(=O)CO	InChI=1S/C22H29FO5/c1-12-8-16-15-5-4-13-9-14(25)6-7-19(13,2)21(15,23)17(26)10-20(16,3)22(12,28)18(27)11-24/h6-7,9,12,15-17,24,26,28H,4-5,8,10-11H2,1-3H3/t12-,15-,16-,17-,19-,20-,21-,22-/m0/s1	true							0	C[C@H]1C[C@H]2[C@@H]3CCC4=CC(=O)C=C[C@]4(C)[C@@]3(F)[C@@H](O)C[C@]2(C)[C@@]1(O)C(=O)CO	1.8957	99.9444	163.872	94.83	392.467	392.2	5	3	2	3	5	0	6	28	57	4	0	3	4	0	0	0	0	3	4	0.727273
Betaxolol		CC(C)NCC(O)COc1ccc(CCOCC2CC2)cc1	InChI=1S/C18H29NO3/c1-14(2)19-11-17(20)13-22-18-7-5-15(6-8-18)9-10-21-12-16-3-4-16/h5-8,14,16-17,19-20H,3-4,9-13H2,1-2H3	false			15.4882	-4.81	2	[Hou, 2004 #14508]	1	CC(C)NCC(O)COc1ccc(CCOCC2CC2)cc1	2.3934	88.3295	133.376	50.72	307.434	307.215	4	2	11	2	4	0	4	22	51	2	1	1	1	0	0	0	1	1	1	0.666667
Betazole		NCCc1ccn[nH]1	InChI=1S/C5H9N3/c6-3-1-5-2-4-7-8-5/h2,4H,1,3,6H2,(H,7,8)	false							0	NCCc1cc[nH]n1	-0.0891	31.3461	47.8984	54.7	111.148	111.08	3	3	2	2	2	0	3	8	17	1	1	0	0	1	0	0	0	0	0	0.4
Bethanechol		CC(C[N+](C)(C)C)OC(N)=O	InChI=1S/C7H16N2O2/c1-6(11-7(8)10)5-9(2,3)4/h6H,5H2,1-4H3,(H-,8,10)/p+1	false							0	CC(C[N+](C)(C)C)OC(=N)O	0.59047	43.8019	67.4918	53.31	161.225	161.129	4	2	3	2	2	0	4	11	28	0	0	0	0	0	0	0	0	0	0	0.857143
Bethanidine		C/N=C(\NC)NCc1ccccc1	InChI=1S/C10H15N3/c1-11-10(12-2)13-8-9-6-4-3-5-7-9/h3-7H,8H2,1-2H3,(H2,11,12,13)	false							0	CN=C(NC)NCc1ccccc1	0.9814	55.7004	78.8862	36.42	177.251	177.127	3	2	2	2	1	0	3	13	28	1	1	0	0	0	0	0	1	0	0	0.3
Bevantolol		COc1ccc(CCNCC(O)COc2cccc(C)c2)cc1OC	InChI=1S/C20H27NO4/c1-15-5-4-6-18(11-15)25-14-17(22)13-21-10-9-16-7-8-19(23-2)20(12-16)24-3/h4-8,11-12,17,21-22H,9-10,13-14H2,1-3H3	false							0	COc1ccc(CCNCC(O)COc2cccc(C)c2)cc1OC	2.58422	98.8005	149.093	59.95	345.439	345.194	5	2	10	2	5	0	5	25	52	2	2	0	0	0	0	0	2	0	0	0.4
Bexarotene		C=C(c1ccc(C(=O)O)cc1)c1cc2c(cc1C)C(C)(C)CCC2(C)C	InChI=1S/C24H28O2/c1-15-13-20-21(24(5,6)12-11-23(20,3)4)14-19(15)16(2)17-7-9-18(10-8-17)22(25)26/h7-10,13-14H,2,11-12H2,1,3-6H3,(H,25,26)	false							0	C=C(c1ccc(C(=O)O)cc1)c1cc2c(cc1C)C(C)(C)CCC2(C)C	6.10372	108.002	156.128	37.3	348.486	348.209	2	1	3	1	1	0	2	26	54	3	2	0	1	0	0	0	2	0	1	0.375
Bezafibrate		CC(C)(Oc1ccc(CCNC(=O)c2ccc(Cl)cc2)cc1)C(=O)O	InChI=1S/C19H20ClNO4/c1-19(2,18(23)24)25-16-9-3-13(4-10-16)11-12-21-17(22)14-5-7-15(20)8-6-14/h3-10H,11-12H2,1-2H3,(H,21,22)(H,23,24)	false							0	CC(C)(Oc1ccc(CCNC(=O)c2ccc(Cl)cc2)cc1)C(=O)O	3.5545	96.274	151.127	75.63	361.825	361.108	5	2	7	2	3	1	6	25	45	2	2	0	0	0	0	0	2	0	0	0.263158
Bicalutamide		CC(O)(CS(=O)(=O)c1ccc(F)cc1)C(=O)Nc1ccc(C#N)c(C(F)(F)F)c1	InChI=1S/C18H14F4N2O4S/c1-17(26,10-29(27,28)14-6-3-12(19)4-7-14)16(25)24-13-5-2-11(9-23)15(8-13)18(20,21)22/h2-8,26H,10H2,1H3,(H,24,25)	true							0	CC(O)(CS(=O)(=O)c1ccc(F)cc1)C(O)=Nc1ccc(C#N)c(C(F)(F)F)c1	3.52908	94.9594	162.842	110.75	430.379	430.061	6	2	5	2	5	0	11	29	43	2	2	0	0	0	0	0	2	0	0	0.222222
Bifonazole		c1cn(C(c2ccccc2)c2ccc(-c3ccccc3)cc2)cn1	InChI=1S/C22H18N2/c1-3-7-18(8-4-1)19-11-13-21(14-12-19)22(24-16-15-23-17-24)20-9-5-2-6-10-20/h1-17,22H	false							0	c1cn(C(c2ccccc2)c2ccc(-c3ccccc3)cc2)cn1	5.1878	97.788	141.606	17.82	310.4	310.147	2	0	4	0	2	0	2	24	42	4	4	0	0	1	0	0	3	0	0	0.0454545
Bimatoprost		CCNC(=O)CCC/C=C\C[C@@H]1[C@@H](/C=C/[C@@H](O)CCc2ccccc2)[C@H](O)C[C@@H]1O	InChI=1S/C25H37NO4/c1-2-26-25(30)13-9-4-3-8-12-21-22(24(29)18-23(21)28)17-16-20(27)15-14-19-10-6-5-7-11-19/h3,5-8,10-11,16-17,20-24,27-29H,2,4,9,12-15,18H2,1H3,(H,26,30)/b8-3-,17-16+/t20-,21+,22+,23-,24+/m0/s1	false							0	CCN=C(O)CCC/C=C\C[C@@H]1[C@@H](/C=C/[C@@H](O)CCc2ccccc2)[C@H](O)C[C@@H]1O	3.9872	121.733	180.053	93.28	415.574	415.272	5	4	12	4	4	0	5	30	67	2	1	1	1	0	0	0	1	1	1	0.56
Biperiden		OC(CCN1CCCCC1)(c1ccccc1)C1CC2C=CC1C2	InChI=1S/C21H29NO/c23-21(19-7-3-1-4-8-19,11-14-22-12-5-2-6-13-22)20-16-17-9-10-18(20)15-17/h1,3-4,7-10,17-18,20,23H,2,5-6,11-16H2	false							0	OC(CCN1CCCCC1)(c1ccccc1)C1CC2C=CC1C2	3.9624	94.0908	139.753	23.47	311.469	311.225	2	1	5	1	2	0	2	23	52	4	1	2	3	0	1	1	1	1	2	0.619048
Bismuth Subsalicylate		O=C1O[Bi](O)Oc2ccccc21	InChI=1S/C7H6O3.Bi.H2O/c8-6-4-2-1-3-5(6)7(9)10;;/h1-4,8H,(H,9,10);;1H2/q;+3;/p-3	false							0	[OH-].[BiH6+3].O=C([O-])c1ccccc1[O-]	-3.0401	46.2783	88.2753	93.19	368.141	368.046	4	1	1	0	4	0	5	12	23	1	1	0	0	0	0	0	1	0	0	0
Bisoprolol		CC(C)NCC(O)COc1ccc(COCCOC(C)C)cc1	InChI=1S/C18H31NO4/c1-14(2)19-11-17(20)13-23-18-7-5-16(6-8-18)12-21-9-10-22-15(3)4/h5-8,14-15,17,19-20H,9-13H2,1-4H3	false							0	CC(C)NCC(O)COc1ccc(COCCOC(C)C)cc1	2.3659	91.8265	139.495	59.95	325.449	325.225	5	2	12	2	5	0	5	23	54	1	1	0	0	0	0	0	1	0	0	0.666667
Bleomycin		Cc1c(N)nc([C@H](CC(N)=O)NC[C@H](N)C(N)=O)nc1C(=O)N[C@H](C(=O)N[C@H](C)[C@@H](O)[C@H](C)C(=O)N[C@H](C(=O)NCCc1nc(-c2nc(C(=O)NCCC[S+](C)C)cs2)cs1)[C@@H](C)O)[C@@H](OC1OC(CO)C(O)C(O)C1OC1OC(CO)C(O)C(OC(N)=O)C1O)c1cnc[nH]1	InChI=1S/C55H83N17O21S3/c1-20-33(69-46(72-44(20)58)25(12-31(57)76)64-13-24(56)45(59)82)50(86)71-35(41(26-14-61-19-65-26)91-54-43(39(80)37(78)29(15-73)90-54)92-53-40(81)42(93-55(60)88)38(79)30(16-74)89-53)51(87)66-22(3)36(77)21(2)47(83)70-34(23(4)75)49(85)63-10-8-32-67-28(18-94-32)52-68-27(17-95-52)48(84)62-9-7-11-96(5)6/h14,17-19,21-25,29-30,34-43,53-54,64,73-75,77-81H,7-13,15-16,56H2,1-6H3,(H13-…	false							0	Cc1c(=N)[nH]c([C@H](CC(=N)O)NC[C@H](N)C(=N)O)nc1C(O)=N[C@H](C(O)=N[C@H](C)[C@@H](O)[C@H](C)C(O)=N[C@H](C(O)=NCCc1nc(-c2nc(C(O)=NCCC[S+](C)C)cs2)cs1)[C@@H](C)O)[C@@H](OC1OC(CO)C(O)C(O)C1OC1OC(CO)C(O)C(OC(=N)O)C1O)c1cnc[nH]1	-1.6887	349.032	557.981	648.22	1415.58	1414.52	38	25	35	24	30	0	41	96	180	6	4	2	2	4	2	2	0	0	0	0.618182
Boceprevir		CC(C)(C)NC(=O)N[C@H](C(=O)N1C[C@H]2[C@@H]([C@H]1C(=O)NC(CC1CCC1)C(=O)C(N)=O)C2(C)C)C(C)(C)C	InChI=1S/C27H45N5O5/c1-25(2,3)20(30-24(37)31-26(4,5)6)23(36)32-13-15-17(27(15,7)8)18(32)22(35)29-16(19(33)21(28)34)12-14-10-9-11-14/h14-18,20H,9-13H2,1-8H3,(H2,28,34)(H,29,35)(H2,30,31,37)/t15-,16?,17-,18-,20+/m0/s1	false							0	CC(C)(C)NC(O)=N[C@H](C(=O)N1C[C@H]2[C@@H]([C@H]1C(O)=NC(CC1CCC1)C(=O)C(N)=O)C2(C)C)C(C)(C)C	2.7559	142.469	219.724	157.68	519.687	519.342	10	5	8	4	5	2	10	37	82	3	0	3	3	0	1	1	0	2	2	0.814815
Bopindolol		Cc1cc2c(cccc2OCC(CNC(C)(C)C)OC(=O)c2ccccc2)[nH]1	InChI=1S/C23H28N2O3/c1-16-13-19-20(25-16)11-8-12-21(19)27-15-18(14-24-23(2,3)4)28-22(26)17-9-6-5-7-10-17/h5-13,18,24-25H,14-15H2,1-4H3	false							0	Cc1cc2c(cccc2OCC(CNC(C)(C)C)OC(=O)c2ccccc2)[nH]1	4.46882	111.932	165.602	63.35	380.488	380.21	5	2	7	2	4	0	5	28	56	3	3	0	0	1	0	0	2	0	0	0.347826
Bortezomib		CC(C)C[C@H](NC(=O)[C@H](Cc1ccccc1)NC(=O)c1cnccn1)B(O)O	InChI=1S/C19H25BN4O4/c1-13(2)10-17(20(27)28)24-18(25)15(11-14-6-4-3-5-7-14)23-19(26)16-12-21-8-9-22-16/h3-9,12-13,15,17,27-28H,10-11H2,1-2H3,(H,23,26)(H,24,25)/t15-,17-/m0/s1	false							0	CC(C)C[C@H](N=C(O)[C@H](Cc1ccccc1)N=C(O)c1cnccn1)B(O)O	1.7757	108.63	164.072	131.42	384.245	384.197	8	4	9	4	6	0	9	28	53	2	2	0	0	1	0	0	1	0	0	0.368421
Bosentan		COc1ccccc1Oc1c(NS(=O)(=O)c2ccc(C(C)(C)C)cc2)nc(-c2ncccn2)nc1OCCO	InChI=1S/C27H29N5O6S/c1-27(2,3)18-10-12-19(13-11-18)39(34,35)32-23-22(38-21-9-6-5-8-20(21)36-4)26(37-17-16-33)31-25(30-23)24-28-14-7-15-29-24/h5-15,33H,16-17H2,1-4H3,(H,30,31,32)	false			1.04713	-5.98	2	[Hou, 2004 #14508]	1	COc1ccccc1Oc1c(NS(=O)(=O)c2ccc(C(C)(C)C)cc2)nc(-c2ncccn2)nc1OCCO	4.2039	144.657	226.481	145.65	551.625	551.184	11	2	10	2	10	0	12	39	68	4	4	0	0	2	0	0	2	0	0	0.259259
Bosutinib		COc1cc(Nc2c(C#N)cnc3cc(OCCCN4CCN(C)CC4)c(OC)cc32)c(Cl)cc1Cl	InChI=1/C26H29Cl2N5O3/c1-32-6-8-33(9-7-32)5-4-10-36-25-13-21-18(11-24(25)35-3)26(17(15-29)16-30-21)31-22-14-23(34-2)20(28)12-19(22)27/h11-14,16H,4-10H2,1-3H3,(H,30,31)	false							0	COc1cc(N=c2c(C#N)c[nH]c3cc(OCCCN4CCN(C)CC4)c(OC)cc32)c(Cl)cc1Cl	4.61228	141.852	220.153	86.11	530.456	529.165	8	1	8	1	7	0	10	36	65	4	3	1	1	1	1	1	2	0	0	0.384615
Bretylium		CC[N+](C)(C)Cc1ccccc1Br	InChI=1S/C11H17BrN/c1-4-13(2,3)9-10-7-5-6-8-11(10)12/h5-8H,4,9H2,1-3H3/q+1	false							0	CC[N+](C)(C)Cc1ccccc1Br	3.0454	60.4954	89.0935	0	243.168	242.054	1	0	3	0	0	0	2	13	30	1	1	0	0	0	0	0	1	0	0	0.454545
Brimonidine		Brc1c(NC2=NCCN2)ccc2nccnc21	InChI=1S/C11H10BrN5/c12-9-7(17-11-15-5-6-16-11)1-2-8-10(9)14-4-3-13-8/h1-4H,5-6H2,(H2,15,16,17)	false							0	Brc1c(NC2=NCCN2)ccc2nccnc21	1.7634	71.1654	106.504	62.2	292.14	291.012	5	2	1	2	5	0	6	17	27	3	2	0	1	1	0	1	1	0	0	0.181818
Brinzolamide		CCN[C@H]1CN(CCCOC)S(=O)(=O)c2sc(S(N)(=O)=O)cc21	InChI=1S/C12H21N3O5S3/c1-3-14-10-8-15(5-4-6-20-2)23(18,19)12-9(10)7-11(21-12)22(13,16)17/h7,10,14H,3-6,8H2,1-2H3,(H2,13,16,17)/t10-/m0/s1	false							0	CCN[C@H]1CN(CCCOC)S(=O)(=O)c2sc(S(N)(=O)=O)cc21	0.0869	87.3617	140.27	118.8	383.517	383.064	8	3	7	2	7	0	11	23	44	2	1	0	1	1	0	1	0	0	0	0.666667
Bromazepam		O=C1CN=C(c2ccccn2)c2cc(Br)ccc2N1	InChI=1S/C14H10BrN3O/c15-9-4-5-11-10(7-9)14(17-8-13(19)18-11)12-3-1-2-6-16-12/h1-7H,8H2,(H,18,19)	false			39.79		14	[Skolnik, 2010 #50606]	1	OC1=Nc2ccc(Br)cc2C(c2ccccn2)=NC1	3.2831	78.6088	118.25	57.84	316.158	315.001	4	1	1	1	3	0	5	19	29	3	2	0	1	1	0	1	1	0	0	0.0714286
Bromfenac		Nc1c(CC(=O)O)cccc1C(=O)c1ccc(Br)cc1	InChI=1S/C15H12BrNO3/c16-11-6-4-9(5-7-11)15(20)12-3-1-2-10(14(12)17)8-13(18)19/h1-7H,8,17H2,(H,18,19)	false							0	Nc1c(CC(=O)O)cccc1C(=O)c1ccc(Br)cc1	2.8894	79.7687	123.908	80.39	334.169	333	4	3	4	2	3	0	5	20	32	2	2	0	0	0	0	0	2	0	0	0.0666667
Bromocriptine		CC(C)C[C@H]1C(=O)N2CCC[C@H]2[C@]2(O)O[C@](NC(=O)[C@@H]3C=C4c5cccc6[nH]c(Br)c(c65)C[C@H]4N(C)C3)(C(C)C)C(=O)N12	InChI=1S/C32H40BrN5O5/c1-16(2)12-24-29(40)37-11-7-10-25(37)32(42)38(24)30(41)31(43-32,17(3)4)35-28(39)18-13-20-19-8-6-9-22-26(19)21(27(33)34-22)14-23(20)36(5)15-18/h6,8-9,13,16-18,23-25,34,42H,7,10-12,14-15H2,1-5H3,(H,35,39)/t18-,23-,24+,25+,31-,32+/m1/s1	false							0	CC(C)C[C@H]1C(=O)N2CCC[C@H]2[C@]2(O)O[C@](N=C(O)[C@@H]3C=C4c5cccc6[nH]c(Br)c(c65)C[C@H]4N(C)C3)(C(C)C)C(=O)N12	4.0331	166.079	259.43	121.7	654.606	653.221	10	3	5	3	6	2	11	43	83	7	2	3	5	1	3	4	1	0	1	0.59375
Bromodiphenhydramine		CN(C)CCOC(c1ccccc1)c1ccc(Br)cc1	InChI=1S/C17H20BrNO/c1-19(2)12-13-20-17(14-6-4-3-5-7-14)15-8-10-16(18)11-9-15/h3-11,17H,12-13H2,1-2H3	false							0	CN(C)CCOC(c1ccccc1)c1ccc(Br)cc1	4.1167	86.933	129.054	12.47	334.257	333.073	2	0	6	0	2	0	3	20	40	2	2	0	0	0	0	0	2	0	0	0.294118
Brompheniramine		CN(C)CCC(c1ccc(Br)cc1)c1ccccn1	InChI=1S/C16H19BrN2/c1-19(2)12-10-15(16-5-3-4-11-18-16)13-6-8-14(17)9-7-13/h3-9,11,15H,10,12H2,1-2H3	false							0	CN(C)CCC(c1ccc(Br)cc1)c1ccccn1	3.9277	83.393	123.16	16.13	319.246	318.073	2	0	5	0	2	0	3	19	38	2	2	0	0	1	0	0	1	0	0	0.3125
Buclizine		CC(C)(C)c1ccc(CN2CCN(C(c3ccccc3)c3ccc(Cl)cc3)CC2)cc1	InChI=1S/C28H33ClN2/c1-28(2,3)25-13-9-22(10-14-25)21-30-17-19-31(20-18-30)27(23-7-5-4-6-8-23)24-11-15-26(29)16-12-24/h4-16,27H,17-21H2,1-3H3	false							0	CC(C)(C)c1ccc(CN2CCN(C(c3ccccc3)c3ccc(Cl)cc3)CC2)cc1	6.5447	131.729	192.012	6.48	433.039	432.233	2	0	5	0	2	0	3	31	64	4	3	1	1	0	1	1	3	0	0	0.357143
Budesonide		CCCC1O[C@@H]2C[C@H]3[C@@H]4CCC5=CC(=O)C=C[C@]5(C)[C@H]4[C@@H](O)C[C@]3(C)[C@]2(C(=O)CO)O1	InChI=1S/C25H34O6/c1-4-5-21-30-20-11-17-16-7-6-14-10-15(27)8-9-23(14,2)22(16)18(28)12-24(17,3)25(20,31-21)19(29)13-26/h8-10,16-18,20-22,26,28H,4-7,11-13H2,1-3H3/t16-,17-,18-,20+,21?,22+,23-,24-,25+/m0/s1	false							0	CCCC1O[C@@H]2C[C@H]3[C@@H]4CCC5=CC(=O)C=C[C@]5(C)[C@H]4[C@@H](O)C[C@]3(C)[C@]2(C(=O)CO)O1	2.7168	112.867	183.228	93.06	430.541	430.236	6	2	4	2	6	0	6	31	65	5	0	4	5	0	1	1	0	3	4	0.76
Bumetanide		CCCCNc1cc(C(=O)O)cc(S(N)(=O)=O)c1Oc1ccccc1	InChI=1S/C17H20N2O5S/c1-2-3-9-19-14-10-12(17(20)21)11-15(25(18,22)23)16(14)24-13-7-5-4-6-8-13/h4-8,10-11,19H,2-3,9H2,1H3,(H,20,21)(H2,18,22,23)	false							0	CCCCNc1cc(C(=O)O)cc(S(N)(=O)=O)c1Oc1ccccc1	3.0365	94.6882	146.033	118.72	364.423	364.109	7	4	8	3	5	0	8	25	45	2	2	0	0	0	0	0	2	0	0	0.235294
Bupivacaine		CCCCN1CCCCC1C(=O)Nc1c(C)cccc1C	InChI=1S/C18H28N2O/c1-4-5-12-20-13-7-6-11-16(20)18(21)19-17-14(2)9-8-10-15(17)3/h8-10,16H,4-7,11-13H2,1-3H3,(H,19,21)	false							0	CCCCN1CCCCC1C(O)=Nc1c(C)cccc1C	4.54604	89.7598	128.254	35.83	288.435	288.22	3	1	5	1	2	0	3	21	49	2	1	1	1	0	1	1	1	0	0	0.611111
Bupranolol		Cc1ccc(Cl)c(OCC(O)CNC(C)(C)C)c1	InChI=1S/C14H22ClNO2/c1-10-5-6-12(15)13(7-10)18-9-11(17)8-16-14(2,3)4/h5-7,11,16-17H,8-9H2,1-4H3	false							0	Cc1ccc(Cl)c(OCC(O)CNC(C)(C)C)c1	2.77622	75.4465	114.112	41.49	271.788	271.134	3	2	5	2	3	0	4	18	40	1	1	0	0	0	0	0	1	0	0	0.571429
Buprenorphine		CO[C@]12CC[C@@]3(C[C@@H]1[C@](C)(O)C(C)(C)C)[C@H]1Cc4ccc(O)c5c4[C@@]3(CCN1CC1CC1)[C@H]2O5	InChI=1S/C29H41NO4/c1-25(2,3)26(4,32)20-15-27-10-11-29(20,33-5)24-28(27)12-13-30(16-17-6-7-17)21(27)14-18-8-9-19(31)23(34-24)22(18)28/h8-9,17,20-21,24,31-32H,6-7,10-16H2,1-5H3/t20-,21-,24-,26+,27-,28+,29-/m1/s1	false							0	CO[C@]12CC[C@@]3(C[C@@H]1[C@](C)(O)C(C)(C)C)[C@H]1Cc4ccc(O)c5c4[C@@]3(CCN1CC1CC1)[C@H]2O5	4.4138	130.2	203.365	62.16	467.65	467.304	5	2	4	2	5	0	5	34	75	8	1	5	7	0	1	2	1	4	5	0.793103
Bupropion		CC(NC(C)(C)C)C(=O)c1cccc(Cl)c1	InChI=1S/C13H18ClNO/c1-9(15-13(2,3)4)12(16)10-6-5-7-11(14)8-10/h5-9,15H,1-4H3	false			151.356	-3.82	5	[Gozalbes, 2011 #50574]	1	CC(NC(C)(C)C)C(=O)c1cccc(Cl)c1	3.2993	68.1332	102.001	29.1	239.746	239.108	2	1	3	1	2	0	3	16	34	1	1	0	0	0	0	0	1	0	0	0.461538
Bupropion		CC(NC(C)(C)C)C(=O)c1cccc(Cl)c1	InChI=1S/C13H18ClNO/c1-9(15-13(2,3)4)12(16)10-6-5-7-11(14)8-10/h5-9,15H,1-4H3	false			43.33		14	[Skolnik, 2010 #50606]	1	CC(NC(C)(C)C)C(=O)c1cccc(Cl)c1	3.2993	68.1332	102.001	29.1	239.746	239.108	2	1	3	1	2	0	3	16	34	1	1	0	0	0	0	0	1	0	0	0.461538
Buspirone		O=C1CC2(CCCC2)CC(=O)N1CCCCN1CCN(c2ncccn2)CC1	InChI=1S/C21H31N5O2/c27-18-16-21(6-1-2-7-21)17-19(28)26(18)11-4-3-10-24-12-14-25(15-13-24)20-22-8-5-9-23-20/h5,8-9H,1-4,6-7,10-17H2	false							0	O=C1CC2(CCCC2)CC(=O)N1CCCCN1CCN(c2ncccn2)CC1	2.0882	106.774	166.66	69.64	385.512	385.248	7	0	6	0	6	2	7	28	59	4	1	3	3	1	2	2	0	1	1	0.714286
Busulfan		CS(=O)(=O)OCCCCOS(C)(=O)=O	InChI=1S/C6H14O6S2/c1-13(7,8)11-5-3-4-6-12-14(2,9)10/h3-6H2,1-2H3	false							0	CS(=O)(=O)OCCCCOS(C)(=O)=O	-0.281	50.8256	84.4599	86.74	246.306	246.023	6	0	7	0	6	0	8	14	28	0	0	0	0	0	0	0	0	0	0	1
Butabarbital		CCC(C)C1(CC)C(=O)NC(=O)NC1=O	InChI=1S/C10H16N2O3/c1-4-6(3)10(5-2)7(13)11-9(15)12-8(10)14/h6H,4-5H2,1-3H3,(H2,11,12,13,14,15)	false							0	CCC(C)C1(CC)C(O)=NC(=O)N=C1O	2.4755	57.7026	88.5585	82.25	212.249	212.116	5	2	3	2	1	2	5	15	31	1	0	0	1	0	0	1	0	0	0	0.7
Butalbital		C=CCC1(CC(C)C)C(=O)NC(=O)NC1=O	InChI=1S/C11H16N2O3/c1-4-5-11(6-7(2)3)8(14)12-10(16)13-9(11)15/h4,7H,1,5-6H2,2-3H3,(H2,12,13,14,15,16)	false							0	C=CCC1(CC(C)C)C(O)=NC(=O)N=C1O	2.6416	62.2256	94.2339	82.25	224.26	224.116	5	2	4	2	1	2	5	16	32	1	0	0	1	0	0	1	0	0	0	0.545455
Butenafine		CN(Cc1ccc(C(C)(C)C)cc1)Cc1cccc2ccccc21	InChI=1S/C23H27N/c1-23(2,3)21-14-12-18(13-15-21)16-24(4)17-20-10-7-9-19-8-5-6-11-22(19)20/h5-15H,16-17H2,1-4H3	false							0	CN(Cc1ccc(C(C)(C)C)cc1)Cc1cccc2ccccc21	5.7693	104.261	145.485	3.24	317.476	317.214	1	0	4	0	1	0	1	24	51	3	3	0	0	0	0	0	3	0	0	0.304348
Butethal		CCCCC1(CC)C(=O)NC(=O)NC1=O	InChI=1S/C10H16N2O3/c1-3-5-6-10(4-2)7(13)11-9(15)12-8(10)14/h3-6H2,1-2H3,(H2,11,12,13,14,15)	false							0	CCCCC1(CC)C(O)=NC(=O)N=C1O	2.6196	57.7726	88.5585	82.25	212.249	212.116	5	2	4	2	1	2	5	15	31	1	0	0	1	0	0	1	0	0	0	0.7
Butoconazole		Clc1ccc(CCC(Cn2ccnc2)Sc2c(Cl)cccc2Cl)cc1	InChI=1S/C19H17Cl3N2S/c20-15-7-4-14(5-8-15)6-9-16(12-24-11-10-23-13-24)25-19-17(21)2-1-3-18(19)22/h1-5,7-8,10-11,13,16H,6,9,12H2	false							0	Clc1ccc(CCC(Cn2ccnc2)Sc2c(Cl)cccc2Cl)cc1	6.637	108.107	166.677	17.82	411.785	410.018	2	0	7	0	3	0	6	25	42	3	3	0	0	1	0	0	2	0	0	0.210526
Butorphanol		Oc1ccc2c(c1)[C@]13CCCC[C@@]1(O)[C@H](C2)N(CC1CCC1)CC3	InChI=1S/C21H29NO2/c23-17-7-6-16-12-19-21(24)9-2-1-8-20(21,18(16)13-17)10-11-22(19)14-15-4-3-5-15/h6-7,13,15,19,23-24H,1-5,8-12,14H2/t19-,20+,21-/m1/s1	false							0	Oc1ccc2c(c1)[C@@]13CCCC[C@@]1(O)[C@@H](C2)N(CC1CCC1)CC3	3.3656	94.2256	144.231	43.7	327.468	327.22	3	2	2	2	3	0	3	24	53	5	1	3	4	0	1	1	1	2	3	0.714286
Cabazitaxel		CO[C@H]1C[C@H]2OC[C@@]2(OC(C)=O)[C@H]2[C@H](OC(=O)c3ccccc3)[C@]3(O)C[C@H](OC(=O)[C@H](O)[C@@H](NC(=O)OC(C)(C)C)c4ccccc4)C(C)=C([C@@H](OC)C(=O)[C@@]21C)C3(C)C	InChI=1S/C45H57NO14/c1-24-28(57-39(51)33(48)32(26-17-13-11-14-18-26)46-40(52)60-41(3,4)5)22-45(53)37(58-38(50)27-19-15-12-16-20-27)35-43(8,36(49)34(55-10)31(24)42(45,6)7)29(54-9)21-30-44(35,23-56-30)59-25(2)47/h11-20,28-30,32-35,37,48,53H,21-23H2,1-10H3,(H,46,52)/t28-,29-,30+,32-,33+,34+,35-,37-,43+,44-,45+/m0/s1	false							0	CO[C@H]1C[C@H]2OC[C@@]2(OC(C)=O)[C@H]2[C@H](OC(=O)c3ccccc3)[C@]3(O)C[C@H](OC(=O)[C@H](O)[C@@H](N=C(O)OC(C)(C)C)c4ccccc4)C(C)=C([C@@H](OC)C(=O)[C@@]21C)C3(C)C	4.7722	214.717	349.538	205.94	835.944	835.378	15	3	10	3	14	0	15	60	117	6	2	3	4	0	1	1	2	2	3	0.577778
Cabergoline		C=CCN1C[C@H](C(=O)N(CCCN(C)C)C(=O)NCC)C[C@@H]2c3cccc4[nH]cc(c43)C[C@H]21	InChI=1S/C26H37N5O2/c1-5-11-30-17-19(25(32)31(26(33)27-6-2)13-8-12-29(3)4)14-21-20-9-7-10-22-24(20)18(16-28-22)15-23(21)30/h5,7,9-10,16,19,21,23,28H,1,6,8,11-15,17H2,2-4H3,(H,27,33)/t19-,21-,23-/m1/s1	false							0	C=CCN1C[C@H](C(=O)N(CCCN(C)C)C(O)=NCC)C[C@@H]2c3cccc4[nH]cc(c43)C[C@H]21	3.3983	133.898	196.321	75.17	451.615	451.295	7	2	8	2	4	1	7	33	70	4	2	1	2	1	1	1	1	0	1	0.538462
Caffeine		Cn1cnc2c1c(=O)n(C)c(=O)n2C	InChI=1S/C8H10N4O2/c1-10-4-9-6-5(10)7(13)12(3)8(14)11(6)2/h4H,1-3H3	false			38.9045	-4.41	2	[Hou, 2004 #14508]	1	Cn1cnc2c1c(=O)n(C)c(=O)n2C	-1.0293	51.196	79.029	61.82	194.194	194.08	6	0	0	0	6	0	6	14	24	2	2	0	0	2	0	0	0	0	0	0.375
Caffeine		Cn1cnc2c1c(=O)n(C)c(=O)n2C	InChI=1S/C8H10N4O2/c1-10-4-9-6-5(10)7(13)12(3)8(14)11(6)2/h4H,1-3H3	false			30.8		3	[Corti, 2006 #11470]	1	Cn1cnc2c1c(=O)n(C)c(=O)n2C	-1.0293	51.196	79.029	61.82	194.194	194.08	6	0	0	0	6	0	6	14	24	2	2	0	0	2	0	0	0	0	0	0.375
Caffeine		Cn1cnc2c1c(=O)n(C)c(=O)n2C	InChI=1S/C8H10N4O2/c1-10-4-9-6-5(10)7(13)12(3)8(14)11(6)2/h4H,1-3H3	false			33.8844	-4.47	5	[Gozalbes, 2011 #50574]	1	Cn1cnc2c1c(=O)n(C)c(=O)n2C	-1.0293	51.196	79.029	61.82	194.194	194.08	6	0	0	0	6	0	6	14	24	2	2	0	0	2	0	0	0	0	0	0.375
Caffeine		Cn1cnc2c1c(=O)n(C)c(=O)n2C	InChI=1S/C8H10N4O2/c1-10-4-9-6-5(10)7(13)12(3)8(14)11(6)2/h4H,1-3H3	false			50.5		8	[Usansky, 2005 #48258]	1	Cn1cnc2c1c(=O)n(C)c(=O)n2C	-1.0293	51.196	79.029	61.82	194.194	194.08	6	0	0	0	6	0	6	14	24	2	2	0	0	2	0	0	0	0	0	0.375
Caffeine		Cn1cnc2c1c(=O)n(C)c(=O)n2C	InChI=1S/C8H10N4O2/c1-10-4-9-6-5(10)7(13)12(3)8(14)11(6)2/h4H,1-3H3	false			33		9	[Marino, 2005 #50602]	1	Cn1cnc2c1c(=O)n(C)c(=O)n2C	-1.0293	51.196	79.029	61.82	194.194	194.08	6	0	0	0	6	0	6	14	24	2	2	0	0	2	0	0	0	0	0	0.375
Caffeine		Cn1cnc2c1c(=O)n(C)c(=O)n2C	InChI=1S/C8H10N4O2/c1-10-4-9-6-5(10)7(13)12(3)8(14)11(6)2/h4H,1-3H3	false			41		9	[Marino, 2005 #50602]	1	Cn1cnc2c1c(=O)n(C)c(=O)n2C	-1.0293	51.196	79.029	61.82	194.194	194.08	6	0	0	0	6	0	6	14	24	2	2	0	0	2	0	0	0	0	0	0.375
Caffeine		Cn1cnc2c1c(=O)n(C)c(=O)n2C	InChI=1S/C8H10N4O2/c1-10-4-9-6-5(10)7(13)12(3)8(14)11(6)2/h4H,1-3H3	false			47.7		13	[Uchida, 2009 #50555]	1	Cn1cnc2c1c(=O)n(C)c(=O)n2C	-1.0293	51.196	79.029	61.82	194.194	194.08	6	0	0	0	6	0	6	14	24	2	2	0	0	2	0	0	0	0	0	0.375
Caffeine		Cn1cnc2c1c(=O)n(C)c(=O)n2C	InChI=1S/C8H10N4O2/c1-10-4-9-6-5(10)7(13)12(3)8(14)11(6)2/h4H,1-3H3	false			45		13	[Uchida, 2009 #50555]	1	Cn1cnc2c1c(=O)n(C)c(=O)n2C	-1.0293	51.196	79.029	61.82	194.194	194.08	6	0	0	0	6	0	6	14	24	2	2	0	0	2	0	0	0	0	0	0.375
Calcipotriol		C=C1/C(=C\C=C2/CCC[C@@]3(C)[C@H]2CC[C@@H]3[C@H](C)/C=C/[C@@H](O)C2CC2)C[C@@H](O)C[C@@H]1O	InChI=1S/C27H40O3/c1-17(6-13-25(29)20-8-9-20)23-11-12-24-19(5-4-14-27(23,24)3)7-10-21-15-22(28)16-26(30)18(21)2/h6-7,10,13,17,20,22-26,28-30H,2,4-5,8-9,11-12,14-16H2,1,3H3/b13-6+,19-7+,21-10-/t17-,22-,23-,24+,25-,26+,27-/m1/s1	false							0	C=C1/C(=C\C=C2/CCC[C@@]3(C)[C@H]2CC[C@@H]3[C@H](C)/C=C/[C@@H](O)C2CC2)C[C@@H](O)C[C@@H]1O	5.0906	121.76	181.829	60.69	412.614	412.298	3	3	5	3	3	0	3	30	70	4	0	4	4	0	0	0	0	4	4	0.703704
Calcium Acetate		[Ca+2].CC(=O)[O-].CC(=O)[O-]	InChI=1S/2C2H4O2.Ca/c2*1-2(3)4;/h2*1H3,(H,3,4);/q;;+2/p-2	false							0	[Ca+2].CC(=O)[O-].CC(=O)[O-]	-2.8684	27.116	82.8672	80.26	158.166	157.989	4	0	0	0	4	0	5	9	15	0	0	0	0	0	0	0	0	0	0	0.5
Calcium Gluceptate		[Ca+2].O=C([O-])C(O)[C@H](O)[C@@H](O)[C@H](O)[C@H](O)CO.O=C([O-])C(O)[C@H](O)[C@@H](O)[C@H](O)[C@H](O)CO	InChI=1S/2C7H14O8.Ca/c2*8-1-2(9)3(10)4(11)5(12)6(13)7(14)15;/h2*2-6,8-13H,1H2,(H,14,15);/q;;+2/p-2/t2*2-,3-,4+,5-,6?;/m11./s1	false							0	[Ca+2].O=C([O-])C(O)[C@H](O)[C@@H](O)[C@H](O)[C@H](O)CO.O=C([O-])C(O)[C@H](O)[C@@H](O)[C@H](O)[C@H](O)CO	-11.3146	90.0076	204.047	323.02	490.424	490.085	16	12	12	12	16	0	17	31	57	0	0	0	0	0	0	0	0	0	0	0.857143
Canagliflozin		Cc1ccc([C@@H]2O[C@H](CO)[C@@H](O)[C@H](O)[C@H]2O)cc1Cc1ccc(-c2ccc(F)cc2)s1	InChI=1S/C24H25FO5S/c1-13-2-3-15(24-23(29)22(28)21(27)19(12-26)30-24)10-16(13)11-18-8-9-20(31-18)14-4-6-17(25)7-5-14/h2-10,19,21-24,26-29H,11-12H2,1H3/t19-,21-,22+,23-,24+/m1/s1	true							0	Cc1ccc([C@@H]2O[C@H](CO)[C@@H](O)[C@H](O)[C@H]2O)cc1Cc1ccc(-c2ccc(F)cc2)s1	2.96832	116.418	183.556	90.15	444.524	444.141	5	4	5	4	6	0	7	31	56	4	3	1	1	1	1	1	2	0	0	0.333333
Candesartan		CCOc1nc2cccc(C(=O)O)c2n1Cc1ccc(-c2ccccc2-c2nn[nH]n2)cc1	InChI=1S/C24H20N6O3/c1-2-33-24-25-20-9-5-8-19(23(31)32)21(20)30(24)14-15-10-12-16(13-11-15)17-6-3-4-7-18(17)22-26-28-29-27-22/h3-13H,2,14H2,1H3,(H,31,32)(H,26,27,28,29)	false							0	CCOc1nc2cccc(C(=O)O)c2n1Cc1ccc(-c2ccccc2-c2nn[nH]n2)cc1	4.0286	122.013	188.226	118.81	440.463	440.16	9	2	7	2	7	0	9	33	53	5	5	0	0	2	0	0	3	0	0	0.125
Candicidin		CC(CC(C)C1OC(=O)CC(=O)CCCC(=O)CC(O)CC(O)CC(O)CC2(O)CC(O)C(C(=O)O)C(CC(OC3O[C@H](C)[C@@H](O)[C@H](N)[C@@H]3O)C=CC=CC=CC=CC=CC=CC=CC1C)O2)C(O)CC(=O)c1ccc(N)cc1	InChI=1S/C59H84N2O18/c1-35-18-15-13-11-9-7-5-6-8-10-12-14-16-21-46(77-58-55(72)53(61)54(71)38(4)76-58)31-50-52(57(73)74)49(69)34-59(75,79-50)33-45(66)29-44(65)28-43(64)27-41(62)19-17-20-42(63)30-51(70)78-56(35)37(3)26-36(2)47(67)32-48(68)39-22-24-40(60)25-23-39/h5-16,18,21-25,35-38,43-47,49-50,52-56,58,64-67,69,71-72,75H,17,19-20,26-34,60-61H2,1-4H3,(H,73,74)/b6-5-,9-7-,10-8-,13-11-,14-12-,18-15-…	false							0	CC(CC(C)C1OC(=O)CC(=O)CCCC(=O)CC(O)CC(O)CC(O)CC2(O)CC(O)C(C(=O)O)C(CC(OC3O[C@H](C)[C@@H](O)[C@H](N)[C@@H]3O)/C=C\C=C/C=C\C=C/C=C\C=C/C=C\C1C)O2)C(O)CC(=O)c1ccc(N)cc1	3.7698	292.134	462.018	356.38	1109.32	1108.57	20	13	10	11	19	0	20	79	163	4	1	2	3	0	2	3	1	0	0	0.576271
Candoxatril		COCCOC[C@H](CC1(C(=O)N[C@H]2CC[C@@H](C(=O)O)CC2)CCCC1)C(=O)Oc1ccc2c(c1)CCC2	InChI=1S/C29H41NO7/c1-35-15-16-36-19-23(27(33)37-25-12-9-20-5-4-6-22(20)17-25)18-29(13-2-3-14-29)28(34)30-24-10-7-21(8-11-24)26(31)32/h9,12,17,21,23-24H,2-8,10-11,13-16,18-19H2,1H3,(H,30,34)(H,31,32)/t21-,23-,24+/m0/s1	false							0	COCCOC[C@H](CC1(C(O)=N[C@H]2CC[C@@H](C(=O)O)CC2)CCCC1)C(=O)Oc1ccc2c(c1)CCC2	4.9103	139.251	218.955	114.65	515.647	515.288	8	2	12	2	6	0	8	37	78	4	1	2	3	0	0	0	1	2	3	0.689655
Capecitabine		CCCCCOC(=O)Nc1nc(=O)n([C@@H]2O[C@H](C)[C@@H](O)[C@H]2O)cc1F	InChI=1S/C15H22FN3O6/c1-3-4-5-6-24-15(23)18-12-9(16)7-19(14(22)17-12)13-11(21)10(20)8(2)25-13/h7-8,10-11,13,20-21H,3-6H2,1-2H3,(H,17,18,22,23)/t8-,10-,11-,13-/m1/s1	true							0	CCCCCOC(O)=Nc1nc(=O)n([C@@H]2O[C@H](C)[C@@H](O)[C@H]2O)cc1F	0.7738	85.2534	142.921	126.4	359.354	359.149	9	3	6	3	8	0	10	25	47	2	1	1	1	1	1	1	0	0	0	0.666667
Capreomycin		C[C@@H]1NC(=O)[C@@H](N)CNC(=O)[C@H]([C@H]2CCN=C(N)N2)NC(=O)/C(=C\NC(N)=O)NC(=O)[C@H](CNC(=O)C[C@@H](N)CCCN)NC1=O.NCCC[C@H](N)CC(=O)NC[C@@H]1NC(=O)[C@H](CO)NC(=O)[C@@H](N)CNC(=O)[C@H]([C@H]2CCN=C(N)N2)NC(=O)/C(=C\NC(N)=O)NC1=O	InChI=1S/C25H44N14O8.C25H44N14O7/c26-4-1-2-11(27)6-17(41)32-8-14-20(43)35-15(9-34-25(30)47)21(44)39-18(13-3-5-31-24(29)38-13)23(46)33-7-12(28)19(42)37-16(10-40)22(45)36-14;1-11-19(41)36-15(9-32-17(40)7-12(27)3-2-5-26)21(43)37-16(10-34-25(30)46)22(44)39-18(14-4-6-31-24(29)38-14)23(45)33-8-13(28)20(42)35-11/h9,11-14,16,18,40H,1-8,10,26-28H2,(H,32,41)(H,33,46)(H,35,43)(H,36,45)(H,37,42)(H,39,44)(H3,…	false							0	C[C@@H]1N=C(O)[C@@H](N)CN=C(O)[C@H]([C@H]2CCNC(=N)N2)N=C(O)/C(=C\NC(=N)O)N=C(O)[C@H](CN=C(O)C[C@@H](N)CCCN)N=C1O.N=C(O)N/C=C1/N=C(O)[C@H](CN=C(O)C[C@@H](N)CCCN)N=C(O)[C@H](CO)N=C(O)[C@@H](N)CN=C(O)[C@H]([C@H]2CCNC(=N)N2)N=C1O	-4.11092	351.122	530.962	775.47	1321.44	1320.7	43	37	19	31	23	0	43	93	181	4	0	2	4	0	2	4	0	0	0	0.6
Captopril		C[C@H](CS)C(=O)N1CCC[C@H]1C(=O)O	InChI=1S/C9H15NO3S/c1-6(5-14)8(11)10-4-2-3-7(10)9(12)13/h6-7,14H,2-5H2,1H3,(H,12,13)/t6-,7+/m1/s1	false							0	C[C@H](CS)C(=O)N1CCC[C@H]1C(=O)O	0.6279	55.3878	88.6851	57.61	217.29	217.077	4	1	3	2	3	1	5	14	29	1	0	1	1	0	1	1	0	0	0	0.777778
Carbachol		[Cl-].C[N+](C)(C)CCOC(N)=O	InChI=1S/C6H14N2O2.ClH/c1-8(2,3)4-5-10-6(7)9;/h4-5H2,1-3H3,(H-,7,9);1H	false							0	Cl.C[N+](C)(C)CCOC(=N)[O-]	-0.57393	43.8261	73.28	56.14	182.651	182.082	4	1	3	1	3	0	5	11	26	0	0	0	0	0	0	0	0	0	0	0.833333
Carbamazepine		NC(=O)N1c2ccccc2C=Cc2ccccc21	InChI=1S/C15H12N2O/c16-15(18)17-13-7-3-1-5-11(13)9-10-12-6-2-4-8-14(12)17/h1-10H,(H2,16,18)	false			5.01187	-5.3	5	[Gozalbes, 2011 #50574]	1	N=C(O)N1c2ccccc2C=Cc2ccccc21	3.80127	74.3065	105.127	47.32	236.274	236.095	3	2	0	2	1	0	3	18	30	3	2	0	1	0	0	1	2	0	0	0
Carbamazepine		NC(=O)N1c2ccccc2C=Cc2ccccc21	InChI=1S/C15H12N2O/c16-15(18)17-13-7-3-1-5-11(13)9-10-12-6-2-4-8-14(12)17/h1-10H,(H2,16,18)	false			47.6		6	[Peng, 2014 #50571]	1	N=C(O)N1c2ccccc2C=Cc2ccccc21	3.80127	74.3065	105.127	47.32	236.274	236.095	3	2	0	2	1	0	3	18	30	3	2	0	1	0	0	1	2	0	0	0
Carbamazepine		NC(=O)N1c2ccccc2C=Cc2ccccc21	InChI=1S/C15H12N2O/c16-15(18)17-13-7-3-1-5-11(13)9-10-12-6-2-4-8-14(12)17/h1-10H,(H2,16,18)	false			55.3		13	[Uchida, 2009 #50555]	1	N=C(O)N1c2ccccc2C=Cc2ccccc21	3.80127	74.3065	105.127	47.32	236.274	236.095	3	2	0	2	1	0	3	18	30	3	2	0	1	0	0	1	2	0	0	0
Carbamazepine		NC(=O)N1c2ccccc2C=Cc2ccccc21	InChI=1S/C15H12N2O/c16-15(18)17-13-7-3-1-5-11(13)9-10-12-6-2-4-8-14(12)17/h1-10H,(H2,16,18)	false			53.6		13	[Uchida, 2009 #50555]	1	N=C(O)N1c2ccccc2C=Cc2ccccc21	3.80127	74.3065	105.127	47.32	236.274	236.095	3	2	0	2	1	0	3	18	30	3	2	0	1	0	0	1	2	0	0	0
Carbamazepine		NC(=O)N1c2ccccc2C=Cc2ccccc21	InChI=1S/C15H12N2O/c16-15(18)17-13-7-3-1-5-11(13)9-10-12-6-2-4-8-14(12)17/h1-10H,(H2,16,18)	false			57.9		13	[Uchida, 2009 #50555]	1	N=C(O)N1c2ccccc2C=Cc2ccccc21	3.80127	74.3065	105.127	47.32	236.274	236.095	3	2	0	2	1	0	3	18	30	3	2	0	1	0	0	1	2	0	0	0
Carbamazepine		NC(=O)N1c2ccccc2C=Cc2ccccc21	InChI=1S/C15H12N2O/c16-15(18)17-13-7-3-1-5-11(13)9-10-12-6-2-4-8-14(12)17/h1-10H,(H2,16,18)	false			41.75		14	[Skolnik, 2010 #50606]	1	N=C(O)N1c2ccccc2C=Cc2ccccc21	3.80127	74.3065	105.127	47.32	236.274	236.095	3	2	0	2	1	0	3	18	30	3	2	0	1	0	0	1	2	0	0	0
Carbenicillin		CC1(C)S[C@@H]2[C@H](NC(=O)C(C(=O)O)c3ccccc3)C(=O)N2[C@H]1C(=O)O	InChI=1S/C17H18N2O6S/c1-17(2)11(16(24)25)19-13(21)10(14(19)26-17)18-12(20)9(15(22)23)8-6-4-3-5-7-8/h3-7,9-11,14H,1-2H3,(H,18,20)(H,22,23)(H,24,25)/t9?,10-,11+,14-/m1/s1	false							0	CC1(C)S[C@@H]2[C@H](N=C(O)C(C(=O)O)c3ccccc3)C(=O)N2[C@H]1C(=O)O	1.3268	94.3984	153.08	127.5	378.406	378.089	8	3	5	3	5	1	9	26	44	3	1	2	2	0	2	2	1	0	0	0.411765
Carbetocin		CC[C@H](C)[C@@H]1NC(=O)[C@H](Cc2ccc(OC)cc2)NC(=O)CCCSC[C@@H](C(=O)N2CCC[C@H]2C(=O)N[C@@H](CC(C)C)C(=O)NCC(N)=O)NC(=O)[C@H](CC(N)=O)NC(=O)[C@H](CCC(N)=O)NC1=O	InChI=1S/C45H69N11O12S/c1-6-25(4)38-44(66)51-28(15-16-34(46)57)40(62)52-31(21-35(47)58)41(63)54-32(23-69-18-8-10-37(60)50-30(42(64)55-38)20-26-11-13-27(68-5)14-12-26)45(67)56-17-7-9-33(56)43(65)53-29(19-24(2)3)39(61)49-22-36(48)59/h11-14,24-25,28-33,38H,6-10,15-23H2,1-5H3,(H2,46,57)(H2,47,58)(H2,48,59)(H,49,61)(H,50,60)(H,51,66)(H,52,62)(H,53,65)(H,54,63)(H,55,64)/t25-,28-,29-,30-,31-,32-,33-,38-…	false							0	CC[C@H](C)[C@@H]1N=C(O)[C@H](Cc2ccc(OC)cc2)N=C(O)CCCSC[C@@H](C(=O)N2CCC[C@H]2C(O)=N[C@@H](CC(C)C)C(O)=NCC(=N)O)N=C(O)[C@H](CC(=N)O)N=C(O)[C@H](CCC(=N)O)N=C1O	6.53111	269.861	405.076	389.91	988.179	987.485	23	13	18	13	13	1	24	69	138	3	1	1	2	0	1	2	1	0	0	0.622222
Carbidopa		O.C[C@@](Cc1ccc(O)c(O)c1)(NN)C(=O)O	InChI=1S/C10H14N2O4.H2O/c1-10(12-11,9(15)16)5-6-2-3-7(13)8(14)4-6;/h2-4,12-14H,5,11H2,1H3,(H,15,16);1H2/t10-;/m0./s1	false							0	O.C[C@@](Cc1ccc(O)c(O)c1)(NN)C(=O)O	-0.8778	60.4533	97.776	147.31	244.247	244.106	7	8	4	5	5	0	7	17	33	1	1	0	0	0	0	0	1	0	0	0.3
Carbimazole		CCOC(=O)n1ccn(C)c1=S	InChI=1S/C7H10N2O2S/c1-3-11-7(10)9-5-4-8(2)6(9)12/h4-5H,3H2,1-2H3	false							0	CCOC(=O)n1ccn(C)c1=S	1.56069	46.657	75.3738	36.16	186.236	186.046	4	0	1	0	5	0	5	12	22	1	1	0	0	1	0	0	0	0	0	0.428571
Carbinoxamine		CN(C)CCOC(c1ccc(Cl)cc1)c1ccccn1	InChI=1S/C16H19ClN2O/c1-19(2)11-12-20-16(15-5-3-4-10-18-15)13-6-8-14(17)9-7-13/h3-10,16H,11-12H2,1-2H3	false							0	CN(C)CCOC(c1ccc(Cl)cc1)c1ccccn1	3.4026	82.038	124.71	25.36	290.794	290.119	3	0	6	0	3	0	4	20	39	2	2	0	0	1	0	0	1	0	0	0.3125
Carboplatin		N.N.O=C1O[Pt]OC(=O)C12CCC2	InChI=1S/C6H8O4.2H3N.Pt/c7-4(8)6(5(9)10)2-1-3-6;;;/h1-3H2,(H,7,8)(H,9,10);2*1H3;/q;;;+2/p-2	false							0	N.N.[Pt+2].O=C([O-])C1(C(=O)[O-])CCC1	-2.022	36.3422	90.1292	150.26	371.25	371.044	6	6	2	2	6	0	7	13	25	1	0	1	1	0	0	0	0	1	1	0.666667
Carboprost Tromethamine		CCCCC[C@](C)(O)/C=C/[C@@H]1[C@@H](C/C=C\CCCC(=O)[O-])[C@@H](O)C[C@@H]1O.[NH3+]C(CO)(CO)CO	InChI=1S/C21H36O5.C4H11NO3/c1-3-4-9-13-21(2,26)14-12-17-16(18(22)15-19(17)23)10-7-5-6-8-11-20(24)25;5-4(1-6,2-7)3-8/h5,7,12,14,16-19,22-23,26H,3-4,6,8-11,13,15H2,1-2H3,(H,24,25);6-8H,1-3,5H2/b7-5-,14-12+;/t16-,17-,18+,19+,21+;/m1./s1	false							0	CCCCC[C@](C)(O)/C=C/[C@@H]1[C@@H](C/C=C\CCCC(=O)O)[C@@H](O)C[C@@H]1O.NC(CO)(CO)CO	1.0938	130.936	203.18	184.7	489.65	489.33	9	9	15	8	8	0	9	34	81	1	0	1	1	0	0	0	0	1	1	0.8
Carfilzomib		CC(C)C[C@H](NC(=O)[C@H](CCc1ccccc1)NC(=O)CN1CCOCC1)C(=O)N[C@@H](Cc1ccccc1)C(=O)N[C@@H](CC(C)C)C(=O)[C@@]1(C)CO1	InChI=1S/C40H57N5O7/c1-27(2)22-32(36(47)40(5)26-52-40)42-39(50)34(24-30-14-10-7-11-15-30)44-38(49)33(23-28(3)4)43-37(48)31(17-16-29-12-8-6-9-13-29)41-35(46)25-45-18-20-51-21-19-45/h6-15,27-28,31-34H,16-26H2,1-5H3,(H,41,46)(H,42,50)(H,43,48)(H,44,49)/t31-,32-,33-,34-,40+/m0/s1	false							0	CC(C)C[C@H](N=C(O)[C@H](Cc1ccccc1)N=C(O)[C@H](CC(C)C)N=C(O)[C@H](CCc1ccccc1)N=C(O)CN1CCOCC1)C(=O)[C@@]1(C)CO1	5.9447	205.849	307.602	172.43	719.924	719.426	12	4	20	4	8	0	12	52	109	4	2	2	2	0	2	2	2	0	0	0.575
Carglumic Acid		NC(=O)N[C@@H](CCC(=O)O)C(=O)O	InChI=1S/C6H10N2O5/c7-6(13)8-3(5(11)12)1-2-4(9)10/h3H,1-2H2,(H,9,10)(H,11,12)(H3,7,8,13)/t3-/m0/s1	false							0	N=C(O)N[C@@H](CCC(=O)O)C(=O)O	-0.61323	41.7848	73.5049	130.71	190.155	190.059	7	5	5	5	3	0	7	13	23	0	0	0	0	0	0	0	0	0	0	0.5
Carisoprodol		CCCC(C)(COC(N)=O)COC(=O)NC(C)C	InChI=1S/C12H24N2O4/c1-5-6-12(4,7-17-10(13)15)8-18-11(16)14-9(2)3/h9H,5-8H2,1-4H3,(H2,13,15)(H,14,16)	false							0	CCCC(C)(COC(=N)O)COC(O)=NC(C)C	2.64117	70.4743	108.15	95.13	260.334	260.174	6	3	7	3	4	0	6	18	42	0	0	0	0	0	0	0	0	0	0	0.833333
Carmustine		O=NN(CCCl)C(=O)NCCCl	InChI=1S/C5H9Cl2N3O2/c6-1-3-8-5(11)10(9-12)4-2-7/h1-4H2,(H,8,11)	false							0	O=NN(CCCl)C(O)=NCCCl	1.3614	48.8718	79.9198	65.26	214.052	213.007	5	1	5	1	3	0	7	12	21	0	0	0	0	0	0	0	0	0	0	0.8
Carphenazine		CCC(=O)c1ccc2c(c1)N(CCN1CCN(CCO)CC1)c1ccccc1S2	InChI=1S/C23H29N3O2S/c1-2-21(28)18-7-8-23-20(17-18)26(19-5-3-4-6-22(19)29-23)14-13-24-9-11-25(12-10-24)15-16-27/h3-8,17,27H,2,9-16H2,1H3	false							0	CCC(=O)c1ccc2c(c1)N(CCN1CCN(CCO)CC1)c1ccccc1S2	3.4919	118.6	176.85	47.02	411.571	411.198	5	1	7	1	6	0	6	29	58	4	2	1	2	0	1	2	2	0	0	0.434783
Carprofen		CC(C(=O)O)c1ccc2c(c1)[nH]c1ccc(Cl)cc12	InChI=1S/C15H12ClNO2/c1-8(15(18)19)9-2-4-11-12-7-10(16)3-5-13(12)17-14(11)6-9/h2-8,17H,1H3,(H,18,19)	false							0	CC(C(=O)O)c1ccc2c(c1)[nH]c1ccc(Cl)cc12	4.1626	76.8655	114.358	53.09	273.719	273.056	3	2	2	2	1	0	4	19	31	3	3	0	0	1	0	0	2	0	0	0.133333
Carteolol		CC(C)(C)NCC(O)COc1cccc2c1CCC(=O)N2	InChI=1S/C16H24N2O3/c1-16(2,3)17-9-11(19)10-21-14-6-4-5-13-12(14)7-8-15(20)18-13/h4-6,11,17,19H,7-10H2,1-3H3,(H,18,20)	false							0	CC(C)(C)NCC(O)COc1cccc2c1CCC(O)=N2	2.3486	83.7443	125.222	74.08	292.379	292.179	5	3	5	3	4	0	5	21	45	2	1	0	1	0	0	1	1	0	0	0.5625
Carvedilol		COc1ccccc1OCCNCC(O)COc1cccc2[nH]c3ccccc3c21	InChI=1S/C24H26N2O4/c1-28-21-10-4-5-11-22(21)29-14-13-25-15-17(27)16-30-23-12-6-9-20-24(23)18-7-2-3-8-19(18)26-20/h2-12,17,25-27H,13-16H2,1H3	false							0	COc1ccccc1OCCNCC(O)COc1cccc2[nH]c3ccccc3c21	3.738	118.665	174.935	75.74	406.482	406.189	6	3	10	3	5	0	6	30	56	4	4	0	0	1	0	0	3	0	0	0.25
Caspofungin		CCC(C)CC(C)CCCCCCCCC(=O)N[C@H]1C[C@@H](O)[C@@H](NCCN)NC(=O)[C@@H]2[C@@H](O)CCN2C(=O)[C@H]([C@H](O)CCN)NC(=O)[C@H]([C@H](O)[C@@H](O)c2ccc(O)cc2)NC(=O)[C@@H]2C[C@@H](O)CN2C(=O)[C@H]([C@@H](C)O)NC1=O	InChI=1S/C52H88N10O15/c1-5-28(2)24-29(3)12-10-8-6-7-9-11-13-39(69)56-34-26-38(68)46(55-22-21-54)60-50(75)43-37(67)19-23-61(43)52(77)41(36(66)18-20-53)58-49(74)42(45(71)44(70)31-14-16-32(64)17-15-31)59-48(73)35-25-33(65)27-62(35)51(76)40(30(4)63)57-47(34)72/h14-17,28-30,33-38,40-46,55,63-68,70-71H,5-13,18-27,53-54H2,1-4H3,(H,56,69)(H,57,72)(H,58,74)(H,59,73)(H,60,75)/t28?,29?,30-,33-,34+,35+,36-,3…	false							0	CCC(C)CC(C)CCCCCCCCC(O)=N[C@H]1C[C@@H](O)[C@@H](NCCN)N=C(O)[C@@H]2[C@@H](O)CCN2C(=O)[C@H]([C@H](O)CCN)N=C(O)[C@H]([C@H](O)[C@@H](O)c2ccc(O)cc2)N=C(O)[C@@H]2C[C@@H](O)CN2C(=O)[C@H]([C@@H](C)O)N=C1O	0.8896	289.794	450.075	429.48	1093.33	1092.64	25	18	23	16	18	2	25	77	165	4	1	2	3	0	2	3	1	0	0	0.75
Cefacetrile		CC(=O)OCC1=C(C(=O)O)N2C(=O)[C@@H](NC(=O)CC#N)[C@H]2SC1	InChI=1S/C13H13N3O6S/c1-6(17)22-4-7-5-23-12-9(15-8(18)2-3-14)11(19)16(12)10(7)13(20)21/h9,12H,2,4-5H2,1H3,(H,15,18)(H,20,21)/t9-,12-/m1/s1	false							0	CC(=O)OCC1=C(C(=O)O)N2C(=O)[C@@H](N=C(O)CC#N)[C@H]2SC1	0.04208	78.4686	134.775	140.29	339.329	339.053	9	2	5	2	7	1	10	23	36	2	0	1	2	0	1	2	0	0	0	0.461538
Cefaclor		N[C@@H](C(=O)N[C@@H]1C(=O)N2C(C(=O)O)=C(Cl)CS[C@H]12)c1ccccc1	InChI=1S/C15H14ClN3O4S/c16-8-6-24-14-10(13(21)19(14)11(8)15(22)23)18-12(20)9(17)7-4-2-1-3-5-7/h1-5,9-10,14H,6,17H2,(H,18,20)(H,22,23)/t9-,10-,14-/m1/s1	false							0	N[C@@H](C(O)=N[C@@H]1C(=O)N2C(C(=O)O)=C(Cl)CS[C@H]12)c1ccccc1	1.4616	90.829	146.348	116.22	367.814	367.039	7	4	4	3	5	1	9	24	38	3	1	1	2	0	1	2	1	0	0	0.266667
Cefadroxil		CC1=C(C(=O)O)N2C(=O)[C@@H](NC(=O)[C@H](N)c3ccc(O)cc3)[C@H]2SC1	InChI=1S/C16H17N3O5S/c1-7-6-25-15-11(14(22)19(15)12(7)16(23)24)18-13(21)10(17)8-2-4-9(20)5-3-8/h2-5,10-11,15,20H,6,17H2,1H3,(H,18,21)(H,23,24)/t10-,11-,15-/m1/s1	false							0	CC1=C(C(=O)O)N2C(=O)[C@@H](N=C(O)[C@H](N)c3ccc(O)cc3)[C@H]2SC1	0.9908	92.3148	147.203	136.45	363.395	363.089	8	5	4	4	6	1	9	25	42	3	1	1	2	0	1	2	1	0	0	0.3125
Cefalotin		CC(=O)OCC1=C(C(=O)O)N2C(=O)[C@@H](NC(=O)Cc3cccs3)[C@H]2SC1	InChI=1S/C16H16N2O6S2/c1-8(19)24-6-9-7-26-15-12(14(21)18(15)13(9)16(22)23)17-11(20)5-10-3-2-4-25-10/h2-4,12,15H,5-7H2,1H3,(H,17,20)(H,22,23)/t12-,15-/m1/s1	false							0	CC(=O)OCC1=C(C(=O)O)N2C(=O)[C@@H](N=C(O)Cc3cccs3)[C@H]2SC1	1.4326	96.2616	156.715	116.5	396.446	396.045	8	2	6	2	7	1	10	26	42	3	1	1	2	1	1	2	0	0	0	0.375
Cefamandole		Cn1nnnc1SCC1=C(C(=O)O)N2C(=O)[C@@H](NC(=O)[C@H](O)c3ccccc3)[C@H]2SC1	InChI=1S/C18H18N6O5S2/c1-23-18(20-21-22-23)31-8-10-7-30-16-11(15(27)24(16)12(10)17(28)29)19-14(26)13(25)9-5-3-2-4-6-9/h2-6,11,13,16,25H,7-8H2,1H3,(H,19,26)(H,28,29)/t11-,13-,16-/m1/s1	false							0	Cn1nnnc1SCC1=C(C(=O)O)N2C(=O)[C@@H](N=C(O)[C@H](O)c3ccccc3)[C@H]2SC1	0.6147	112.529	184.392	154.03	462.513	462.078	11	3	7	3	10	1	13	31	49	4	2	1	2	1	1	2	1	0	0	0.333333
Cefazolin		Cc1nnc(SCC2=C(C(=O)O)N3C(=O)[C@@H](NC(=O)Cn4cnnn4)[C@H]3SC2)s1	InChI=1S/C14H14N8O4S3/c1-6-17-18-14(29-6)28-4-7-3-27-12-9(11(24)22(12)10(7)13(25)26)16-8(23)2-21-5-15-19-20-21/h5,9,12H,2-4H2,1H3,(H,16,23)(H,25,26)/t9-,12-/m1/s1	false							0	Cc1nnc(SCC2=C(C(=O)O)N3C(=O)[C@@H](N=C(O)Cn4cnnn4)[C@H]3SC2)s1	0.20422	104.793	175.646	159.58	454.519	454.03	12	2	7	2	12	1	15	29	43	4	2	1	2	2	1	2	0	0	0	0.428571
Cefdinir		C=CC1=C(C(=O)O)N2C(=O)[C@@H](NC(=O)/C(=N\O)c3csc(N)n3)[C@H]2SC1	InChI=1S/C14H13N5O5S2/c1-2-5-3-25-12-8(11(21)19(12)9(5)13(22)23)17-10(20)7(18-24)6-4-26-14(15)16-6/h2,4,8,12,24H,1,3H2,(H2,15,16)(H,17,20)(H,22,23)/b18-7-/t8-,12-/m1/s1	false							0	C=CC1=C(C(=O)O)N2C(=O)[C@@H](N=C(O)/C(=N\O)c3csc(=N)[nH]3)[C@H]2SC1	0.49887	94.6505	153.934	162.43	395.422	395.036	10	5	5	5	8	1	12	26	39	3	1	1	2	1	1	2	0	0	0	0.214286
Cefditoren		CO/N=C(\C(=O)N[C@@H]1C(=O)N2C(C(=O)O)=C(/C=C\c3scnc3C)CS[C@H]12)c1csc(N)n1	InChI=1S/C19H18N6O5S3/c1-8-11(33-7-21-8)4-3-9-5-31-17-13(16(27)25(17)14(9)18(28)29)23-15(26)12(24-30-2)10-6-32-19(20)22-10/h3-4,6-7,13,17H,5H2,1-2H3,(H2,20,22)(H,23,26)(H,28,29)/b4-3-,24-12-/t13-,17-/m1/s1	false							0	CO/N=C(\C(O)=N[C@@H]1C(=O)N2C(C(=O)O)=C(/C=C\c3scnc3C)CS[C@H]12)c1csc(=N)[nH]1	1.96339	125.561	198.9	164.32	506.591	506.05	11	4	7	4	10	1	14	33	51	4	2	1	2	2	1	2	0	0	0	0.263158
Cefepime		CO/N=C(\C(=O)N[C@@H]1C(=O)N2C(C(=O)[O-])=C(C[N+]3(C)CCCC3)CS[C@H]12)c1csc(N)n1	InChI=1S/C19H24N6O5S2/c1-25(5-3-4-6-25)7-10-8-31-17-13(16(27)24(17)14(10)18(28)29)22-15(26)12(23-30-2)11-9-32-19(20)21-11/h9,13,17H,3-8H2,1-2H3,(H3-,20,21,22,26,28,29)/b23-12-/t13-,17-/m1/s1	false							0	CO/N=C(\C(O)=N[C@@H]1C(=O)N2C(C(=O)[O-])=C(C[N+]3(C)CCCC3)CS[C@H]12)c1csc(=N)[nH]1	-0.60923	117.067	191.731	154.26	480.572	480.125	11	3	7	3	9	1	13	32	56	4	1	2	3	1	2	3	0	0	0	0.526316
Cefixime		C=CC1=C(C(=O)O)N2C(=O)[C@@H](NC(=O)/C(=N\OCC(=O)O)c3csc(N)n3)[C@H]2SC1	InChI=1S/C16H15N5O7S2/c1-2-6-4-29-14-10(13(25)21(14)11(6)15(26)27)19-12(24)9(20-28-3-8(22)23)7-5-30-16(17)18-7/h2,5,10,14H,1,3-4H2,(H2,17,18)(H,19,24)(H,22,23)(H,26,27)/b20-9-/t10-,14-/m1/s1	false							0	C=CC1=C(C(=O)O)N2C(=O)[C@@H](N=C(O)/C(=N\OCC(=O)O)c3csc(=N)[nH]3)[C@H]2SC1	0.12587	106.452	175.939	188.73	453.458	453.041	12	5	8	5	9	1	14	30	45	3	1	1	2	1	1	2	0	0	0	0.25
Cefmenoxime		CO/N=C(\C(=O)N[C@@H]1C(=O)N2C(C(=O)O)=C(CSc3nnnn3C)CS[C@H]12)c1csc(N)n1	InChI=1S/C16H17N9O5S3/c1-24-16(20-22-23-24)33-4-6-3-31-13-9(12(27)25(13)10(6)14(28)29)19-11(26)8(21-30-2)7-5-32-15(17)18-7/h5,9,13H,3-4H2,1-2H3,(H2,17,18)(H,19,26)(H,28,29)/b21-8-/t9-,13-/m1/s1	false							0	CO/N=C(\C(O)=N[C@@H]1C(=O)N2C(C(=O)O)=C(CSc3nnnn3C)CS[C@H]12)c1csc(=N)[nH]1	-0.19913	119.198	197.471	195.03	511.571	511.051	14	4	8	4	13	1	17	33	50	4	2	1	2	2	1	2	0	0	0	0.375
Cefmetazole		CO[C@@]1(NC(=O)CSCC#N)C(=O)N2C(C(=O)O)=C(CSc3nnnn3C)CS[C@@H]21	InChI=1S/C15H17N7O5S3/c1-21-14(18-19-20-21)30-6-8-5-29-13-15(27-2,17-9(23)7-28-4-3-16)12(26)22(13)10(8)11(24)25/h13H,4-7H2,1-2H3,(H,17,23)(H,24,25)/t13-,15+/m1/s1	false							0	CO[C@@]1(N=C(O)CSCC#N)C(=O)N2C(C(=O)O)=C(CSc3nnnn3C)CS[C@@H]21	0.11198	110.018	183.265	166.82	471.546	471.045	12	2	9	2	12	1	15	30	47	3	1	1	2	1	1	2	0	0	0	0.533333
Cefonicid		O=C(O)C1=C(CSc2nnnn2CS(=O)(=O)O)CS[C@@H]2[C@H](NC(=O)[C@H](O)c3ccccc3)C(=O)N12	InChI=1S/C18H18N6O8S3/c25-13(9-4-2-1-3-5-9)14(26)19-11-15(27)24-12(17(28)29)10(6-33-16(11)24)7-34-18-20-21-22-23(18)8-35(30,31)32/h1-5,11,13,16,25H,6-8H2,(H,19,26)(H,28,29)(H,30,31,32)/t11-,13-,16-/m1/s1	false							0	O=C(O)C1=C(CSc2nnnn2CS(=O)(=O)O)CS[C@@H]2[C@H](N=C(O)[C@H](O)c3ccccc3)C(=O)N12	-0.077	123.097	206.021	208.4	542.577	542.035	14	4	9	4	12	1	17	35	53	4	2	1	2	1	1	2	1	0	0	0.333333
Cefoperazone		CCN1CCN(C(=O)NC(C(=O)N[C@@H]2C(=O)N3C(C(=O)O)=C(CSc4nnnn4C)CS[C@H]23)c2ccc(O)cc2)C(=O)C1=O	InChI=1S/C25H27N9O8S2/c1-3-32-8-9-33(21(39)20(32)38)24(42)27-15(12-4-6-14(35)7-5-12)18(36)26-16-19(37)34-17(23(40)41)13(10-43-22(16)34)11-44-25-28-29-30-31(25)2/h4-7,15-16,22,35H,3,8-11H2,1-2H3,(H,26,36)(H,27,42)(H,40,41)/t15?,16-,22-/m1/s1	false							0	CCN1CCN(C(O)=NC(C(O)=N[C@@H]2C(=O)N3C(C(=O)O)=C(CSc4nnnn4C)CS[C@H]23)c2ccc(O)cc2)C(=O)C1=O	-0.0673	156.006	257.473	227.24	645.68	645.142	17	4	9	4	13	3	19	44	71	5	2	2	3	1	2	3	1	0	0	0.4
Ceforanide		NCc1ccccc1CC(=O)N[C@@H]1C(=O)N2C(C(=O)O)=C(CSc3nnnn3CC(=O)O)CS[C@H]12	InChI=1S/C20H21N7O6S2/c21-6-11-4-2-1-3-10(11)5-13(28)22-15-17(31)27-16(19(32)33)12(8-34-18(15)27)9-35-20-23-24-25-26(20)7-14(29)30/h1-4,15,18H,5-9,21H2,(H,22,28)(H,29,30)(H,32,33)/t15-,18-/m1/s1	false							0	NCc1ccccc1CC(O)=N[C@@H]1C(=O)N2C(C(=O)O)=C(CSc3nnnn3CC(=O)O)CS[C@H]12	0.1301	125.82	206.623	197.12	519.565	519.099	13	5	10	4	11	1	15	35	56	4	2	1	2	1	1	2	1	0	0	0.35
Cefotaxime		CO/N=C(\C(=O)N[C@@H]1C(=O)N2C(C(=O)O)=C(COC(C)=O)CS[C@H]12)c1csc(N)n1	InChI=1S/C16H17N5O7S2/c1-6(22)28-3-7-4-29-14-10(13(24)21(14)11(7)15(25)26)19-12(23)9(20-27-2)8-5-30-16(17)18-8/h5,10,14H,3-4H2,1-2H3,(H2,17,18)(H,19,23)(H,25,26)/b20-9-/t10-,14-/m1/s1	false							0	CO/N=C(\C(O)=N[C@@H]1C(=O)N2C(C(=O)O)=C(COC(C)=O)CS[C@H]12)c1csc(=N)[nH]1	0.04817	106.309	176.947	177.73	455.474	455.057	12	4	7	4	10	1	14	30	47	3	1	1	2	1	1	2	0	0	0	0.375
Cefotetan		CO[C@@]1(NC(=O)C2SC(=C(C(N)=O)C(=O)O)S2)C(=O)N2C(C(=O)O)=C(CSc3nnnn3C)CS[C@@H]21	InChI=1S/C17H17N7O8S4/c1-23-16(20-21-22-23)34-4-5-3-33-15-17(32-2,14(31)24(15)7(5)11(29)30)19-9(26)13-35-12(36-13)6(8(18)25)10(27)28/h13,15H,3-4H2,1-2H3,(H2,18,25)(H,19,26)(H,27,28)(H,29,30)/b12-6-/t13?,15-,17+/m1/s1	false							0	CO[C@@]1(N=C(O)C2SC(=C(C(=N)O)C(=O)O)S2)C(=O)N2C(C(=O)O)=C(CSc3nnnn3C)CS[C@@H]21	0.49277	131.067	218.465	224.41	575.632	575.002	15	5	9	5	14	1	19	36	53	4	1	2	3	1	2	3	0	0	0	0.411765
Cefotiam		CN(C)CCn1nnnc1SCC1=C(C(=O)O)N2C(=O)[C@@H](NC(=O)Cc3csc(N)n3)[C@H]2SC1	InChI=1S/C18H23N9O4S3/c1-25(2)3-4-26-18(22-23-24-26)34-7-9-6-32-15-12(14(29)27(15)13(9)16(30)31)21-11(28)5-10-8-33-17(19)20-10/h8,12,15H,3-7H2,1-2H3,(H2,19,20)(H,21,28)(H,30,31)/t12-,15-/m1/s1	false							0	CN(C)CCn1nnnc1SCC1=C(C(=O)O)N2C(=O)[C@@H](N=C(O)Cc3csc(=N)[nH]3)[C@H]2SC1	0.01747	126.929	205.998	176.68	525.642	525.104	13	4	10	4	12	1	16	34	57	4	2	1	2	2	1	2	0	0	0	0.5
Cefoxitin		CO[C@@]1(NC(=O)Cc2cccs2)C(=O)N2C(C(=O)O)=C(COC(N)=O)CS[C@@H]21	InChI=1S/C16H17N3O7S2/c1-25-16(18-10(20)5-9-3-2-4-27-9)13(23)19-11(12(21)22)8(6-26-15(17)24)7-28-14(16)19/h2-4,14H,5-7H2,1H3,(H2,17,24)(H,18,20)(H,21,22)/t14-,16+/m1/s1	false							0	CO[C@@]1(N=C(O)Cc2cccs2)C(=O)N2C(C(=O)O)=C(COC(=N)O)CS[C@@H]21	1.35297	101.888	167.146	152.74	427.46	427.051	10	4	7	4	8	1	12	28	45	3	1	1	2	1	1	2	0	0	0	0.375
Cefpiramide		Cc1cc(O)c(C(=O)N[C@@H](C(=O)N[C@@H]2C(=O)N3C(C(=O)O)=C(CSc4nnnn4C)CS[C@H]23)c2ccc(O)cc2)cn1	InChI=1S/C25H24N8O7S2/c1-11-7-16(35)15(8-26-11)20(36)27-17(12-3-5-14(34)6-4-12)21(37)28-18-22(38)33-19(24(39)40)13(9-41-23(18)33)10-42-25-29-30-31-32(25)2/h3-8,17-18,23,34H,9-10H2,1-2H3,(H,26,35)(H,27,36)(H,28,37)(H,39,40)/t17-,18-,23-/m1/s1	false							0	Cc1cc(=O)c(C(O)=N[C@@H](C(O)=N[C@@H]2C(=O)N3C(C(=O)O)=C(CSc4nnnn4C)CS[C@H]23)c2ccc(O)cc2)c[nH]1	1.32952	152.941	245.25	219.48	612.65	612.121	15	5	9	5	12	1	17	42	66	5	3	1	2	2	1	2	1	0	0	0.28
Cefpodoxime		COCC1=C(C(=O)O)N2C(=O)[C@@H](NC(=O)/C(=N\OC)c3csc(N)n3)[C@H]2SC1	InChI=1S/C15H17N5O6S2/c1-25-3-6-4-27-13-9(12(22)20(13)10(6)14(23)24)18-11(21)8(19-26-2)7-5-28-15(16)17-7/h5,9,13H,3-4H2,1-2H3,(H2,16,17)(H,18,21)(H,23,24)/b19-8-/t9-,13-/m1/s1	false							0	COCC1=C(C(=O)O)N2C(=O)[C@@H](N=C(O)/C(=N\OC)c3csc(=N)[nH]3)[C@H]2SC1	0.13147	101.552	166.421	160.66	427.464	427.062	11	4	7	4	9	1	13	28	45	3	1	1	2	1	1	2	0	0	0	0.4
Cefprozil		CC=CC1=C(C(=O)O)N2C(=O)[C@@H](NC(=O)[C@H](N)c3ccc(O)cc3)[C@H]2SC1	InChI=1S/C18H19N3O5S/c1-2-3-10-8-27-17-13(16(24)21(17)14(10)18(25)26)20-15(23)12(19)9-4-6-11(22)7-5-9/h2-7,12-13,17,22H,8,19H2,1H3,(H,20,23)(H,25,26)/b3-2+/t12-,13-,17-/m1/s1	false							0	C/C=C/C1=C(C(=O)O)N2C(=O)[C@@H](N=C(O)[C@H](N)c3ccc(O)cc3)[C@H]2SC1	1.547	101.455	159.244	136.45	389.433	389.105	8	5	5	4	6	1	9	27	46	3	1	1	2	0	1	2	1	0	0	0.277778
Cefradine		CC1=C(C(=O)O)N2C(=O)[C@@H](NC(=O)[C@H](N)C3=CCC=CC3)[C@H]2SC1	InChI=1S/C16H19N3O4S/c1-8-7-24-15-11(14(21)19(15)12(8)16(22)23)18-13(20)10(17)9-5-3-2-4-6-9/h2-3,6,10-11,15H,4-5,7,17H2,1H3,(H,18,20)(H,22,23)/t10-,11-,15-/m1/s1	false							0	CC1=C(C(=O)O)N2C(=O)[C@@H](N=C(O)[C@H](N)C3=CCC=CC3)[C@H]2SC1	1.1889	91.712	143.157	116.22	349.412	349.11	7	4	4	3	5	1	8	24	43	3	0	1	3	0	1	2	0	0	1	0.4375
Ceftaroline fosamil		CCO/N=C(/C(=O)N[C@@H]1C(=O)N2C(C(=O)[O-])=C(Sc3nc(-c4cc[n+](C)cc4)cs3)CS[C@H]12)c1nsc(NP(=O)(O)O)n1	InChI=1S/C22H21N8O8PS4/c1-3-38-26-13(16-25-21(43-28-16)27-39(35,36)37)17(31)24-14-18(32)30-15(20(33)34)12(9-40-19(14)30)42-22-23-11(8-41-22)10-4-6-29(2)7-5-10/h4-8,14,19H,3,9H2,1-2H3,(H4-,24,25,27,28,31,33,34,35,36,37)/b26-13+/t14-,19-/m1/s1	false							0	CCO/N=C(/C(O)=N[C@@H]1C(=O)N2C(C(=O)O)=C(Sc3nc(-c4cc[n+](C)cc4)cs3)CS[C@H]12)c1nc(=NP(=O)([O-])O)s[nH]1	0.8499	156.205	258.513	229.96	684.7	684.01	16	4	10	4	13	1	21	43	64	5	3	1	2	3	1	2	0	0	0	0.272727
Ceftazidime		CC(C)(O/N=C(\C(=O)N[C@@H]1C(=O)N2C(C(=O)[O-])=C(C[n+]3ccccc3)CS[C@H]12)c1csc(N)n1)C(=O)O	InChI=1S/C22H22N6O7S2/c1-22(2,20(33)34)35-26-13(12-10-37-21(23)24-12)16(29)25-14-17(30)28-15(19(31)32)11(9-36-18(14)28)8-27-6-4-3-5-7-27/h3-7,10,14,18H,8-9H2,1-2H3,(H4-,23,24,25,29,31,32,33,34)/b26-13-/t14-,18-/m1/s1	false							0	CC(C)(O/N=C(\C(O)=N[C@@H]1C(=O)N2C(C(=O)O)=C(C[n+]3ccccc3)CS[C@H]12)c1csc(=N)[nH]1)C(=O)[O-]	-0.62853	129.475	217.48	195.44	546.587	546.099	13	4	9	4	10	1	15	37	59	4	2	1	2	2	1	2	0	0	0	0.318182
Ceftibuten		Nc1nc(/C(=C/CC(=O)O)C(=O)N[C@@H]2C(=O)N3C(C(=O)O)=CCS[C@H]23)cs1	InChI=1S/C15H14N4O6S2/c16-15-17-7(5-27-15)6(1-2-9(20)21)11(22)18-10-12(23)19-8(14(24)25)3-4-26-13(10)19/h1,3,5,10,13H,2,4H2,(H2,16,17)(H,18,22)(H,20,21)(H,24,25)/b6-1-/t10-,13-/m1/s1	false							0	N=c1[nH]c(/C(=C/CC(=O)O)C(O)=N[C@@H]2C(=O)N3C(C(=O)O)=CCS[C@H]23)cs1	0.62247	97.4168	159.611	167.14	410.433	410.035	10	5	6	5	7	1	12	27	41	3	1	1	2	1	1	2	0	0	0	0.266667
Ceftizoxime		CO/N=C(\C(=O)N[C@@H]1C(=O)N2C(C(=O)O)=CCS[C@H]12)c1csc(N)n1	InChI=1S/C13H13N5O5S2/c1-23-17-7(5-4-25-13(14)15-5)9(19)16-8-10(20)18-6(12(21)22)2-3-24-11(8)18/h2,4,8,11H,3H2,1H3,(H2,14,15)(H,16,19)(H,21,22)/b17-7-/t8-,11-/m1/s1	false							0	CO/N=C(\C(O)=N[C@@H]1C(=O)N2C(C(=O)O)=CCS[C@H]12)c1csc(=N)[nH]1	0.11487	90.733	148.578	151.43	383.411	383.036	10	4	5	4	8	1	12	25	38	3	1	1	2	1	1	2	0	0	0	0.307692
Ceftriaxone		CO/N=C(\C(=O)N[C@@H]1C(=O)N2C(C(=O)O)=C(CSc3nc(=O)c(=O)[nH]n3C)CS[C@H]12)c1csc(N)n1	InChI=1S/C18H18N8O7S3/c1-25-18(22-12(28)13(29)23-25)36-4-6-3-34-15-9(14(30)26(15)10(6)16(31)32)21-11(27)8(24-33-2)7-5-35-17(19)20-7/h5,9,15H,3-4H2,1-2H3,(H2,19,20)(H,21,27)(H,23,29)(H,31,32)/b24-8-/t9-,15-/m1/s1	false	Y		0.131826	-6.88	2	[Hou, 2004 #14508]	1	CO/N=C(\C(O)=N[C@@H]1C(=O)N2C(C(=O)O)=C(CSc3nc(=O)c(=O)[nH]n3C)CS[C@H]12)c1csc(=N)[nH]1	-0.94063	130.499	212.648	219.18	554.592	554.046	15	5	8	5	13	1	18	36	54	4	2	1	2	2	1	2	0	0	0	0.333333
Ceftriaxone		CO/N=C(\C(=O)N[C@@H]1C(=O)N2C(C(=O)O)=C(CSc3nc(=O)c(=O)[nH]n3C)CS[C@H]12)c1csc(N)n1	InChI=1S/C18H18N8O7S3/c1-25-18(22-12(28)13(29)23-25)36-4-6-3-34-15-9(14(30)26(15)10(6)16(31)32)21-11(27)8(24-33-2)7-5-35-17(19)20-7/h5,9,15H,3-4H2,1-2H3,(H2,19,20)(H,21,27)(H,23,29)(H,31,32)/b24-8-/t9-,15-/m1/s1	false	Y		0.128825	-6.89	5	[Gozalbes, 2011 #50574]	1	CO/N=C(\C(O)=N[C@@H]1C(=O)N2C(C(=O)O)=C(CSc3nc(=O)c(=O)[nH]n3C)CS[C@H]12)c1csc(=N)[nH]1	-0.94063	130.499	212.648	219.18	554.592	554.046	15	5	8	5	13	1	18	36	54	4	2	1	2	2	1	2	0	0	0	0.333333
Cefuroxime		CO/N=C(\C(=O)N[C@@H]1C(=O)N2C(C(=O)O)=C(COC(N)=O)CS[C@H]12)c1ccco1	InChI=1S/C16H16N4O8S/c1-26-19-9(8-3-2-4-27-8)12(21)18-10-13(22)20-11(15(23)24)7(5-28-16(17)25)6-29-14(10)20/h2-4,10,14H,5-6H2,1H3,(H2,17,25)(H,18,21)(H,23,24)/b19-9-/t10-,14-/m1/s1	false	Y		0.380189	-6.42	5	[Gozalbes, 2011 #50574]	1	CO/N=C(\C(O)=N[C@@H]1C(=O)N2C(C(=O)O)=C(COC(=N)O)CS[C@H]12)c1ccco1	0.71837	100.167	167.15	178.24	424.391	424.069	12	4	7	4	9	1	13	29	45	3	1	1	2	1	1	2	0	0	0	0.3125
Cefuroxime		CO/N=C(\C(=O)N[C@@H]1C(=O)N2C(C(=O)O)=C(COC(N)=O)CS[C@H]12)c1ccco1	InChI=1S/C16H16N4O8S/c1-26-19-9(8-3-2-4-27-8)12(21)18-10-13(22)20-11(15(23)24)7(5-28-16(17)25)6-29-14(10)20/h2-4,10,14H,5-6H2,1H3,(H2,17,25)(H,18,21)(H,23,24)/b19-9-/t10-,14-/m1/s1	false	Y		0.54		14	[Skolnik, 2010 #50606]	1	CO/N=C(\C(O)=N[C@@H]1C(=O)N2C(C(=O)O)=C(COC(=N)O)CS[C@H]12)c1ccco1	0.71837	100.167	167.15	178.24	424.391	424.069	12	4	7	4	9	1	13	29	45	3	1	1	2	1	1	2	0	0	0	0.3125
Celecoxib		Cc1ccc(-c2cc(C(F)(F)F)nn2-c2ccc(S(N)(=O)=O)cc2)cc1	InChI=1S/C17H14F3N3O2S/c1-11-2-4-12(5-3-11)15-10-16(17(18,19)20)22-23(15)13-6-8-14(9-7-13)26(21,24)25/h2-10H,1H3,(H2,21,24,25)	true							0	Cc1ccc(-c2cc(C(F)(F)F)nn2-c2ccc(S(N)(=O)=O)cc2)cc1	3.51392	90.1122	147.48	77.98	381.379	381.076	5	2	3	1	4	0	9	26	40	3	3	0	0	1	0	0	2	0	0	0.117647
Cephalexin		CC1=C(C(=O)O)N2C(=O)[C@@H](NC(=O)[C@H](N)c3ccccc3)[C@H]2SC1	InChI=1S/C16H17N3O4S/c1-8-7-24-15-11(14(21)19(15)12(8)16(22)23)18-13(20)10(17)9-5-3-2-4-6-9/h2-6,10-11,15H,7,17H2,1H3,(H,18,20)(H,22,23)/t10-,11-,15-/m1/s1	false	Y		0.269153	-6.57	5	[Gozalbes, 2011 #50574]	1	CC1=C(C(=O)O)N2C(=O)[C@@H](N=C(O)[C@H](N)c3ccccc3)[C@H]2SC1	1.2852	90.65	142.409	116.22	347.396	347.094	7	4	4	3	5	1	8	24	41	3	1	1	2	0	1	2	1	0	0	0.3125
Cephalexin		CC1=C(C(=O)O)N2C(=O)[C@@H](NC(=O)[C@H](N)c3ccccc3)[C@H]2SC1	InChI=1S/C16H17N3O4S/c1-8-7-24-15-11(14(21)19(15)12(8)16(22)23)18-13(20)10(17)9-5-3-2-4-6-9/h2-6,10-11,15H,7,17H2,1H3,(H,18,20)(H,22,23)/t10-,11-,15-/m1/s1	false	Y		21.21		14	[Skolnik, 2010 #50606]	1	CC1=C(C(=O)O)N2C(=O)[C@@H](N=C(O)[C@H](N)c3ccccc3)[C@H]2SC1	1.2852	90.65	142.409	116.22	347.396	347.094	7	4	4	3	5	1	8	24	41	3	1	1	2	0	1	2	1	0	0	0.3125
Cephaloglycin		CC(=O)OCC1=C(C(=O)O)N2C(=O)[C@@H](NC(=O)[C@H](N)c3ccccc3)[C@H]2SC1	InChI=1S/C18H19N3O6S/c1-9(22)27-7-11-8-28-17-13(16(24)21(17)14(11)18(25)26)20-15(23)12(19)10-5-3-2-4-6-10/h2-6,12-13,17H,7-8,19H2,1H3,(H,20,23)(H,25,26)/t12-,13-,17-/m1/s1	false							0	CC(=O)OCC1=C(C(=O)O)N2C(=O)[C@@H](N=C(O)[C@H](N)c3ccccc3)[C@H]2SC1	0.8284	101.609	164.414	142.52	405.432	405.099	9	4	6	3	7	1	10	28	47	3	1	1	2	0	1	2	1	0	0	0.333333
Cephapirin		CC(=O)OCC1=C(C(=O)O)N2C(=O)[C@@H](NC(=O)CSc3ccncc3)[C@H]2SC1	InChI=1S/C17H17N3O6S2/c1-9(21)26-6-10-7-28-16-13(15(23)20(16)14(10)17(24)25)19-12(22)8-27-11-2-4-18-5-3-11/h2-5,13,16H,6-8H2,1H3,(H,19,22)(H,24,25)/t13-,16-/m1/s1	false							0	CC(=O)OCC1=C(C(=O)O)N2C(=O)[C@@H](N=C(O)CSc3ccncc3)[C@H]2SC1	1.3157	103.2	168.417	129.39	423.472	423.056	9	2	7	2	8	1	11	28	45	3	1	1	2	1	1	2	0	0	0	0.352941
Cerulenin		CC=CCC=CCCC(=O)[C@H]1O[C@H]1C(N)=O	InChI=1S/C12H17NO3/c1-2-3-4-5-6-7-8-9(14)10-11(16-10)12(13)15/h2-3,5-6,10-11H,4,7-8H2,1H3,(H2,13,15)/b3-2+,6-5+/t10-,11-/m1/s1	false							0	C/C=C/C/C=C/CCC(=O)[C@H]1O[C@H]1C(=N)O	2.16077	61.8285	95.1232	73.68	223.272	223.121	4	2	7	2	3	0	4	16	33	1	0	1	1	0	1	1	0	0	0	0.5
Ceruletide		CSCC[C@H](NC(=O)[C@H](Cc1c[nH]c2ccccc12)NC(=O)CNC(=O)[C@@H](NC(=O)[C@H](Cc1ccc(OS(=O)(=O)O)cc1)NC(=O)[C@H](CC(=O)O)NC(=O)[C@H](CCC(N)=O)NC(=O)[C@@H]1CCC(=O)N1)[C@@H](C)O)C(=O)N[C@@H](CC(=O)O)C(=O)N[C@@H](Cc1ccccc1)C(N)=O	InChI=1S/C58H73N13O21S2/c1-29(72)49(71-57(87)40(23-31-12-14-33(15-13-31)92-94(89,90)91)68-56(86)43(26-48(78)79)69-52(82)37(16-18-44(59)73)65-51(81)36-17-19-45(74)63-36)58(88)62-28-46(75)64-41(24-32-27-61-35-11-7-6-10-34(32)35)54(84)66-38(20-21-93-2)53(83)70-42(25-47(76)77)55(85)67-39(50(60)80)22-30-8-4-3-5-9-30/h3-15,27,29,36-43,49,61,72H,16-26,28H2,1-2H3,(H2,59,73)(H2,60,80)(H,62,88)(H,63,74)(H,…	false							0	CSCC[C@H](N=C(O)[C@H](Cc1c[nH]c2ccccc12)N=C(O)CN=C(O)[C@@H](N=C(O)[C@H](Cc1ccc(OS(=O)(=O)O)cc1)N=C(O)[C@H](CC(=O)O)N=C(O)[C@H](CCC(=N)O)N=C(O)[C@@H]1CCC(O)=N1)[C@@H](C)O)C(O)=N[C@@H](CC(=O)O)C(O)=N[C@@H](Cc1ccccc1)C(=N)O	5.98764	352.433	539.933	588.28	1352.43	1351.45	34	19	38	19	19	0	36	94	167	5	4	0	1	1	0	1	3	0	0	0.413793
Cetirizine		O=C(O)COCCN1CCN(C(c2ccccc2)c2ccc(Cl)cc2)CC1	InChI=1S/C21H25ClN2O3/c22-19-8-6-18(7-9-19)21(17-4-2-1-3-5-17)24-12-10-23(11-13-24)14-15-27-16-20(25)26/h1-9,21H,10-16H2,(H,25,26)	false			2.37		14	[Skolnik, 2010 #50606]	1	O=C(O)COCCN1CCN(C(c2ccccc2)c2ccc(Cl)cc2)CC1	3.1482	106.205	164.659	53.01	388.895	388.155	5	1	8	1	4	0	6	27	52	3	2	1	1	0	1	1	2	0	0	0.380952
Cetirizine		O=C(O)COCCN1CCN(C(c2ccccc2)c2ccc(Cl)cc2)CC1	InChI=1S/C21H25ClN2O3/c22-19-8-6-18(7-9-19)21(17-4-2-1-3-5-17)24-12-10-23(11-13-24)14-15-27-16-20(25)26/h1-9,21H,10-16H2,(H,25,26)	false			3.9		15	[Lin, 2011 #50607]	1	O=C(O)COCCN1CCN(C(c2ccccc2)c2ccc(Cl)cc2)CC1	3.1482	106.205	164.659	53.01	388.895	388.155	5	1	8	1	4	0	6	27	52	3	2	1	1	0	1	1	2	0	0	0.380952
Cetirizine		O=C(O)COCCN1CCN(C(c2ccccc2)c2ccc(Cl)cc2)CC1	InChI=1S/C21H25ClN2O3/c22-19-8-6-18(7-9-19)21(17-4-2-1-3-5-17)24-12-10-23(11-13-24)14-15-27-16-20(25)26/h1-9,21H,10-16H2,(H,25,26)	false		Y	5.7		15	[Lin, 2011 #50607]	1	O=C(O)COCCN1CCN(C(c2ccccc2)c2ccc(Cl)cc2)CC1	3.1482	106.205	164.659	53.01	388.895	388.155	5	1	8	1	4	0	6	27	52	3	2	1	1	0	1	1	2	0	0	0.380952
Cetrorelix		CC(=O)N[C@H](Cc1ccc2ccccc2c1)C(=O)N[C@H](Cc1ccc(Cl)cc1)C(=O)N[C@H](Cc1cccnc1)C(=O)N[C@@H](CO)C(=O)N[C@@H](Cc1ccc(O)cc1)C(=O)N[C@H](CCCNC(N)=O)C(=O)N[C@@H](CC(C)C)C(=O)N[C@@H](CCCNC(=N)N)C(=O)N1CCC[C@H]1C(=O)N[C@H](C)C(N)=O	InChI=1S/C70H92ClN17O14/c1-39(2)31-52(61(94)82-51(15-9-28-77-69(73)74)68(101)88-30-10-16-58(88)67(100)79-40(3)59(72)92)83-60(93)50(14-8-29-78-70(75)102)81-63(96)54(34-43-20-25-49(91)26-21-43)86-66(99)57(38-89)87-65(98)56(36-45-11-7-27-76-37-45)85-64(97)55(33-42-18-23-48(71)24-19-42)84-62(95)53(80-41(4)90)35-44-17-22-46-12-5-6-13-47(46)32-44/h5-7,11-13,17-27,32,37,39-40,50-58,89,91H,8-10,14-16,28-…	false							0	CC(O)=N[C@H](Cc1ccc2ccccc2c1)C(O)=N[C@H](Cc1ccc(Cl)cc1)C(O)=N[C@H](Cc1cccnc1)C(O)=N[C@@H](CO)C(O)=N[C@@H](Cc1ccc(O)cc1)C(O)=N[C@H](CCCNC(=N)O)C(O)=N[C@@H](CC(C)C)C(O)=N[C@@H](CCCNC(=N)N)C(=O)N1CCC[C@H]1C(O)=N[C@H](C)C(=N)O	8.52061	396.948	594.294	529.06	1431.06	1429.67	31	20	38	19	16	1	32	102	194	6	5	1	1	1	1	1	4	0	0	0.428571
Cevimeline		CC1O[C@@]2(CS1)CN1CCC2CC1	InChI=1S/C10H17NOS/c1-8-12-10(7-13-8)6-11-4-2-9(10)3-5-11/h8-9H,2-7H2,1H3/t8?,10-/m1/s1	false							0	CC1O[C@@]2(CS1)CN1CCC2CC1	1.5602	54.9	84.0027	12.47	199.319	199.103	2	0	0	0	3	0	3	13	30	4	0	4	4	0	4	4	0	0	0	1
Chenodeoxycholic acid		C[C@H](CCC(=O)O)[C@H]1CC[C@H]2[C@@H]3[C@H](O)C[C@@H]4C[C@H](O)CC[C@]4(C)[C@H]3CC[C@]12C	InChI=1S/C24H40O4/c1-14(4-7-21(27)28)17-5-6-18-22-19(9-11-24(17,18)3)23(2)10-8-16(25)12-15(23)13-20(22)26/h14-20,22,25-26H,4-13H2,1-3H3,(H,27,28)/t14-,15+,16-,17-,18+,19+,20-,22+,23+,24-/m1/s1	false							0	C[C@H](CCC(=O)O)[C@H]1CC[C@H]2[C@@H]3[C@H](O)C[C@@H]4C[C@H](O)CC[C@]4(C)[C@H]3CC[C@]12C	4.4779	108.647	169.654	77.76	392.58	392.293	4	3	4	3	3	0	4	28	68	4	0	4	4	0	0	0	0	4	4	0.958333
Chlophedianol		CN(C)CCC(O)(c1ccccc1)c1ccccc1Cl	InChI=1S/C17H20ClNO/c1-19(2)13-12-17(20,14-8-4-3-5-9-14)15-10-6-7-11-16(15)18/h3-11,20H,12-13H2,1-2H3	false							0	CN(C)CCC(O)(c1ccccc1)c1ccccc1Cl	3.5276	84.0638	125.171	23.47	289.806	289.123	2	1	5	1	2	0	3	20	40	2	2	0	0	0	0	0	2	0	0	0.294118
Chlorambucil		O=C(O)CCCc1ccc(N(CCCl)CCCl)cc1	InChI=1S/C14H19Cl2NO2/c15-8-10-17(11-9-16)13-6-4-12(5-7-13)2-1-3-14(18)19/h4-7H,1-3,8-11H2,(H,18,19)	false							0	O=C(O)CCCc1ccc(N(CCCl)CCCl)cc1	3.3779	80.6688	123.673	40.54	304.217	303.079	3	1	9	1	2	0	5	19	38	1	1	0	0	0	0	0	1	0	0	0.5
Chloramphenicol		O=C(N[C@H](CO)[C@H](O)c1ccc([N+](=O)[O-])cc1)C(Cl)Cl	InChI=1S/C11H12Cl2N2O5/c12-10(13)11(18)14-8(5-16)9(17)6-1-3-7(4-2-6)15(19)20/h1-4,8-10,16-17H,5H2,(H,14,18)/t8-,9-/m1/s1	false	Y		20.4174	-4.69	2	[Hou, 2004 #14508]	1	O=[N+]([O-])c1ccc([C@@H](O)[C@@H](CO)N=C(O)C(Cl)Cl)cc1	1.7493	74.4878	123.794	116.19	323.132	322.012	7	3	6	3	5	0	9	20	32	1	1	0	0	0	0	0	1	0	0	0.363636
Chloramphenicol		O=C(N[C@H](CO)[C@H](O)c1ccc([N+](=O)[O-])cc1)C(Cl)Cl	InChI=1S/C11H12Cl2N2O5/c12-10(13)11(18)14-8(5-16)9(17)6-1-3-7(4-2-6)15(19)20/h1-4,8-10,16-17H,5H2,(H,14,18)/t8-,9-/m1/s1	false	Y		20.6		3	[Corti, 2006 #11470]	1	O=[N+]([O-])c1ccc([C@@H](O)[C@@H](CO)N=C(O)C(Cl)Cl)cc1	1.7493	74.4878	123.794	116.19	323.132	322.012	7	3	6	3	5	0	9	20	32	1	1	0	0	0	0	0	1	0	0	0.363636
Chloramphenicol		O=C(N[C@H](CO)[C@H](O)c1ccc([N+](=O)[O-])cc1)C(Cl)Cl	InChI=1S/C11H12Cl2N2O5/c12-10(13)11(18)14-8(5-16)9(17)6-1-3-7(4-2-6)15(19)20/h1-4,8-10,16-17H,5H2,(H,14,18)/t8-,9-/m1/s1	false	Y		12.5893	-4.9	5	[Gozalbes, 2011 #50574]	1	O=[N+]([O-])c1ccc([C@@H](O)[C@@H](CO)N=C(O)C(Cl)Cl)cc1	1.7493	74.4878	123.794	116.19	323.132	322.012	7	3	6	3	5	0	9	20	32	1	1	0	0	0	0	0	1	0	0	0.363636
Chloramphenicol		O=C(N[C@H](CO)[C@H](O)c1ccc([N+](=O)[O-])cc1)C(Cl)Cl	InChI=1S/C11H12Cl2N2O5/c12-10(13)11(18)14-8(5-16)9(17)6-1-3-7(4-2-6)15(19)20/h1-4,8-10,16-17H,5H2,(H,14,18)/t8-,9-/m1/s1	false	Y		10.74		14	[Skolnik, 2010 #50606]	1	O=[N+]([O-])c1ccc([C@@H](O)[C@@H](CO)N=C(O)C(Cl)Cl)cc1	1.7493	74.4878	123.794	116.19	323.132	322.012	7	3	6	3	5	0	9	20	32	1	1	0	0	0	0	0	1	0	0	0.363636
Chlordiazepoxide		CNC1=Nc2ccc(Cl)cc2C(c2ccccc2)=[N+]([O-])C1	InChI=1S/C16H14ClN3O/c1-18-15-10-20(21)16(11-5-3-2-4-6-11)13-9-12(17)7-8-14(13)19-15/h2-9H,10H2,1H3,(H,18,19)	false							0	CN=C1C[N+]([O-])=C(c2ccccc2)c2cc(Cl)ccc2N1	3.1415	86.5811	127.544	50.46	299.761	299.083	4	1	1	1	2	0	5	21	35	3	2	0	1	0	0	1	2	0	0	0.125
Chlorhexidine		N=C(NCCCCCCNC(=N)NC(=N)Nc1ccc(Cl)cc1)NC(=N)Nc1ccc(Cl)cc1	InChI=1S/C22H30Cl2N10/c23-15-5-9-17(10-6-15)31-21(27)33-19(25)29-13-3-1-2-4-14-30-20(26)34-22(28)32-18-11-7-16(24)8-12-18/h5-12H,1-4,13-14H2,(H5,25,27,29,31,33)(H5,26,28,30,32,34)	false							0	N=C(NCCCCCCNC(=N)NC(=N)Nc1ccc(Cl)cc1)NC(=N)Nc1ccc(Cl)cc1	4.17528	141.801	208.785	167.58	505.458	504.203	10	10	9	10	4	0	12	34	64	2	2	0	0	0	0	0	2	0	0	0.272727
Chlormerodrin		COC(CNC(N)=O)C[Hg]Cl	InChI=1S/C5H11N2O2.ClH.Hg/c1-4(9-2)3-7-5(6)8;;/h4H,1,3H2,2H3,(H3,6,7,8);1H;/q;;+1/p-1	false							0	Cl.[Hg+].[CH2]C(CNC(=N)[O-])OC	-0.86054	39.1314	93.127	68.17	367.198	368.022	4	2	3	2	3	0	6	11	22	0	0	0	0	0	0	0	0	0	0	0.6
Chlormezanone		CN1C(=O)CCS(=O)(=O)C1c1ccc(Cl)cc1	InChI=1S/C11H12ClNO3S/c1-13-10(14)6-7-17(15,16)11(13)8-2-4-9(12)5-3-8/h2-5,11H,6-7H2,1H3	false							0	CN1C(=O)CCS(=O)(=O)C1c1ccc(Cl)cc1	1.6155	65.3668	105.1	54.45	273.741	273.023	4	0	1	0	3	1	6	17	29	2	1	1	1	0	1	1	1	0	0	0.363636
Chloroprocaine		CCN(CC)CCOC(=O)c1ccc(N)cc1Cl	InChI=1S/C13H19ClN2O2/c1-3-16(4-2)7-8-18-13(17)11-6-5-10(15)9-12(11)14/h5-6,9H,3-4,7-8,15H2,1-2H3	false							0	CCN(CC)CCOC(=O)c1ccc(N)cc1Cl	2.4208	73.9349	112.664	55.56	270.76	270.114	4	2	6	1	4	0	5	18	37	1	1	0	0	0	0	0	1	0	0	0.461538
Chloropyramine		CN(C)CCN(Cc1ccc(Cl)cc1)c1ccccn1	InChI=1S/C16H20ClN3/c1-19(2)11-12-20(16-5-3-4-10-18-16)13-14-6-8-15(17)9-7-14/h3-10H,11-13H2,1-2H3	false							0	CN(C)CCN(Cc1ccc(Cl)cc1)c1ccccn1	3.3032	85.293	125.356	19.37	289.81	289.135	3	0	6	0	3	0	4	20	40	2	2	0	0	1	0	0	1	0	0	0.3125
Chloroquine		CCN(CC)CCCC(C)Nc1ccnc2cc(Cl)ccc21	InChI=1S/C18H26ClN3/c1-4-22(5-2)12-6-7-14(3)21-17-10-11-20-18-13-15(19)8-9-16(17)18/h8-11,13-14H,4-7,12H2,1-3H3,(H,20,21)	false			1		15	[Lin, 2011 #50607]	1	CCN(CC)CCCC(C)Nc1ccnc2cc(Cl)ccc21	4.8106	96.8597	138.23	28.16	319.88	319.182	3	1	8	1	3	0	4	22	48	2	2	0	0	1	0	0	1	0	0	0.5
Chloroquine		CCN(CC)CCCC(C)Nc1ccnc2cc(Cl)ccc21	InChI=1S/C18H26ClN3/c1-4-22(5-2)12-6-7-14(3)21-17-10-11-20-18-13-15(19)8-9-16(17)18/h8-11,13-14H,4-7,12H2,1-3H3,(H,20,21)	false		Y	3.4		15	[Lin, 2011 #50607]	1	CCN(CC)CCCC(C)Nc1ccnc2cc(Cl)ccc21	4.8106	96.8597	138.23	28.16	319.88	319.182	3	1	8	1	3	0	4	22	48	2	2	0	0	1	0	0	1	0	0	0.5
Chlorothiazide		NS(=O)(=O)c1cc2c(cc1Cl)NC=NS2(=O)=O	InChI=1S/C7H6ClN3O4S2/c8-4-1-5-7(2-6(4)16(9,12)13)17(14,15)11-3-10-5/h1-3H,(H,10,11)(H2,9,12,13)	false			0.190546	-6.72	2	[Hou, 2004 #14508]	1	NS(=O)(=O)c1cc2c(cc1Cl)N=CNS2(=O)=O	-0.0609	61.2987	102.4	118.69	295.729	294.949	7	3	1	2	5	0	10	17	23	2	1	0	1	0	0	1	1	0	0	0
Chlorothiazide		NS(=O)(=O)c1cc2c(cc1Cl)NC=NS2(=O)=O	InChI=1S/C7H6ClN3O4S2/c8-4-1-5-7(2-6(4)16(9,12)13)17(14,15)11-3-10-5/h1-3H,(H,10,11)(H2,9,12,13)	false			0.25		3	[Corti, 2006 #11470]	1	NS(=O)(=O)c1cc2c(cc1Cl)N=CNS2(=O)=O	-0.0609	61.2987	102.4	118.69	295.729	294.949	7	3	1	2	5	0	10	17	23	2	1	0	1	0	0	1	1	0	0	0
Chlorothiazide		NS(=O)(=O)c1cc2c(cc1Cl)NC=NS2(=O)=O	InChI=1S/C7H6ClN3O4S2/c8-4-1-5-7(2-6(4)16(9,12)13)17(14,15)11-3-10-5/h1-3H,(H,10,11)(H2,9,12,13)	false			1.4		14	[Skolnik, 2010 #50606]	1	NS(=O)(=O)c1cc2c(cc1Cl)N=CNS2(=O)=O	-0.0609	61.2987	102.4	118.69	295.729	294.949	7	3	1	2	5	0	10	17	23	2	1	0	1	0	0	1	1	0	0	0
Chlorotrianisene		COc1ccc(C(Cl)=C(c2ccc(OC)cc2)c2ccc(OC)cc2)cc1	InChI=1S/C23H21ClO3/c1-25-19-10-4-16(5-11-19)22(17-6-12-20(26-2)13-7-17)23(24)18-8-14-21(27-3)15-9-18/h4-15H,1-3H3	false							0	COc1ccc(C(Cl)=C(c2ccc(OC)cc2)c2ccc(OC)cc2)cc1	5.8678	110.751	164.325	27.69	380.871	380.118	3	0	6	0	3	0	4	27	48	3	3	0	0	0	0	0	3	0	0	0.130435
Chloroxine		Oc1c(Cl)cc(Cl)c2cccnc12	InChI=1S/C9H5Cl2NO/c10-6-4-7(11)9(13)8-5(6)2-1-3-12-8/h1-4,13H	false							0	Oc1c(Cl)cc(Cl)c2cccnc12	3.2472	53.4278	84.7335	33.12	214.051	212.975	2	1	0	1	2	0	4	13	18	2	2	0	0	1	0	0	1	0	0	0
Chlorphenesin		OCC(O)COc1ccc(Cl)cc1	InChI=1S/C9H11ClO3/c10-7-1-3-9(4-2-7)13-6-8(12)5-11/h1-4,8,11-12H,5-6H2	false							0	OCC(O)COc1ccc(Cl)cc1	1.072	50.0396	81.5315	49.69	202.637	202.04	3	2	4	2	3	0	4	13	24	1	1	0	0	0	0	0	1	0	0	0.333333
Chlorpheniramine		CN(C)CCC(c1ccc(Cl)cc1)c1ccccn1	InChI=1S/C16H19ClN2/c1-19(2)12-10-15(16-5-3-4-11-18-16)13-6-8-14(17)9-7-13/h3-9,11,15H,10,12H2,1-2H3	false							0	CN(C)CCC(c1ccc(Cl)cc1)c1ccccn1	3.8186	80.703	119.596	16.13	274.795	274.124	2	0	5	0	2	0	3	19	38	2	2	0	0	1	0	0	1	0	0	0.3125
Chlorpromazine		CN(C)CCCN1c2ccccc2Sc2ccc(Cl)cc21	InChI=1S/C17H19ClN2S/c1-19(2)10-5-11-20-14-6-3-4-7-16(14)21-17-9-8-13(18)12-15(17)20/h3-4,6-9,12H,5,10-11H2,1-2H3	false			72.7		1	[Bergström, 2003 #46306]	1	CN(C)CCCN1c2ccccc2Sc2ccc(Cl)cc21	4.8944	92.194	135.253	6.48	318.873	318.096	2	0	4	0	3	0	4	21	40	3	2	0	1	0	0	1	2	0	0	0.294118
Chlorpromazine		CN(C)CCCN1c2ccccc2Sc2ccc(Cl)cc21	InChI=1S/C17H19ClN2S/c1-19(2)10-5-11-20-14-6-3-4-7-16(14)21-17-9-8-13(18)12-15(17)20/h3-4,6-9,12H,5,10-11H2,1-2H3	false			19.9526	-4.7	2	[Hou, 2004 #14508]	1	CN(C)CCCN1c2ccccc2Sc2ccc(Cl)cc21	4.8944	92.194	135.253	6.48	318.873	318.096	2	0	4	0	3	0	4	21	40	3	2	0	1	0	0	1	2	0	0	0.294118
Chlorpromazine		CN(C)CCCN1c2ccccc2Sc2ccc(Cl)cc21	InChI=1S/C17H19ClN2S/c1-19(2)10-5-11-20-14-6-3-4-7-16(14)21-17-9-8-13(18)12-15(17)20/h3-4,6-9,12H,5,10-11H2,1-2H3	false			19.9		8	[Usansky, 2005 #48258]	1	CN(C)CCCN1c2ccccc2Sc2ccc(Cl)cc21	4.8944	92.194	135.253	6.48	318.873	318.096	2	0	4	0	3	0	4	21	40	3	2	0	1	0	0	1	2	0	0	0.294118
Chlorpropamide		CCCNC(=O)NS(=O)(=O)c1ccc(Cl)cc1	InChI=1S/C10H13ClN2O3S/c1-2-7-12-10(14)13-17(15,16)9-5-3-8(11)4-6-9/h3-6H,2,7H2,1H3,(H2,12,13,14)	false							0	CCCN=C(O)NS(=O)(=O)c1ccc(Cl)cc1	1.9423	66.9953	105.195	78.76	276.745	276.034	5	2	4	2	3	0	7	17	30	1	1	0	0	0	0	0	1	0	0	0.3
Chlorprothixene		CN(C)CCC=C1c2ccccc2Sc2ccc(Cl)cc21	InChI=1S/C18H18ClNS/c1-20(2)11-5-7-14-15-6-3-4-8-17(15)21-18-10-9-13(19)12-16(14)18/h3-4,6-10,12H,5,11H2,1-2H3/b14-7+	false							0	CN(C)CC/C=C1\c2ccccc2Sc2ccc(Cl)cc21	5.188	92.267	135.169	3.24	315.869	315.085	1	0	3	0	2	0	3	21	39	3	2	0	1	0	0	1	2	0	0	0.222222
Chlorthalidone		NS(=O)(=O)c1cc(C2(O)NC(=O)c3ccccc32)ccc1Cl	InChI=1S/C14H11ClN2O4S/c15-11-6-5-8(7-12(11)22(16,20)21)14(19)10-4-2-1-3-9(10)13(18)17-14/h1-7,19H,(H,17,18)(H2,16,20,21)	false							0	NS(=O)(=O)c1cc(C2(O)N=C(O)c3ccccc32)ccc1Cl	1.499	81.4318	131.1	112.98	338.772	338.013	6	4	2	3	4	0	8	22	33	3	2	0	1	0	0	1	2	0	0	0.0714286
Chlorzoxazone		O=c1[nH]c2cc(Cl)ccc2o1	InChI=1S/C7H4ClNO2/c8-4-1-2-6-5(3-4)9-7(10)11-6/h1-3H,(H,9,10)	false							0	Oc1nc2cc(Cl)ccc2o1	2.1868	40.6838	67.2245	46.26	169.567	168.993	3	1	0	1	3	0	4	11	15	2	2	0	0	1	0	0	1	0	0	0
Ciclesonide		CC(C)C(=O)OCC(=O)[C@@]12OC(C3CCCCC3)O[C@@H]1C[C@H]1[C@@H]3CCC4=CC(=O)C=C[C@]4(C)[C@H]3[C@@H](O)C[C@@]12C	InChI=1S/C32H44O7/c1-18(2)28(36)37-17-25(35)32-26(38-29(39-32)19-8-6-5-7-9-19)15-23-22-11-10-20-14-21(33)12-13-30(20,3)27(22)24(34)16-31(23,32)4/h12-14,18-19,22-24,26-27,29,34H,5-11,15-17H2,1-4H3/t22-,23-,24-,26+,27+,29?,30-,31-,32+/m0/s1	false							0	CC(C)C(=O)OCC(=O)[C@@]12OC(C3CCCCC3)O[C@@H]1C[C@H]1[C@@H]3CCC4=CC(=O)C=C[C@]4(C)[C@H]3[C@@H](O)C[C@@]12C	4.7039	143.245	231.258	99.13	540.697	540.309	7	1	5	1	7	0	7	39	83	6	0	5	6	0	1	1	0	4	5	0.78125
Ciclopirox		Cc1cc(=O)n(O)c(C2CCCCC2)c1	InChI=1S/C12H17NO2/c1-9-7-11(13(15)12(14)8-9)10-5-3-2-4-6-10/h7-8,10,15H,2-6H2,1H3	false							0	Cc1cc(=O)n(O)c(C2CCCCC2)c1	2.44172	58.4495	89.3196	42.23	207.273	207.126	3	1	1	1	3	0	3	15	32	2	1	1	1	1	0	0	0	1	1	0.583333
Cidofovir		Nc1ccn(C[C@@H](CO)OCP(=O)(O)O)c(=O)n1	InChI=1S/C8H14N3O6P/c9-7-1-2-11(8(13)10-7)3-6(4-12)17-5-18(14,15)16/h1-2,6,12H,3-5H2,(H2,9,10,13)(H2,14,15,16)/t6-/m0/s1	false							0	N=c1ccn(C[C@@H](CO)OCP(=O)(O)O)c(O)n1	-1.41913	58.6164	101.979	148.89	279.189	279.062	9	5	6	5	7	0	10	18	32	1	1	0	0	1	0	0	0	0	0	0.5
Cilastatin		CC1(C)C[C@@H]1C(=O)N/C(=C\CCCCSC[C@H](N)C(=O)O)C(=O)O	InChI=1S/C16H26N2O5S/c1-16(2)8-10(16)13(19)18-12(15(22)23)6-4-3-5-7-24-9-11(17)14(20)21/h6,10-11H,3-5,7-9,17H2,1-2H3,(H,18,19)(H,20,21)(H,22,23)/b12-6-/t10-,11+/m1/s1	false							0	CC1(C)C[C@@H]1C(O)=N/C(=C\CCCCSC[C@H](N)C(=O)O)C(=O)O	2.2729	94.4578	145.582	133.21	358.46	358.156	7	5	11	4	5	0	8	24	50	1	0	1	1	0	0	0	0	1	1	0.6875
Cilazapril		CCOC(=O)[C@H](CCc1ccccc1)N[C@H]1CCCN2CCC[C@@H](C(=O)O)N2C1=O	InChI=1S/C22H31N3O5/c1-2-30-22(29)18(13-12-16-8-4-3-5-9-16)23-17-10-6-14-24-15-7-11-19(21(27)28)25(24)20(17)26/h3-5,8-9,17-19,23H,2,6-7,10-15H2,1H3,(H,27,28)/t17-,18-,19-/m0/s1	false							0	CCOC(=O)[C@H](CCc1ccccc1)N[C@H]1CCCN2CCC[C@@H](C(=O)O)N2C1=O	1.5955	110.419	176.691	99.18	417.506	417.226	8	2	8	2	6	1	8	30	61	3	1	2	2	0	2	2	1	0	0	0.590909
Cilostazol		O=C1CCc2cc(OCCCCc3nnnn3C3CCCCC3)ccc2N1	InChI=1S/C20H27N5O2/c26-20-12-9-15-14-17(10-11-18(15)21-20)27-13-5-4-8-19-22-23-24-25(19)16-6-2-1-3-7-16/h10-11,14,16H,1-9,12-13H2,(H,21,26)	false							0	O=C1CCc2cc(OCCCCc3nnnn3C3CCCCC3)ccc2N1	3.4647	101.765	159.029	81.93	369.469	369.216	7	1	7	1	6	1	7	27	54	4	2	1	2	1	0	1	1	1	1	0.6
Cimetidine		C/N=C(\NC#N)NCCSCc1nc[nH]c1C	InChI=1S/C10H16N6S/c1-8-9(16-7-15-8)5-17-4-3-13-10(12-2)14-6-11/h7H,3-5H2,1-2H3,(H,15,16)(H2,12,13,14)	false			1.28825	-5.89	2	[Hou, 2004 #14508]	1	CN=C(NC#N)NCCSCc1[nH]cnc1C	0.5974	69.5971	104.926	88.89	252.347	252.116	6	3	5	3	4	0	7	17	33	1	1	0	0	1	0	0	0	0	0	0.5
Cimetidine		C/N=C(\NC#N)NCCSCc1nc[nH]c1C	InChI=1S/C10H16N6S/c1-8-9(16-7-15-8)5-17-4-3-13-10(12-2)14-6-11/h7H,3-5H2,1-2H3,(H,15,16)(H2,12,13,14)	false			2.9		4	[Balimane, 2006 #11478]	1	CN=C(NC#N)NCCSCc1[nH]cnc1C	0.5974	69.5971	104.926	88.89	252.347	252.116	6	3	5	3	4	0	7	17	33	1	1	0	0	1	0	0	0	0	0	0.5
Cimetidine		C/N=C(\NC#N)NCCSCc1nc[nH]c1C	InChI=1S/C10H16N6S/c1-8-9(16-7-15-8)5-17-4-3-13-10(12-2)14-6-11/h7H,3-5H2,1-2H3,(H,15,16)(H2,12,13,14)	false			1.31826	-5.88	5	[Gozalbes, 2011 #50574]	1	CN=C(NC#N)NCCSCc1[nH]cnc1C	0.5974	69.5971	104.926	88.89	252.347	252.116	6	3	5	3	4	0	7	17	33	1	1	0	0	1	0	0	0	0	0	0.5
Cimetidine		C/N=C(\NC#N)NCCSCc1nc[nH]c1C	InChI=1S/C10H16N6S/c1-8-9(16-7-15-8)5-17-4-3-13-10(12-2)14-6-11/h7H,3-5H2,1-2H3,(H,15,16)(H2,12,13,14)	false			0.9		6	[Peng, 2014 #50571]	1	CN=C(NC#N)NCCSCc1[nH]cnc1C	0.5974	69.5971	104.926	88.89	252.347	252.116	6	3	5	3	4	0	7	17	33	1	1	0	0	1	0	0	0	0	0	0.5
Cimetidine		C/N=C(\NC#N)NCCSCc1nc[nH]c1C	InChI=1S/C10H16N6S/c1-8-9(16-7-15-8)5-17-4-3-13-10(12-2)14-6-11/h7H,3-5H2,1-2H3,(H,15,16)(H2,12,13,14)	false			3.06		8	[Usansky, 2005 #48258]	1	CN=C(NC#N)NCCSCc1[nH]cnc1C	0.5974	69.5971	104.926	88.89	252.347	252.116	6	3	5	3	4	0	7	17	33	1	1	0	0	1	0	0	0	0	0	0.5
Cimetidine		C/N=C(\NC#N)NCCSCc1nc[nH]c1C	InChI=1S/C10H16N6S/c1-8-9(16-7-15-8)5-17-4-3-13-10(12-2)14-6-11/h7H,3-5H2,1-2H3,(H,15,16)(H2,12,13,14)	false			4.9		9	[Marino, 2005 #50602]	1	CN=C(NC#N)NCCSCc1[nH]cnc1C	0.5974	69.5971	104.926	88.89	252.347	252.116	6	3	5	3	4	0	7	17	33	1	1	0	0	1	0	0	0	0	0	0.5
Cimetidine		C/N=C(\NC#N)NCCSCc1nc[nH]c1C	InChI=1S/C10H16N6S/c1-8-9(16-7-15-8)5-17-4-3-13-10(12-2)14-6-11/h7H,3-5H2,1-2H3,(H,15,16)(H2,12,13,14)	false			2.9		9	[Marino, 2005 #50602]	1	CN=C(NC#N)NCCSCc1[nH]cnc1C	0.5974	69.5971	104.926	88.89	252.347	252.116	6	3	5	3	4	0	7	17	33	1	1	0	0	1	0	0	0	0	0	0.5
Cimetidine		C/N=C(\NC#N)NCCSCc1nc[nH]c1C	InChI=1S/C10H16N6S/c1-8-9(16-7-15-8)5-17-4-3-13-10(12-2)14-6-11/h7H,3-5H2,1-2H3,(H,15,16)(H2,12,13,14)	false			32		10	[Avdeef, 2005 #48244]	1	CN=C(NC#N)NCCSCc1[nH]cnc1C	0.5974	69.5971	104.926	88.89	252.347	252.116	6	3	5	3	4	0	7	17	33	1	1	0	0	1	0	0	0	0	0	0.5
Cimetidine		C/N=C(\NC#N)NCCSCc1nc[nH]c1C	InChI=1S/C10H16N6S/c1-8-9(16-7-15-8)5-17-4-3-13-10(12-2)14-6-11/h7H,3-5H2,1-2H3,(H,15,16)(H2,12,13,14)	false			178		10	[Avdeef, 2005 #48244]	1	CN=C(NC#N)NCCSCc1[nH]cnc1C	0.5974	69.5971	104.926	88.89	252.347	252.116	6	3	5	3	4	0	7	17	33	1	1	0	0	1	0	0	0	0	0	0.5
Cimetidine		C/N=C(\NC#N)NCCSCc1nc[nH]c1C	InChI=1S/C10H16N6S/c1-8-9(16-7-15-8)5-17-4-3-13-10(12-2)14-6-11/h7H,3-5H2,1-2H3,(H,15,16)(H2,12,13,14)	false			1011		10	[Avdeef, 2005 #48244]	1	CN=C(NC#N)NCCSCc1[nH]cnc1C	0.5974	69.5971	104.926	88.89	252.347	252.116	6	3	5	3	4	0	7	17	33	1	1	0	0	1	0	0	0	0	0	0.5
Cimetidine		C/N=C(\NC#N)NCCSCc1nc[nH]c1C	InChI=1S/C10H16N6S/c1-8-9(16-7-15-8)5-17-4-3-13-10(12-2)14-6-11/h7H,3-5H2,1-2H3,(H,15,16)(H2,12,13,14)	false			2.3		13	[Uchida, 2009 #50555]	1	CN=C(NC#N)NCCSCc1[nH]cnc1C	0.5974	69.5971	104.926	88.89	252.347	252.116	6	3	5	3	4	0	7	17	33	1	1	0	0	1	0	0	0	0	0	0.5
Cimetidine		C/N=C(\NC#N)NCCSCc1nc[nH]c1C	InChI=1S/C10H16N6S/c1-8-9(16-7-15-8)5-17-4-3-13-10(12-2)14-6-11/h7H,3-5H2,1-2H3,(H,15,16)(H2,12,13,14)	false			2.5		13	[Uchida, 2009 #50555]	1	CN=C(NC#N)NCCSCc1[nH]cnc1C	0.5974	69.5971	104.926	88.89	252.347	252.116	6	3	5	3	4	0	7	17	33	1	1	0	0	1	0	0	0	0	0	0.5
Cimetidine		C/N=C(\NC#N)NCCSCc1nc[nH]c1C	InChI=1S/C10H16N6S/c1-8-9(16-7-15-8)5-17-4-3-13-10(12-2)14-6-11/h7H,3-5H2,1-2H3,(H,15,16)(H2,12,13,14)	false			3.3		13	[Uchida, 2009 #50555]	1	CN=C(NC#N)NCCSCc1[nH]cnc1C	0.5974	69.5971	104.926	88.89	252.347	252.116	6	3	5	3	4	0	7	17	33	1	1	0	0	1	0	0	0	0	0	0.5
Cimetidine		C/N=C(\NC#N)NCCSCc1nc[nH]c1C	InChI=1S/C10H16N6S/c1-8-9(16-7-15-8)5-17-4-3-13-10(12-2)14-6-11/h7H,3-5H2,1-2H3,(H,15,16)(H2,12,13,14)	false			1.64		14	[Skolnik, 2010 #50606]	1	CN=C(NC#N)NCCSCc1[nH]cnc1C	0.5974	69.5971	104.926	88.89	252.347	252.116	6	3	5	3	4	0	7	17	33	1	1	0	0	1	0	0	0	0	0	0.5
Cimetidine		C/N=C(\NC#N)NCCSCc1nc[nH]c1C	InChI=1S/C10H16N6S/c1-8-9(16-7-15-8)5-17-4-3-13-10(12-2)14-6-11/h7H,3-5H2,1-2H3,(H,15,16)(H2,12,13,14)	false			1.4		15	[Lin, 2011 #50607]	1	CN=C(NC#N)NCCSCc1[nH]cnc1C	0.5974	69.5971	104.926	88.89	252.347	252.116	6	3	5	3	4	0	7	17	33	1	1	0	0	1	0	0	0	0	0	0.5
Cimetidine		C/N=C(\NC#N)NCCSCc1nc[nH]c1C	InChI=1S/C10H16N6S/c1-8-9(16-7-15-8)5-17-4-3-13-10(12-2)14-6-11/h7H,3-5H2,1-2H3,(H,15,16)(H2,12,13,14)	false		Y	2.4		15	[Lin, 2011 #50607]	1	CN=C(NC#N)NCCSCc1[nH]cnc1C	0.5974	69.5971	104.926	88.89	252.347	252.116	6	3	5	3	4	0	7	17	33	1	1	0	0	1	0	0	0	0	0	0.5
Cinacalcet		C[C@@H](NCCCc1cccc(C(F)(F)F)c1)c1cccc2ccccc21	InChI=1S/C22H22F3N/c1-16(20-13-5-10-18-9-2-3-12-21(18)20)26-14-6-8-17-7-4-11-19(15-17)22(23,24)25/h2-5,7,9-13,15-16,26H,6,8,14H2,1H3/t16-/m1/s1	true							0	C[C@@H](NCCCc1cccc(C(F)(F)F)c1)c1cccc2ccccc21	6.142	100.131	151.406	12.03	357.419	357.17	1	1	6	1	1	0	4	26	48	3	3	0	0	0	0	0	3	0	0	0.272727
Cinalukast		CCC(CC)(CC(=O)Nc1cccc(/C=C/c2nc(C3CCC3)cs2)c1)C(=O)O	InChI=1S/C23H28N2O3S/c1-3-23(4-2,22(27)28)14-20(26)24-18-10-5-7-16(13-18)11-12-21-25-19(15-29-21)17-8-6-9-17/h5,7,10-13,15,17H,3-4,6,8-9,14H2,1-2H3,(H,24,26)(H,27,28)/b12-11+	false							0	CCC(CC)(CC(O)=Nc1cccc(/C=C/c2nc(C3CCC3)cs2)c1)C(=O)O	6.4501	119.068	175.408	82.78	412.555	412.182	5	2	9	2	4	0	6	29	57	3	2	1	1	1	0	0	1	1	1	0.434783
Cinitapride		CCOc1cc(N)c([N+](=O)[O-])cc1C(=O)NC1CCN(CC2CC=CCC2)CC1	InChI=1S/C21H30N4O4/c1-2-29-20-13-18(22)19(25(27)28)12-17(20)21(26)23-16-8-10-24(11-9-16)14-15-6-4-3-5-7-15/h3-4,12-13,15-16H,2,5-11,14,22H2,1H3,(H,23,26)	false							0	CCOc1cc(N)c([N+](=O)[O-])cc1C(O)=NC1CCN(CC2CC=CCC2)CC1	3.701	113.787	170.76	114.22	402.495	402.227	8	3	7	2	6	0	8	29	59	3	1	1	2	0	1	1	1	0	1	0.571429
Cinnarizine		C(=Cc1ccccc1)CN1CCN(C(c2ccccc2)c2ccccc2)CC1	InChI=1S/C26H28N2/c1-4-11-23(12-5-1)13-10-18-27-19-21-28(22-20-27)26(24-14-6-2-7-15-24)25-16-8-3-9-17-25/h1-17,26H,18-22H2/b13-10+	false							0	C(=C/c1ccccc1)\CN1CCN(C(c2ccccc2)c2ccccc2)CC1	5.107	118.216	168.289	6.48	368.524	368.225	2	0	6	0	2	0	2	28	56	4	3	1	1	0	1	1	3	0	0	0.230769
Cinolazepam		N#CCCN1c2ccc(Cl)cc2C(c2ccccc2F)=NC(O)C1=O	InChI=1S/C18H13ClFN3O2/c19-11-6-7-15-13(10-11)16(12-4-1-2-5-14(12)20)22-17(24)18(25)23(15)9-3-8-21/h1-2,4-7,10,17,24H,3,9H2	true							0	N#CCCN1c2ccc(Cl)cc2C(c2ccccc2F)=NC(O)C1=O	2.89518	92.0808	148.145	76.69	357.772	357.068	5	1	3	1	4	1	7	25	38	3	2	0	1	0	0	1	2	0	0	0.166667
Cinoxacin		CCn1nc(C(=O)O)c(=O)c2cc3c(cc21)OCO3	InChI=1S/C12H10N2O5/c1-2-14-7-4-9-8(18-5-19-9)3-6(7)11(15)10(13-14)12(16)17/h3-4H,2,5H2,1H3,(H,16,17)	false							0	CCn1nc(C(=O)O)c(=O)c2cc3c(cc21)OCO3	0.8433	64.7593	106.529	90.65	262.221	262.059	7	1	2	1	6	0	7	19	29	3	2	0	1	1	0	1	1	0	0	0.25
Ciprofloxacin		O=C(O)c1cn(C2CC2)c2cc(N3CCNCC3)c(F)cc2c1=O	InChI=1S/C17H18FN3O3/c18-13-7-11-14(8-15(13)20-5-3-19-4-6-20)21(10-1-2-10)9-12(16(11)22)17(23)24/h7-10,19H,1-6H2,(H,23,24)	true	Y		7.62		1	[Bergström, 2003 #46306]	1	O=C(O)c1cn(C2CC2)c2cc(N3CCNCC3)c(F)cc2c1=O	1.5833	88.479	137.043	74.57	331.347	331.133	6	2	3	2	5	0	7	24	42	4	2	2	2	1	1	1	1	1	1	0.411765
Ciprofloxacin		O=C(O)c1cn(C2CC2)c2cc(N3CCNCC3)c(F)cc2c1=O	InChI=1S/C17H18FN3O3/c18-13-7-11-14(8-15(13)20-5-3-19-4-6-20)21(10-1-2-10)9-12(16(11)22)17(23)24/h7-10,19H,1-6H2,(H,23,24)	true	Y		1.69824	-5.77	5	[Gozalbes, 2011 #50574]	1	O=C(O)c1cn(C2CC2)c2cc(N3CCNCC3)c(F)cc2c1=O	1.5833	88.479	137.043	74.57	331.347	331.133	6	2	3	2	5	0	7	24	42	4	2	2	2	1	1	1	1	1	1	0.411765
Ciprofloxacin		O=C(O)c1cn(C2CC2)c2cc(N3CCNCC3)c(F)cc2c1=O	InChI=1S/C17H18FN3O3/c18-13-7-11-14(8-15(13)20-5-3-19-4-6-20)21(10-1-2-10)9-12(16(11)22)17(23)24/h7-10,19H,1-6H2,(H,23,24)	true	Y		2.45		14	[Skolnik, 2010 #50606]	1	O=C(O)c1cn(C2CC2)c2cc(N3CCNCC3)c(F)cc2c1=O	1.5833	88.479	137.043	74.57	331.347	331.133	6	2	3	2	5	0	7	24	42	4	2	2	2	1	1	1	1	1	1	0.411765
Ciprofloxacin		O=C(O)c1cn(C2CC2)c2cc(N3CCNCC3)c(F)cc2c1=O	InChI=1S/C17H18FN3O3/c18-13-7-11-14(8-15(13)20-5-3-19-4-6-20)21(10-1-2-10)9-12(16(11)22)17(23)24/h7-10,19H,1-6H2,(H,23,24)	true	Y		2.4		15	[Lin, 2011 #50607]	1	O=C(O)c1cn(C2CC2)c2cc(N3CCNCC3)c(F)cc2c1=O	1.5833	88.479	137.043	74.57	331.347	331.133	6	2	3	2	5	0	7	24	42	4	2	2	2	1	1	1	1	1	1	0.411765
Ciprofloxacin		O=C(O)c1cn(C2CC2)c2cc(N3CCNCC3)c(F)cc2c1=O	InChI=1S/C17H18FN3O3/c18-13-7-11-14(8-15(13)20-5-3-19-4-6-20)21(10-1-2-10)9-12(16(11)22)17(23)24/h7-10,19H,1-6H2,(H,23,24)	true	Y	Y	2.1		15	[Lin, 2011 #50607]	1	O=C(O)c1cn(C2CC2)c2cc(N3CCNCC3)c(F)cc2c1=O	1.5833	88.479	137.043	74.57	331.347	331.133	6	2	3	2	5	0	7	24	42	4	2	2	2	1	1	1	1	1	1	0.411765
Ciprofloxacin		O=C(O)c1cn(C2CC2)c2cc(N3CCNCC3)c(F)cc2c1=O	InChI=1S/C17H18FN3O3/c18-13-7-11-14(8-15(13)20-5-3-19-4-6-20)21(10-1-2-10)9-12(16(11)22)17(23)24/h7-10,19H,1-6H2,(H,23,24)	true	Y		2.5		15	[Lin, 2011 #50607]	1	O=C(O)c1cn(C2CC2)c2cc(N3CCNCC3)c(F)cc2c1=O	1.5833	88.479	137.043	74.57	331.347	331.133	6	2	3	2	5	0	7	24	42	4	2	2	2	1	1	1	1	1	1	0.411765
Ciprofloxacin		O=C(O)c1cn(C2CC2)c2cc(N3CCNCC3)c(F)cc2c1=O	InChI=1S/C17H18FN3O3/c18-13-7-11-14(8-15(13)20-5-3-19-4-6-20)21(10-1-2-10)9-12(16(11)22)17(23)24/h7-10,19H,1-6H2,(H,23,24)	true	Y	Y	2.8		15	[Lin, 2011 #50607]	1	O=C(O)c1cn(C2CC2)c2cc(N3CCNCC3)c(F)cc2c1=O	1.5833	88.479	137.043	74.57	331.347	331.133	6	2	3	2	5	0	7	24	42	4	2	2	2	1	1	1	1	1	1	0.411765
Ciprofloxacin		O=C(O)c1cn(C2CC2)c2cc(N3CCNCC3)c(F)cc2c1=O	InChI=1S/C17H18FN3O3/c18-13-7-11-14(8-15(13)20-5-3-19-4-6-20)21(10-1-2-10)9-12(16(11)22)17(23)24/h7-10,19H,1-6H2,(H,23,24)	true	Y		2		15	[Lin, 2011 #50607]	1	O=C(O)c1cn(C2CC2)c2cc(N3CCNCC3)c(F)cc2c1=O	1.5833	88.479	137.043	74.57	331.347	331.133	6	2	3	2	5	0	7	24	42	4	2	2	2	1	1	1	1	1	1	0.411765
Ciprofloxacin		O=C(O)c1cn(C2CC2)c2cc(N3CCNCC3)c(F)cc2c1=O	InChI=1S/C17H18FN3O3/c18-13-7-11-14(8-15(13)20-5-3-19-4-6-20)21(10-1-2-10)9-12(16(11)22)17(23)24/h7-10,19H,1-6H2,(H,23,24)	true	Y	Y	2.1		15	[Lin, 2011 #50607]	1	O=C(O)c1cn(C2CC2)c2cc(N3CCNCC3)c(F)cc2c1=O	1.5833	88.479	137.043	74.57	331.347	331.133	6	2	3	2	5	0	7	24	42	4	2	2	2	1	1	1	1	1	1	0.411765
Cisapride		COc1cc(N)c(Cl)cc1C(=O)N[C@@H]1CCN(CCCOc2ccc(F)cc2)C[C@@H]1OC	InChI=1S/C23H29ClFN3O4/c1-30-21-13-19(26)18(24)12-17(21)23(29)27-20-8-10-28(14-22(20)31-2)9-3-11-32-16-6-4-15(25)5-7-16/h4-7,12-13,20,22H,3,8-11,14,26H2,1-2H3,(H,27,29)/t20-,22+/m1/s1	true			7.07946	-5.15	5	[Gozalbes, 2011 #50574]	1	COc1cc(N)c(Cl)cc1C(O)=N[C@@H]1CCN(CCCOc2ccc(F)cc2)C[C@@H]1OC	3.9329	123.736	192.096	89.54	465.953	465.183	7	3	9	2	6	0	9	32	61	3	2	1	1	0	1	1	2	0	0	0.434783
Cisatracurium Besylate		COc1ccc(C[C@@H]2c3cc(OC)c(OC)cc3CC[N@+]2(C)CCC(=O)OCCCCCOC(=O)CC[N@@+]2(C)CCc3cc(OC)c(OC)cc3[C@H]2Cc2ccc(OC)c(OC)c2)cc1OC.O=S(=O)([O-])c1ccccc1.O=S(=O)([O-])c1ccccc1	InChI=1S/C53H72N2O12.2C6H6O3S/c1-54(22-18-38-32-48(62-7)50(64-9)34-40(38)42(54)28-36-14-16-44(58-3)46(30-36)60-5)24-20-52(56)66-26-12-11-13-27-67-53(57)21-25-55(2)23-19-39-33-49(63-8)51(65-10)35-41(39)43(55)29-37-15-17-45(59-4)47(31-37)61-6;2*7-10(8,9)6-4-2-1-3-5-6/h14-17,30-35,42-43H,11-13,18-29H2,1-10H3;2*1-5H,(H,7,8,9)/q+2;;/p-2/t42-,43-,54-,55-;;/m1../s1	false							0	COc1ccc(C[C@@H]2c3cc(OC)c(OC)cc3CC[N@+]2(C)CCC(=O)OCCCCCOC(=O)CC[N@@+]2(C)CCc3cc(OC)c(OC)cc3[C@H]2Cc2ccc(OC)c(OC)c2)cc1OC.O=S(=O)([O-])c1ccccc1.O=S(=O)([O-])c1ccccc1	9.2469	324.132	511.956	240.84	1243.5	1242.5	20	0	26	0	18	0	22	87	169	8	6	0	2	0	0	2	6	0	0	0.415385
Cisplatin		N[Pt](N)(Cl)Cl	InChI=1S/2ClH.2H2N.Pt/h2*1H;2*1H2;/q;;2*-1;+4/p-2	false							0	[NH2-].[NH2-].[Cl-].[Cl-].[Pt+4]	-4.5603	10.5688	58.3343	67	298.03	296.94	2	4	0	0	0	0	5	5	9	0	0	0	0	0	0	0	0	0	0	0
Citalopram		CN(C)CCCC1(c2ccc(F)cc2)OCc2cc(C#N)ccc21	InChI=1S/C20H21FN2O/c1-23(2)11-3-10-20(17-5-7-18(21)8-6-17)19-9-4-15(13-22)12-16(19)14-24-20/h4-9,12H,3,10-11,14H2,1-2H3	true							0	CN(C)CCCC1(c2ccc(F)cc2)OCc2cc(C#N)ccc21	3.81298	90.914	141.834	36.26	324.399	324.164	3	0	5	0	3	0	4	24	45	3	2	0	1	0	0	1	2	0	0	0.35
Cladribine		Nc1nc(Cl)nc2c1ncn2[C@H]1C[C@H](O)[C@@H](CO)O1	InChI=1S/C10H12ClN5O3/c11-10-14-8(12)7-9(15-10)16(3-13-7)6-1-4(18)5(2-17)19-6/h3-6,17-18H,1-2H2,(H2,12,14,15)/t4-,5+,6+/m0/s1	false							0	Nc1nc(Cl)nc2c1ncn2[C@H]1C[C@H](O)[C@@H](CO)O1	-0.2974	66.365	112.355	119.31	285.691	285.063	8	4	2	3	8	0	9	19	31	3	2	1	1	2	1	1	0	0	0	0.5
Clarithromycin		CC[C@H]1OC(=O)[C@H](C)[C@@H](O[C@H]2C[C@@](C)(OC)[C@@H](O)[C@H](C)O2)[C@H](C)[C@@H](O[C@@H]2O[C@H](C)C[C@H](N(C)C)[C@H]2O)[C@](C)(OC)C[C@@H](C)C(=O)[C@H](C)[C@@H](O)[C@]1(C)O	InChI=1S/C38H69NO13/c1-15-26-38(10,45)31(42)21(4)28(40)19(2)17-37(9,47-14)33(52-35-29(41)25(39(11)12)16-20(3)48-35)22(5)30(23(6)34(44)50-26)51-27-18-36(8,46-13)32(43)24(7)49-27/h19-27,29-33,35,41-43,45H,15-18H2,1-14H3/t19-,20-,21+,22+,23-,24+,25+,26-,27+,29-,30+,31-,32+,33-,35+,36-,37-,38-/m1/s1	false	Y		3.4		14	[Skolnik, 2010 #50606]	1	CC[C@H]1OC(=O)[C@H](C)[C@@H](O[C@H]2C[C@@](C)(OC)[C@@H](O)[C@H](C)O2)[C@H](C)[C@@H](O[C@@H]2O[C@H](C)C[C@H](N(C)C)[C@H]2O)[C@](C)(OC)C[C@@H](C)C(=O)[C@H](C)[C@@H](O)[C@]1(C)O	2.4397	191.048	310.279	182.91	747.964	747.477	14	4	8	4	14	0	14	52	121	3	0	3	3	0	3	3	0	0	0	0.947368
Clarithromycin		CC[C@H]1OC(=O)[C@H](C)[C@@H](O[C@H]2C[C@@](C)(OC)[C@@H](O)[C@H](C)O2)[C@H](C)[C@@H](O[C@@H]2O[C@H](C)C[C@H](N(C)C)[C@H]2O)[C@](C)(OC)C[C@@H](C)C(=O)[C@H](C)[C@@H](O)[C@]1(C)O	InChI=1S/C38H69NO13/c1-15-26-38(10,45)31(42)21(4)28(40)19(2)17-37(9,47-14)33(52-35-29(41)25(39(11)12)16-20(3)48-35)22(5)30(23(6)34(44)50-26)51-27-18-36(8,46-13)32(43)24(7)49-27/h19-27,29-33,35,41-43,45H,15-18H2,1-14H3/t19-,20-,21+,22+,23-,24+,25+,26-,27+,29-,30+,31-,32+,33-,35+,36-,37-,38-/m1/s1	false	Y		3.5		15	[Lin, 2011 #50607]	1	CC[C@H]1OC(=O)[C@H](C)[C@@H](O[C@H]2C[C@@](C)(OC)[C@@H](O)[C@H](C)O2)[C@H](C)[C@@H](O[C@@H]2O[C@H](C)C[C@H](N(C)C)[C@H]2O)[C@](C)(OC)C[C@@H](C)C(=O)[C@H](C)[C@@H](O)[C@]1(C)O	2.4397	191.048	310.279	182.91	747.964	747.477	14	4	8	4	14	0	14	52	121	3	0	3	3	0	3	3	0	0	0	0.947368
Clarithromycin		CC[C@H]1OC(=O)[C@H](C)[C@@H](O[C@H]2C[C@@](C)(OC)[C@@H](O)[C@H](C)O2)[C@H](C)[C@@H](O[C@@H]2O[C@H](C)C[C@H](N(C)C)[C@H]2O)[C@](C)(OC)C[C@@H](C)C(=O)[C@H](C)[C@@H](O)[C@]1(C)O	InChI=1S/C38H69NO13/c1-15-26-38(10,45)31(42)21(4)28(40)19(2)17-37(9,47-14)33(52-35-29(41)25(39(11)12)16-20(3)48-35)22(5)30(23(6)34(44)50-26)51-27-18-36(8,46-13)32(43)24(7)49-27/h19-27,29-33,35,41-43,45H,15-18H2,1-14H3/t19-,20-,21+,22+,23-,24+,25+,26-,27+,29-,30+,31-,32+,33-,35+,36-,37-,38-/m1/s1	false	Y	Y	11.9		15	[Lin, 2011 #50607]	1	CC[C@H]1OC(=O)[C@H](C)[C@@H](O[C@H]2C[C@@](C)(OC)[C@@H](O)[C@H](C)O2)[C@H](C)[C@@H](O[C@@H]2O[C@H](C)C[C@H](N(C)C)[C@H]2O)[C@](C)(OC)C[C@@H](C)C(=O)[C@H](C)[C@@H](O)[C@]1(C)O	2.4397	191.048	310.279	182.91	747.964	747.477	14	4	8	4	14	0	14	52	121	3	0	3	3	0	3	3	0	0	0	0.947368
Clavulanate		O=C(O)[C@H]1/C(=C/CO)O[C@@H]2CC(=O)N21	InChI=1S/C8H9NO5/c10-2-1-4-7(8(12)13)9-5(11)3-6(9)14-4/h1,6-7,10H,2-3H2,(H,12,13)/b4-1-/t6-,7-/m1/s1	false							0	O=C(O)[C@H]1/C(=C/CO)O[C@@H]2CC(=O)N21	-1.0956	42.9286	79.3775	87.07	199.162	199.048	6	2	2	2	4	1	6	14	23	2	0	2	2	0	2	2	0	0	0	0.5
Clemastine		CN1CCC[C@@H]1CCO[C@](C)(c1ccccc1)c1ccc(Cl)cc1	InChI=1S/C21H26ClNO/c1-21(17-7-4-3-5-8-17,18-10-12-19(22)13-11-18)24-16-14-20-9-6-15-23(20)2/h3-5,7-8,10-13,20H,6,9,14-16H2,1-2H3/t20-,21-/m1/s1	false							0	CN1CCC[C@@H]1CCO[C@](C)(c1ccccc1)c1ccc(Cl)cc1	5.1044	100.569	149.944	12.47	343.898	343.17	2	0	6	0	2	0	3	24	50	3	2	1	1	0	1	1	2	0	0	0.428571
Clenbuterol		CC(C)(C)NCC(O)c1cc(Cl)c(N)c(Cl)c1	InChI=1S/C12H18Cl2N2O/c1-12(2,3)16-6-10(17)7-4-8(13)11(15)9(14)5-7/h4-5,10,16-17H,6,15H2,1-3H3	false							0	CC(C)(C)NCC(O)c1cc(Cl)c(N)c(Cl)c1	2.9971	73.5899	111.912	58.28	277.195	276.08	3	4	3	3	3	0	5	17	35	1	1	0	0	0	0	0	1	0	0	0.5
Clevidipine		CCCC(=O)OCOC(=O)C1=C(C)NC(C)=C(C(=O)OC)C1c1cccc(Cl)c1Cl	InChI=1S/C21H23Cl2NO6/c1-5-7-15(25)29-10-30-21(27)17-12(3)24-11(2)16(20(26)28-4)18(17)13-8-6-9-14(22)19(13)23/h6,8-9,18,24H,5,7,10H2,1-4H3	false							0	CCCC(=O)OCOC(=O)C1=C(C)NC(C)=C(C(=O)OC)C1c1cccc(Cl)c1Cl	4.2452	111.714	184.502	90.93	456.322	455.09	7	1	7	1	7	0	9	30	53	2	1	0	1	0	0	1	1	0	0	0.380952
Clidinium		C[N+]12CCC(CC1)C(OC(=O)C(O)(c1ccccc1)c1ccccc1)C2	InChI=1S/C22H26NO3/c1-23-14-12-17(13-15-23)20(16-23)26-21(24)22(25,18-8-4-2-5-9-18)19-10-6-3-7-11-19/h2-11,17,20,25H,12-16H2,1H3/q+1/t17-,20?,23+	false							0	C[N+]12CCC(CC1)C(OC(=O)C(O)(c1ccccc1)c1ccccc1)C2	2.7045	99.2722	154.165	46.53	352.454	352.191	4	1	4	1	3	0	4	26	52	5	2	3	3	0	3	3	2	0	0	0.409091
Clindamycin		CCC[C@@H]1C[C@@H](C(=O)NC(C(C)Cl)[C@H]2O[C@H](SC)[C@H](O)[C@@H](O)[C@H]2O)N(C)C1	InChI=1S/C18H33ClN2O5S/c1-5-6-10-7-11(21(3)8-10)17(25)20-12(9(2)19)16-14(23)13(22)15(24)18(26-16)27-4/h9-16,18,22-24H,5-8H2,1-4H3,(H,20,25)/t9?,10-,11+,12?,13+,14-,15-,16-,18-/m1/s1	false							0	CCC[C@@H]1C[C@@H](C(O)=NC(C(C)Cl)[C@H]2O[C@H](SC)[C@H](O)[C@@H](O)[C@H]2O)N(C)C1	1.2298	108.796	170.304	105.75	424.991	424.18	7	4	7	4	7	0	9	27	60	2	0	2	2	0	2	2	0	0	0	0.944444
Clobazam		CN1c2ccc(Cl)cc2N(c2ccccc2)C(=O)CC1=O	InChI=1S/C16H13ClN2O2/c1-18-13-8-7-11(17)9-14(13)19(16(21)10-15(18)20)12-5-3-2-4-6-12/h2-9H,10H2,1H3	false							0	CN1c2ccc(Cl)cc2N(c2ccccc2)C(=O)CC1=O	3.3712	83.067	127.088	40.62	300.745	300.067	4	0	1	0	2	2	5	21	34	3	2	0	1	0	0	1	2	0	0	0.125
Clobetasol		C[C@H]1C[C@H]2[C@@H]3CCC4=CC(=O)C=C[C@]4(C)[C@@]3(F)[C@@H](O)C[C@]2(C)[C@@]1(O)C(=O)CCl	InChI=1S/C22H28ClFO4/c1-12-8-16-15-5-4-13-9-14(25)6-7-19(13,2)21(15,24)17(26)10-20(16,3)22(12,28)18(27)11-23/h6-7,9,12,15-17,26,28H,4-5,8,10-11H2,1-3H3/t12-,15-,16-,17-,19-,20-,21-,22-/m0/s1	true							0	C[C@H]1C[C@H]2[C@@H]3CCC4=CC(=O)C=C[C@]4(C)[C@@]3(F)[C@@H](O)C[C@]2(C)[C@@]1(O)C(=O)CCl	3.1422	103.579	169.381	74.6	410.913	410.166	4	2	2	2	4	0	6	28	56	4	0	3	4	0	0	0	0	3	4	0.727273
Clocortolone		C[C@@H]1C[C@H]2[C@@H]3C[C@H](F)C4=CC(=O)C=C[C@]4(C)[C@@]3(Cl)[C@@H](O)C[C@]2(C)[C@H]1C(=O)CO	InChI=1S/C22H28ClFO4/c1-11-6-13-14-8-16(24)15-7-12(26)4-5-21(15,3)22(14,23)18(28)9-20(13,2)19(11)17(27)10-25/h4-5,7,11,13-14,16,18-19,25,28H,6,8-10H2,1-3H3/t11-,13+,14+,16+,18+,19-,20+,21+,22+/m1/s1	true							0	C[C@@H]1C[C@H]2[C@@H]3C[C@H](F)C4=CC(=O)C=C[C@]4(C)[C@@]3(Cl)[C@@H](O)C[C@]2(C)[C@H]1C(=O)CO	2.9981	103.509	169.381	74.6	410.913	410.166	4	2	2	2	4	0	6	28	56	4	0	3	4	0	0	0	0	3	4	0.727273
Clodronate		O=P(O)(O)C(Cl)(Cl)P(=O)(O)O	InChI=1S/CH4Cl2O6P2/c2-1(3,10(4,5)6)11(7,8)9/h(H2,4,5,6)(H2,7,8,9)	false							0	O=P(O)(O)C(Cl)(Cl)P(=O)(O)O	0.4307	38.5252	71.4486	115.06	244.891	243.886	6	4	2	4	2	0	10	11	15	0	0	0	0	0	0	0	0	0	0	1
Clofarabine		Nc1nc(Cl)nc2c1ncn2[C@@H]1O[C@H](CO)[C@@H](O)[C@@H]1F	InChI=1S/C10H11ClFN5O3/c11-10-15-7(13)5-8(16-10)17(2-14-5)9-4(12)6(19)3(1-18)20-9/h2-4,6,9,18-19H,1H2,(H2,13,15,16)/t3-,4+,6-,9-/m1/s1	true							0	Nc1nc(Cl)nc2c1ncn2[C@@H]1O[C@H](CO)[C@@H](O)[C@@H]1F	-0.3494	66.644	116.521	119.31	303.681	303.053	8	4	2	3	8	0	10	20	31	3	2	1	1	2	1	1	0	0	0	0.5
Clofazimine		CC(C)N=c1cc2n(-c3ccc(Cl)cc3)c3ccccc3nc-2cc1Nc1ccc(Cl)cc1	InChI=1S/C27H22Cl2N4/c1-17(2)30-24-16-27-25(15-23(24)31-20-11-7-18(28)8-12-20)32-22-5-3-4-6-26(22)33(27)21-13-9-19(29)10-14-21/h3-17,31H,1-2H3/b30-24+	false							0	CC(C)/N=c1\cc2n(-c3ccc(Cl)cc3)c3ccccc3nc-2cc1Nc1ccc(Cl)cc1	7.4898	138.136	202.059	42.21	473.407	472.122	4	1	4	1	4	0	6	33	55	5	3	0	2	0	0	1	3	0	1	0.111111
Clofibrate		CCOC(=O)C(C)(C)Oc1ccc(Cl)cc1	InChI=1S/C12H15ClO3/c1-4-15-11(14)12(2,3)16-10-7-5-9(13)6-8-10/h5-8H,4H2,1-3H3	false							0	CCOC(=O)C(C)(C)Oc1ccc(Cl)cc1	3.0605	62.792	100.313	35.53	242.702	242.071	3	0	4	0	3	0	4	16	31	1	1	0	0	0	0	0	1	0	0	0.416667
Clomifene		CCN(CC)CCOc1ccc(C(=C(Cl)c2ccccc2)c2ccccc2)cc1	InChI=1S/C26H28ClNO/c1-3-28(4-2)19-20-29-24-17-15-22(16-18-24)25(21-11-7-5-8-12-21)26(27)23-13-9-6-10-14-23/h5-18H,3-4,19-20H2,1-2H3/b26-25+	false							0	CCN(CC)CCOc1ccc(/C(=C(/Cl)c2ccccc2)c2ccccc2)cc1	6.5626	124.378	178.952	12.47	405.969	405.186	2	0	9	0	2	0	3	29	57	3	3	0	0	0	0	0	3	0	0	0.230769
Clomipramine		CN(C)CCCN1c2ccccc2CCc2ccc(Cl)cc21	InChI=1S/C19H23ClN2/c1-21(2)12-5-13-22-18-7-4-3-6-15(18)8-9-16-10-11-17(20)14-19(16)22/h3-4,6-7,10-11,14H,5,8-9,12-13H2,1-2H3	false							0	CN(C)CCCN1c2ccccc2CCc2ccc(Cl)cc21	4.5284	95.479	137.86	6.48	314.86	314.155	2	0	4	0	2	0	3	22	45	3	2	0	1	0	0	1	2	0	0	0.368421
Clomocycline		CN(C)[C@@H]1C(O)=C(C(=O)NCO)C(=O)[C@@]2(O)C(O)=C3C(=O)c4c(O)ccc(Cl)c4[C@@](C)(O)[C@H]3C[C@@H]12	InChI=1S/C23H25ClN2O9/c1-22(34)8-6-9-16(26(2)3)18(30)14(21(33)25-7-27)20(32)23(9,35)19(31)12(8)17(29)13-11(28)5-4-10(24)15(13)22/h4-5,8-9,16,27-28,30-31,34-35H,6-7H2,1-3H3,(H,25,33)/t8-,9-,16-,22-,23-/m0/s1	false							0	CN(C)[C@@H]1C(O)=C(C(O)=NCO)C(=O)[C@@]2(O)C(O)=C3C(=O)c4c(O)ccc(Cl)c4[C@@](C)(O)[C@H]3C[C@@H]12	0.86	122.506	204.08	191.35	508.911	508.125	11	7	3	7	10	0	12	35	60	4	1	0	3	0	0	0	1	0	3	0.434783
Clonazepam		O=C1CN=C(c2ccccc2Cl)c2cc([N+](=O)[O-])ccc2N1	InChI=1S/C15H10ClN3O3/c16-12-4-2-1-3-10(12)15-11-7-9(19(21)22)5-6-13(11)18-14(20)8-17-15/h1-7H,8H2,(H,18,20)	false							0	O=[N+]([O-])c1ccc2c(c1)C(c1ccccc1Cl)=NCC(O)=N2	3.6872	84.7782	130.119	88.09	315.716	315.041	6	1	2	1	4	0	7	22	32	3	2	0	1	0	0	1	2	0	0	0.0666667
Clonidine		Clc1cccc(Cl)c1NC1=NCCN1	InChI=1S/C9H9Cl2N3/c10-6-2-1-3-7(11)8(6)14-9-12-4-5-13-9/h1-3H,4-5H2,(H2,12,13,14)	false			25.704	-4.59	2	[Hou, 2004 #14508]	1	Clc1cccc(Cl)c1NC1=NCCN1	2.3645	60.3894	92.122	36.42	230.098	229.017	3	2	1	2	3	0	5	14	23	2	1	0	1	0	0	1	1	0	0	0.222222
Clonidine		Clc1cccc(Cl)c1NC1=NCCN1	InChI=1S/C9H9Cl2N3/c10-6-2-1-3-7(11)8(6)14-9-12-4-5-13-9/h1-3H,4-5H2,(H2,12,13,14)	false			21.8776	-4.66	5	[Gozalbes, 2011 #50574]	1	Clc1cccc(Cl)c1NC1=NCCN1	2.3645	60.3894	92.122	36.42	230.098	229.017	3	2	1	2	3	0	5	14	23	2	1	0	1	0	0	1	1	0	0	0.222222
Clonidine		Clc1cccc(Cl)c1NC1=NCCN1	InChI=1S/C9H9Cl2N3/c10-6-2-1-3-7(11)8(6)14-9-12-4-5-13-9/h1-3H,4-5H2,(H2,12,13,14)	false			30.1		8	[Usansky, 2005 #48258]	1	Clc1cccc(Cl)c1NC1=NCCN1	2.3645	60.3894	92.122	36.42	230.098	229.017	3	2	1	2	3	0	5	14	23	2	1	0	1	0	0	1	1	0	0	0.222222
Clonidine		Clc1cccc(Cl)c1NC1=NCCN1	InChI=1S/C9H9Cl2N3/c10-6-2-1-3-7(11)8(6)14-9-12-4-5-13-9/h1-3H,4-5H2,(H2,12,13,14)	false			34.62		14	[Skolnik, 2010 #50606]	1	Clc1cccc(Cl)c1NC1=NCCN1	2.3645	60.3894	92.122	36.42	230.098	229.017	3	2	1	2	3	0	5	14	23	2	1	0	1	0	0	1	1	0	0	0.222222
Clopidogrel		COC(=O)[C@H](c1ccccc1Cl)N1CCc2sccc2C1	InChI=1S/C16H16ClNO2S/c1-20-16(19)15(12-4-2-3-5-13(12)17)18-8-6-14-11(10-18)7-9-21-14/h2-5,7,9,15H,6,8,10H2,1H3/t15-/m0/s1	false							0	COC(=O)[C@H](c1ccccc1Cl)N1CCc2sccc2C1	3.6739	84.642	132.651	29.54	321.829	321.059	3	0	3	0	4	0	5	21	37	3	2	0	1	1	0	1	1	0	0	0.3125
Clorazepate		O=C(O)C1N=C(c2ccccc2)c2cc(Cl)ccc2NC1=O	InChI=1S/C16H11ClN2O3/c17-10-6-7-12-11(8-10)13(9-4-2-1-3-5-9)19-14(16(21)22)15(20)18-12/h1-8,14H,(H,18,20)(H,21,22)	false							0	O=C(O)C1N=C(c2ccccc2)c2cc(Cl)ccc2N=C1O	3.2322	84.6806	130.786	82.25	314.728	314.046	5	2	2	2	3	0	6	22	33	3	2	0	1	0	0	1	2	0	0	0.0625
Clotiazepam		CCc1cc2c(s1)N(C)C(=O)CN=C2c1ccccc1Cl	InChI=1S/C16H15ClN2OS/c1-3-10-8-12-15(11-6-4-5-7-13(11)17)18-9-14(20)19(2)16(12)21-10/h4-8H,3,9H2,1-2H3	false							0	CCc1cc2c(s1)N(C)C(=O)CN=C2c1ccccc1Cl	3.7777	89.065	132.433	32.67	318.829	318.059	3	0	2	0	3	1	5	21	36	3	2	0	1	1	0	1	1	0	0	0.25
Clotrimazole		Clc1ccccc1C(c1ccccc1)(c1ccccc1)n1ccnc1	InChI=1S/C22H17ClN2/c23-21-14-8-7-13-20(21)22(25-16-15-24-17-25,18-9-3-1-4-10-18)19-11-5-2-6-12-19/h1-17H	false							0	Clc1ccccc1C(c1ccccc1)(c1ccccc1)n1ccnc1	5.3767	101.843	151.91	17.82	344.845	344.108	2	0	4	0	2	0	3	25	42	4	4	0	0	1	0	0	3	0	0	0.0454545
Cloxacillin		Cc1onc(-c2ccccc2Cl)c1C(=O)N[C@@H]1C(=O)N2[C@@H]1SC(C)(C)[C@@H]2C(=O)O	InChI=1S/C19H18ClN3O5S/c1-8-11(12(22-28-8)9-6-4-5-7-10(9)20)15(24)21-13-16(25)23-14(18(26)27)19(2,3)29-17(13)23/h4-7,13-14,17H,1-3H3,(H,21,24)(H,26,27)/t13-,14+,17-/m1/s1	false							0	Cc1onc(-c2ccccc2Cl)c1C(O)=N[C@@H]1C(=O)N2[C@@H]1SC(C)(C)[C@@H]2C(=O)O	3.12352	108.368	175.085	116.23	435.889	435.066	8	2	4	2	6	1	10	29	47	4	2	2	2	1	2	2	1	0	0	0.368421
Clozapine		CN1CCN(C2=Nc3cc(Cl)ccc3Nc3ccccc32)CC1	InChI=1S/C18H19ClN4/c1-22-8-10-23(11-9-22)18-14-4-2-3-5-15(14)20-16-7-6-13(19)12-17(16)21-18/h2-7,12,20H,8-11H2,1H3	false			15.89		14	[Skolnik, 2010 #50606]	1	CN1CCN(C2=Nc3cc(Cl)ccc3Nc3ccccc32)CC1	3.7227	96.4437	140.935	30.87	326.831	326.13	4	1	0	1	4	0	5	23	42	4	2	1	2	0	1	2	2	0	0	0.277778
Cocaine		COC(=O)[C@@H]1[C@H]2CC[C@@H](C[C@@H]1OC(=O)c1ccccc1)N2C	InChI=1S/C17H21NO4/c1-18-12-8-9-13(18)15(17(20)21-2)14(10-12)22-16(19)11-6-4-3-5-7-11/h3-7,12-15H,8-10H2,1-2H3/t12-,13+,14-,15+/m0/s1	false							0	COC(=O)[C@@H]1[C@H]2CC[C@@H](C[C@@H]1OC(=O)c1ccccc1)N2C	1.8677	80.3415	129.744	55.84	303.358	303.147	5	0	3	0	5	0	5	22	43	3	1	2	2	0	2	2	1	0	0	0.529412
Codeine		COc1ccc2c3c1O[C@H]1[C@@H](O)C=C[C@H]4[C@@H](C2)N(C)CC[C@]314	InChI=1S/C18H21NO3/c1-19-8-7-18-11-4-5-13(20)17(18)22-16-14(21-2)6-3-10(15(16)18)9-12(11)19/h3-6,11-13,17,20H,7-9H2,1-2H3/t11-,12+,13-,17-,18-/m0/s1	false			22.93		14	[Skolnik, 2010 #50606]	1	COc1ccc2c3c1O[C@H]1[C@@H](O)C=C[C@H]4[C@@H](C2)N(C)CC[C@]314	1.5011	82.4638	129.879	41.93	299.37	299.152	4	1	1	1	4	0	4	22	43	5	1	1	4	0	1	2	1	0	2	0.555556
Colchicine		COc1cc2c(c(OC)c1OC)-c1ccc(OC)c(=O)cc1C(NC(C)=O)CC2	InChI=1S/C22H25NO6/c1-12(24)23-16-8-6-13-10-19(27-3)21(28-4)22(29-5)20(13)14-7-9-18(26-2)17(25)11-15(14)16/h7,9-11,16H,6,8H2,1-5H3,(H,23,24)	false			1.3		14	[Skolnik, 2010 #50606]	1	COc1cc2c(c(OC)c1OC)-c1ccc(OC)c(=O)cc1C(N=C(C)O)CC2	3.7119	111.156	169.083	86.58	399.443	399.168	7	1	5	1	6	0	7	29	54	3	2	0	1	0	0	0	2	0	1	0.363636
Colchicine		COc1cc2c(c(OC)c1OC)-c1ccc(OC)c(=O)cc1C(NC(C)=O)CC2	InChI=1S/C22H25NO6/c1-12(24)23-16-8-6-13-10-19(27-3)21(28-4)22(29-5)20(13)14-7-9-18(26-2)17(25)11-15(14)16/h7,9-11,16H,6,8H2,1-5H3,(H,23,24)	false			1.3		15	[Lin, 2011 #50607]	1	COc1cc2c(c(OC)c1OC)-c1ccc(OC)c(=O)cc1C(N=C(C)O)CC2	3.7119	111.156	169.083	86.58	399.443	399.168	7	1	5	1	6	0	7	29	54	3	2	0	1	0	0	0	2	0	1	0.363636
Colchicine		COc1cc2c(c(OC)c1OC)-c1ccc(OC)c(=O)cc1C(NC(C)=O)CC2	InChI=1S/C22H25NO6/c1-12(24)23-16-8-6-13-10-19(27-3)21(28-4)22(29-5)20(13)14-7-9-18(26-2)17(25)11-15(14)16/h7,9-11,16H,6,8H2,1-5H3,(H,23,24)	false		Y	2.9		15	[Lin, 2011 #50607]	1	COc1cc2c(c(OC)c1OC)-c1ccc(OC)c(=O)cc1C(N=C(C)O)CC2	3.7119	111.156	169.083	86.58	399.443	399.168	7	1	5	1	6	0	7	29	54	3	2	0	1	0	0	0	2	0	1	0.363636
Colchicine		COc1cc2c(c(OC)c1OC)-c1ccc(OC)c(=O)cc1C(NC(C)=O)CC2	InChI=1S/C22H25NO6/c1-12(24)23-16-8-6-13-10-19(27-3)21(28-4)22(29-5)20(13)14-7-9-18(26-2)17(25)11-15(14)16/h7,9-11,16H,6,8H2,1-5H3,(H,23,24)	false			0.9		15	[Lin, 2011 #50607]	1	COc1cc2c(c(OC)c1OC)-c1ccc(OC)c(=O)cc1C(N=C(C)O)CC2	3.7119	111.156	169.083	86.58	399.443	399.168	7	1	5	1	6	0	7	29	54	3	2	0	1	0	0	0	2	0	1	0.363636
Colchicine		COc1cc2c(c(OC)c1OC)-c1ccc(OC)c(=O)cc1C(NC(C)=O)CC2	InChI=1S/C22H25NO6/c1-12(24)23-16-8-6-13-10-19(27-3)21(28-4)22(29-5)20(13)14-7-9-18(26-2)17(25)11-15(14)16/h7,9-11,16H,6,8H2,1-5H3,(H,23,24)	false		Y	0.9		15	[Lin, 2011 #50607]	1	COc1cc2c(c(OC)c1OC)-c1ccc(OC)c(=O)cc1C(N=C(C)O)CC2	3.7119	111.156	169.083	86.58	399.443	399.168	7	1	5	1	6	0	7	29	54	3	2	0	1	0	0	0	2	0	1	0.363636
Colchicine		COc1cc2c(c(OC)c1OC)-c1ccc(OC)c(=O)cc1C(NC(C)=O)CC2	InChI=1S/C22H25NO6/c1-12(24)23-16-8-6-13-10-19(27-3)21(28-4)22(29-5)20(13)14-7-9-18(26-2)17(25)11-15(14)16/h7,9-11,16H,6,8H2,1-5H3,(H,23,24)	false			1.3		15	[Lin, 2011 #50607]	1	COc1cc2c(c(OC)c1OC)-c1ccc(OC)c(=O)cc1C(N=C(C)O)CC2	3.7119	111.156	169.083	86.58	399.443	399.168	7	1	5	1	6	0	7	29	54	3	2	0	1	0	0	0	2	0	1	0.363636
Colchicine		COc1cc2c(c(OC)c1OC)-c1ccc(OC)c(=O)cc1C(NC(C)=O)CC2	InChI=1S/C22H25NO6/c1-12(24)23-16-8-6-13-10-19(27-3)21(28-4)22(29-5)20(13)14-7-9-18(26-2)17(25)11-15(14)16/h7,9-11,16H,6,8H2,1-5H3,(H,23,24)	false		Y	1.4		15	[Lin, 2011 #50607]	1	COc1cc2c(c(OC)c1OC)-c1ccc(OC)c(=O)cc1C(N=C(C)O)CC2	3.7119	111.156	169.083	86.58	399.443	399.168	7	1	5	1	6	0	7	29	54	3	2	0	1	0	0	0	2	0	1	0.363636
Colestipol		NCCNCCNCCNCCN.ClCC1CO1	InChI=1S/C8H23N5.C3H5ClO/c9-1-3-11-5-7-13-8-6-12-4-2-10;4-1-3-2-5-3/h11-13H,1-10H2;3H,1-2H2	false							0	NCCNCCNCCNCCN.ClCC1CO1	-1.7034	77.1779	115.135	100.66	281.832	281.198	6	7	11	5	6	0	7	18	46	1	0	1	1	0	1	1	0	0	0	1
Colistimethate		CCC(C)CCCCC(=O)NC(CCNCS(=O)(=O)[O-])C(=O)NC(C(=O)NC(CCNCS(=O)(=O)[O-])C(=O)NC1CCNC(=O)C(C(C)O)NC(=O)C(CCNCS(=O)(=O)[O-])NC(=O)C(CCNCS(=O)(=O)[O-])NC(=O)C(CC(C)C)NC(=O)C(CC(C)C)NC(=O)C(CCNCS(=O)(=O)[O-])NC1=O)C(C)O	InChI=1S/C58H110N16O28S5/c1-9-35(6)12-10-11-13-46(77)65-38(14-20-59-28-103(88,89)90)53(82)74-48(37(8)76)58(87)70-41(17-23-62-31-106(97,98)99)50(79)68-43-19-25-64-57(86)47(36(7)75)73-54(83)42(18-24-63-32-107(100,101)102)67-49(78)39(15-21-60-29-104(91,92)93)69-55(84)44(26-33(2)3)72-56(85)45(27-34(4)5)71-52(81)40(66-51(43)80)16-22-61-30-105(94,95)96/h33-45,47-48,59-63,75-76H,9-32H2,1-8H3,(H,64,86)(H…	false							0	CCC(C)CCCCC([O-])=NC(CCNCS(=O)(=O)O)C(O)=NC(C(O)=NC(CCNCS(=O)(=O)O)C([O-])=NC1CCN=C(O)C(C(C)O)N=C(O)C(CCNCS(=O)(=O)O)N=C([O-])C(CCNCS(=O)(=O)O)N=C(O)C(CC(C)C)N=C(O)C(CC(C)C)N=C([O-])C(CCNCS(=O)(=O)O)N=C1[O-])C(C)O	-4.8056	390.293	622.601	745.1	1634.9	1633.59	44	18	44	18	33	0	49	107	212	1	0	0	1	0	0	1	0	0	0	0.810345
Colistin		CCC(C)CCCC(=O)N[C@@H](CCN)C(=O)N[C@H](C(=O)N[C@@H](CCN)C(=O)N[C@H]1CCNC(=O)[C@H]([C@@H](C)O)NC(=O)[C@H](CCN)NC(=O)[C@H](CCN)NC(=O)[C@H](CC(C)C)NC(=O)[C@@H](CC(C)C)NC(=O)[C@H](CCN)NC1=O)[C@@H](C)O	InChI=1S/C52H98N16O13/c1-9-29(6)11-10-12-40(71)59-32(13-19-53)47(76)68-42(31(8)70)52(81)64-35(16-22-56)44(73)63-37-18-24-58-51(80)41(30(7)69)67-48(77)36(17-23-57)61-43(72)33(14-20-54)62-49(78)38(25-27(2)3)66-50(79)39(26-28(4)5)65-45(74)34(15-21-55)60-46(37)75/h27-39,41-42,69-70H,9-26,53-57H2,1-8H3,(H,58,80)(H,59,71)(H,60,75)(H,61,72)(H,62,78)(H,63,73)(H,64,81)(H,65,74)(H,66,79)(H,67,77)(H,68,76)/…	false							0	CCC(C)CCCC(O)=N[C@@H](CCN)C(O)=N[C@H](C(O)=N[C@@H](CCN)C(O)=N[C@H]1CCN=C(O)[C@H]([C@@H](C)O)N=C(O)[C@H](CCN)N=C(O)[C@H](CCN)N=C(O)[C@H](CC(C)C)N=C(O)[C@@H](CC(C)C)N=C(O)[C@H](CCN)N=C1O)[C@@H](C)O	3.4118	322	475.219	529.05	1155.45	1154.75	29	23	28	18	18	0	29	81	179	1	0	0	1	0	0	1	0	0	0	0.788462
Conivaptan		Cc1nc2c([nH]1)CCN(C(=O)c1ccc(NC(=O)c3ccccc3-c3ccccc3)cc1)c1ccccc1-2	InChI=1S/C32H26N4O2/c1-21-33-28-19-20-36(29-14-8-7-13-27(29)30(28)34-21)32(38)23-15-17-24(18-16-23)35-31(37)26-12-6-5-11-25(26)22-9-3-2-4-10-22/h2-18H,19-20H2,1H3,(H,33,34)(H,35,37)	false							0	Cc1nc2c([nH]1)-c1ccccc1N(C(=O)c1ccc(NC(=O)c3ccccc3-c3ccccc3)cc1)CC2	6.50732	150.414	220.54	78.09	498.586	498.206	6	2	4	2	3	2	6	38	64	6	5	0	1	1	0	1	4	0	0	0.09375
Cromoglicic acid		O=C(O)c1cc(=O)c2c(OCC(O)COc3cccc4oc(C(=O)O)cc(=O)c34)cccc2o1	InChI=1S/C23H16O11/c24-11(9-31-14-3-1-5-16-20(14)12(25)7-18(33-16)22(27)28)10-32-15-4-2-6-17-21(15)13(26)8-19(34-17)23(29)30/h1-8,11,24H,9-10H2,(H,27,28)(H,29,30)	false							0	O=C(O)c1cc(=O)c2c(OCC(O)COc3cccc4oc(C(=O)O)cc(=O)c34)cccc2o1	2.1145	115.883	188.542	173.71	468.37	468.069	11	3	8	3	9	0	11	34	50	4	4	0	0	2	0	0	2	0	0	0.130435
Crotamiton		CC=CC(=O)N(CC)c1ccccc1C	InChI=1S/C13H17NO/c1-4-8-13(15)14(5-2)12-10-7-6-9-11(12)3/h4,6-10H,5H2,1-3H3/b8-4+	false							0	C/C=C/C(=O)N(CC)c1ccccc1C	2.92402	64.02	91.2178	20.31	203.285	203.131	2	0	3	0	1	1	2	15	32	1	1	0	0	0	0	0	1	0	0	0.307692
Cyclacillin		CC1(C)S[C@@H]2[C@H](NC(=O)C3(N)CCCCC3)C(=O)N2[C@H]1C(=O)O	InChI=1S/C15H23N3O4S/c1-14(2)9(12(20)21)18-10(19)8(11(18)23-14)17-13(22)15(16)6-4-3-5-7-15/h8-9,11H,3-7,16H2,1-2H3,(H,17,22)(H,20,21)/t8-,9+,11-/m1/s1	false							0	CC1(C)S[C@@H]2[C@H](N=C(O)C3(N)CCCCC3)C(=O)N2[C@H]1C(=O)O	1.12	87.583	138.861	116.22	341.433	341.141	7	4	3	3	5	1	8	23	46	3	0	3	3	0	2	2	0	1	1	0.8
Cyclandelate		CC1CC(OC(=O)C(O)c2ccccc2)CC(C)(C)C1	InChI=1S/C17H24O3/c1-12-9-14(11-17(2,3)10-12)20-16(19)15(18)13-7-5-4-6-8-13/h4-8,12,14-15,18H,9-11H2,1-3H3	false							0	CC1CC(OC(=O)C(O)c2ccccc2)CC(C)(C)C1	3.478	78.0778	120.509	46.53	276.376	276.173	3	1	3	1	3	0	3	20	44	2	1	1	1	0	0	0	1	1	1	0.588235
Cyclizine		CN1CCN(C(c2ccccc2)c2ccccc2)CC1	InChI=1S/C18H22N2/c1-19-12-14-20(15-13-19)18(16-8-4-2-5-9-16)17-10-6-3-7-11-17/h2-11,18H,12-15H2,1H3	false							0	CN1CCN(C(c2ccccc2)c2ccccc2)CC1	3.0234	83.797	121.192	6.48	266.388	266.178	2	0	3	0	2	0	2	20	42	3	2	1	1	0	1	1	2	0	0	0.333333
Cyclobenzaprine		CN(C)CCC=C1c2ccccc2C=Cc2ccccc21	InChI=1S/C20H21N/c1-21(2)15-7-12-20-18-10-5-3-8-16(18)13-14-17-9-4-6-11-19(17)20/h3-6,8-14H,7,15H2,1-2H3	false							0	CN(C)CCC=C1c2ccccc2C=Cc2ccccc21	4.5538	92.062	126.783	3.24	275.395	275.167	1	0	3	0	1	0	1	21	42	3	2	0	1	0	0	0	2	0	1	0.2
Cyclopentolate		CN(C)CCOC(=O)C(c1ccccc1)C1(O)CCCC1	InChI=1S/C17H25NO3/c1-18(2)12-13-21-16(19)15(14-8-4-3-5-9-14)17(20)10-6-7-11-17/h3-5,8-9,15,20H,6-7,10-13H2,1-2H3	false							0	CN(C)CCOC(=O)C(c1ccccc1)C1(O)CCCC1	2.1801	82.1138	126.269	49.77	291.391	291.183	4	1	6	1	4	0	4	21	46	2	1	1	1	0	0	0	1	1	1	0.588235
Cyclophosphamide		O=P1(N(CCCl)CCCl)NCCCO1	InChI=1S/C7H15Cl2N2O2P/c8-2-5-11(6-3-9)14(12)10-4-1-7-13-14/h1-7H2,(H,10,12)	false							0	O=P1(N(CCCl)CCCl)NCCCO1	1.884	59.1912	94.4415	41.57	261.089	260.025	4	1	5	1	2	0	7	14	29	1	0	1	1	0	1	1	0	0	0	1
Cycloserine		N[C@@H]1CONC1=O	InChI=1S/C3H6N2O2/c4-2-1-7-5-3(2)6/h2H,1,4H2,(H,5,6)/t2-/m1/s1	false							0	N[C@@H]1CON=C1O	-0.7846	23.9912	40.5603	67.84	102.093	102.043	4	3	0	2	3	0	4	7	13	1	0	0	1	0	0	1	0	0	0	0.666667
Cyclosporine	cyclosporin A	C/C=C/CC(C)C(O)C1C(=O)NC(CC)C(=O)N(C)CC(=O)N(C)C(CC(C)C)C(=O)NC(C(C)C)C(=O)N(C)C(CC(C)C)C(=O)NC(C)C(=O)NC(C)C(=O)N(C)C(CC(C)C)C(=O)N(C)C(CC(C)C)C(=O)N(C)C(C(C)C)C(=O)N1C	InChI=1/C62H111N11O12/c1-25-27-28-40(15)52(75)51-56(79)65-43(26-2)58(81)67(18)33-48(74)68(19)44(29-34(3)4)55(78)66-49(38(11)12)61(84)69(20)45(30-35(5)6)54(77)63-41(16)53(76)64-42(17)57(80)70(21)46(31-36(7)8)59(82)71(22)47(32-37(9)10)60(83)72(23)50(39(13)14)62(85)73(51)24/h25,27,34-47,49-52,75H,26,28-33H2,1-24H3,(H,63,77)(H,64,76)(H,65,79)(H,66,78)/b27-25+	false			0.891251	-6.05	2	[Hou, 2004 #14508]	1	C/C=C/CC(C)C(O)C1C(O)=NC(CC)C(=O)N(C)CC(=O)N(C)C(CC(C)C)C(O)=NC(C(C)C)C(=O)N(C)C(CC(C)C)C(O)=NC(C)C(O)=NC(C)C(=O)N(C)C(CC(C)C)C(=O)N(C)C(CC(C)C)C(=O)N(C)C(C(C)C)C(=O)N1C	6.6302	336.129	508.307	292.76	1202.63	1201.84	23	5	15	5	12	7	23	85	196	1	0	0	1	0	0	1	0	0	0	0.790323
Cyclosporine	cyclosporin A	C/C=C/CC(C)C(O)C1C(=O)NC(CC)C(=O)N(C)CC(=O)N(C)C(CC(C)C)C(=O)NC(C(C)C)C(=O)N(C)C(CC(C)C)C(=O)NC(C)C(=O)NC(C)C(=O)N(C)C(CC(C)C)C(=O)N(C)C(CC(C)C)C(=O)N(C)C(C(C)C)C(=O)N1C	InChI=1/C62H111N11O12/c1-25-27-28-40(15)52(75)51-56(79)65-43(26-2)58(81)67(18)33-48(74)68(19)44(29-34(3)4)55(78)66-49(38(11)12)61(84)69(20)45(30-35(5)6)54(77)63-41(16)53(76)64-42(17)57(80)70(21)46(31-36(7)8)59(82)71(22)47(32-37(9)10)60(83)72(23)50(39(13)14)62(85)73(51)24/h25,27,34-47,49-52,75H,26,28-33H2,1-24H3,(H,63,77)(H,64,76)(H,65,79)(H,66,78)/b27-25+	false			1	-6.0	5	[Gozalbes, 2011 #50574]	1	C/C=C/CC(C)C(O)C1C(O)=NC(CC)C(=O)N(C)CC(=O)N(C)C(CC(C)C)C(O)=NC(C(C)C)C(=O)N(C)C(CC(C)C)C(O)=NC(C)C(O)=NC(C)C(=O)N(C)C(CC(C)C)C(=O)N(C)C(CC(C)C)C(=O)N(C)C(C(C)C)C(=O)N1C	6.6302	336.129	508.307	292.76	1202.63	1201.84	23	5	15	5	12	7	23	85	196	1	0	0	1	0	0	1	0	0	0	0.790323
Cyclosporine	cyclosporin A	C/C=C/CC(C)C(O)C1C(=O)NC(CC)C(=O)N(C)CC(=O)N(C)C(CC(C)C)C(=O)NC(C(C)C)C(=O)N(C)C(CC(C)C)C(=O)NC(C)C(=O)NC(C)C(=O)N(C)C(CC(C)C)C(=O)N(C)C(CC(C)C)C(=O)N(C)C(C(C)C)C(=O)N1C	InChI=1/C62H111N11O12/c1-25-27-28-40(15)52(75)51-56(79)65-43(26-2)58(81)67(18)33-48(74)68(19)44(29-34(3)4)55(78)66-49(38(11)12)61(84)69(20)45(30-35(5)6)54(77)63-41(16)53(76)64-42(17)57(80)70(21)46(31-36(7)8)59(82)71(22)47(32-37(9)10)60(83)72(23)50(39(13)14)62(85)73(51)24/h25,27,34-47,49-52,75H,26,28-33H2,1-24H3,(H,63,77)(H,64,76)(H,65,79)(H,66,78)/b27-25+	false			1		15	[Lin, 2011 #50607]	1	C/C=C/CC(C)C(O)C1C(O)=NC(CC)C(=O)N(C)CC(=O)N(C)C(CC(C)C)C(O)=NC(C(C)C)C(=O)N(C)C(CC(C)C)C(O)=NC(C)C(O)=NC(C)C(=O)N(C)C(CC(C)C)C(=O)N(C)C(CC(C)C)C(=O)N(C)C(C(C)C)C(=O)N1C	6.6302	336.129	508.307	292.76	1202.63	1201.84	23	5	15	5	12	7	23	85	196	1	0	0	1	0	0	1	0	0	0	0.790323
Cyclosporine	cyclosporin A	C/C=C/CC(C)C(O)C1C(=O)NC(CC)C(=O)N(C)CC(=O)N(C)C(CC(C)C)C(=O)NC(C(C)C)C(=O)N(C)C(CC(C)C)C(=O)NC(C)C(=O)NC(C)C(=O)N(C)C(CC(C)C)C(=O)N(C)C(CC(C)C)C(=O)N(C)C(C(C)C)C(=O)N1C	InChI=1/C62H111N11O12/c1-25-27-28-40(15)52(75)51-56(79)65-43(26-2)58(81)67(18)33-48(74)68(19)44(29-34(3)4)55(78)66-49(38(11)12)61(84)69(20)45(30-35(5)6)54(77)63-41(16)53(76)64-42(17)57(80)70(21)46(31-36(7)8)59(82)71(22)47(32-37(9)10)60(83)72(23)50(39(13)14)62(85)73(51)24/h25,27,34-47,49-52,75H,26,28-33H2,1-24H3,(H,63,77)(H,64,76)(H,65,79)(H,66,78)/b27-25+	false		Y	2.5		15	[Lin, 2011 #50607]	1	C/C=C/CC(C)C(O)C1C(O)=NC(CC)C(=O)N(C)CC(=O)N(C)C(CC(C)C)C(O)=NC(C(C)C)C(=O)N(C)C(CC(C)C)C(O)=NC(C)C(O)=NC(C)C(=O)N(C)C(CC(C)C)C(=O)N(C)C(CC(C)C)C(=O)N(C)C(C(C)C)C(=O)N1C	6.6302	336.129	508.307	292.76	1202.63	1201.84	23	5	15	5	12	7	23	85	196	1	0	0	1	0	0	1	0	0	0	0.790323
Cyclothiazide		NS(=O)(=O)c1cc2c(cc1Cl)NC(C1CC3C=CC1C3)NS2(=O)=O	InChI=1S/C14H16ClN3O4S2/c15-10-5-11-13(6-12(10)23(16,19)20)24(21,22)18-14(17-11)9-4-7-1-2-8(9)3-7/h1-2,5-9,14,17-18H,3-4H2,(H2,16,19,20)	false							0	NS(=O)(=O)c1cc2c(cc1Cl)NC(C1CC3C=CC1C3)NS2(=O)=O	1.2295	89.4014	144.908	118.36	389.886	389.027	7	4	2	3	5	0	10	24	40	4	1	1	3	0	0	1	1	1	2	0.428571
Cycrimine		OC(CCN1CCCCC1)(c1ccccc1)C1CCCC1	InChI=1S/C19H29NO/c21-19(18-11-5-6-12-18,17-9-3-1-4-10-17)13-16-20-14-7-2-8-15-20/h1,3-4,9-10,18,21H,2,5-8,11-16H2	false							0	OC(CCN1CCCCC1)(c1ccccc1)C1CCCC1	3.9404	87.2048	128.718	23.47	287.447	287.225	2	1	5	1	2	0	2	21	50	3	1	2	2	0	1	1	1	1	1	0.684211
Cyproheptadine		CN1CCC(=C2c3ccccc3C=Cc3ccccc32)CC1	InChI=1S/C21H21N/c1-22-14-12-18(13-15-22)21-19-8-4-2-6-16(19)10-11-17-7-3-5-9-20(17)21/h2-11H,12-15H2,1H3	false							0	CN1CCC(=C2c3ccccc3C=Cc3ccccc32)CC1	4.6979	94.565	132.142	3.24	287.406	287.167	1	0	0	0	1	0	1	22	43	4	2	1	2	0	1	1	2	0	1	0.238095
Cyproterone		CC(=O)[C@@]1(O)CC[C@H]2[C@@H]3C=C(Cl)C4=CC(=O)[C@@H]5C[C@@H]5[C@]4(C)[C@H]3CC[C@@]21C	InChI=1S/C22H27ClO3/c1-11(24)22(26)7-5-14-12-9-18(23)17-10-19(25)13-8-16(13)21(17,3)15(12)4-6-20(14,22)2/h9-10,12-16,26H,4-8H2,1-3H3/t12-,13+,14-,15-,16-,20-,21-,22-/m0/s1	false							0	CC(=O)[C@@]1(O)CC[C@H]2[C@@H]3C=C(Cl)C4=CC(=O)[C@@H]5C[C@@H]5[C@]4(C)[C@H]3CC[C@@]21C	4.0368	99.4058	159.415	54.37	374.908	374.165	3	1	1	1	3	0	4	26	53	5	0	3	5	0	0	0	0	3	5	0.727273
Cytarabine		Nc1ccn([C@@H]2O[C@H](CO)[C@@H](O)[C@@H]2O)c(=O)n1	InChI=1S/C9H13N3O5/c10-5-1-2-12(9(16)11-5)8-7(15)6(14)4(3-13)17-8/h1-2,4,6-8,13-15H,3H2,(H2,10,11,16)/t4-,6-,7+,8-/m1/s1	false							0	N=c1ccn([C@@H]2O[C@H](CO)[C@@H](O)[C@@H]2O)c(O)n1	-2.32033	52.7559	95.8754	131.82	243.219	243.086	8	5	2	5	8	0	8	17	30	2	1	1	1	1	1	1	0	0	0	0.555556
Dabigatran etexilate		CCCCCCOC(=O)N=C(N)c1ccc(NCc2nc3cc(C(=O)N(CCC(=O)OCC)c4ccccn4)ccc3n2C)cc1	InChI=1S/C34H41N7O5/c1-4-6-7-10-21-46-34(44)39-32(35)24-12-15-26(16-13-24)37-23-30-38-27-22-25(14-17-28(27)40(30)3)33(43)41(20-18-31(42)45-5-2)29-11-8-9-19-36-29/h8-9,11-17,19,22,37H,4-7,10,18,20-21,23H2,1-3H3,(H2,35,39,44)	false							0	CCCCCCOC(=O)N=C(N)c1ccc(NCc2nc3cc(C(=O)N(CCC(=O)OCC)c4ccccn4)ccc3n2C)cc1	5.6026	177.861	268.181	154.03	627.746	627.317	12	3	15	2	9	2	12	46	87	4	4	0	0	2	0	0	2	0	0	0.352941
Dacarbazine		CN(C)N=Nc1[nH]cnc1C(N)=O	InChI=1S/C6H10N6O/c1-12(2)11-10-6-4(5(7)13)8-3-9-6/h3H,1-2H3,(H2,7,13)(H,8,9)	false							0	CN(C)N=Nc1[nH]cnc1C(N)=O	0.0689	45.3086	74.6332	99.73	182.187	182.092	7	3	3	2	4	1	7	13	23	1	1	0	0	1	0	0	0	0	0	0.333333
Dactinomycin	Actinomycin D	Cc1ccc(C(=O)N[C@@H]2C(=O)N[C@H](C(C)C)C(=O)N3CCC[C@H]3C(=O)N(C)CC(=O)N(C)[C@@H](C(C)C)C(=O)O[C@@H]2C)c2nc3c(C(=O)N[C@@H]4C(=O)N[C@H](C(C)C)C(=O)N5CCC[C@H]5C(=O)N(C)CC(=O)N(C)[C@@H](C(C)C)C(=O)O[C@@H]4C)c(N)c(=O)c(C)c-3oc12	InChI=1S/C62H86N12O16/c1-27(2)42-59(84)73-23-17-19-36(73)57(82)69(13)25-38(75)71(15)48(29(5)6)61(86)88-33(11)44(55(80)65-42)67-53(78)35-22-21-31(9)51-46(35)64-47-40(41(63)50(77)32(10)52(47)90-51)54(79)68-45-34(12)89-62(87)49(30(7)8)72(16)39(76)26-70(14)58(83)37-20-18-24-74(37)60(85)43(28(3)4)66-56(45)81/h21-22,27-30,33-34,36-37,42-45,48-49H,17-20,23-26,63H2,1-16H3,(H,65,80)(H,66,81)(H,67,78)(H,68…	false			0.9		14	[Skolnik, 2010 #50606]	1	Cc1ccc(C(O)=N[C@@H]2C(O)=N[C@H](C(C)C)C(=O)N3CCC[C@H]3C(=O)N(C)CC(=O)N(C)[C@@H](C(C)C)C(=O)O[C@@H]2C)c2nc3c(C(O)=N[C@@H]4C(O)=N[C@H](C(C)C)C(=O)N5CCC[C@H]5C(=O)N(C)CC(=O)N(C)[C@@H](C(C)C)C(=O)O[C@@H]4C)c(N)c(=O)c(C)c-3oc12	3.55584	332.719	521.735	373.94	1255.44	1254.63	28	6	8	5	18	6	28	90	176	7	1	2	6	0	2	5	1	0	1	0.612903
Dactinomycin	Actinomycin D	Cc1ccc(C(=O)N[C@@H]2C(=O)N[C@H](C(C)C)C(=O)N3CCC[C@H]3C(=O)N(C)CC(=O)N(C)[C@@H](C(C)C)C(=O)O[C@@H]2C)c2nc3c(C(=O)N[C@@H]4C(=O)N[C@H](C(C)C)C(=O)N5CCC[C@H]5C(=O)N(C)CC(=O)N(C)[C@@H](C(C)C)C(=O)O[C@@H]4C)c(N)c(=O)c(C)c-3oc12	InChI=1S/C62H86N12O16/c1-27(2)42-59(84)73-23-17-19-36(73)57(82)69(13)25-38(75)71(15)48(29(5)6)61(86)88-33(11)44(55(80)65-42)67-53(78)35-22-21-31(9)51-46(35)64-47-40(41(63)50(77)32(10)52(47)90-51)54(79)68-45-34(12)89-62(87)49(30(7)8)72(16)39(76)26-70(14)58(83)37-20-18-24-74(37)60(85)43(28(3)4)66-56(45)81/h21-22,27-30,33-34,36-37,42-45,48-49H,17-20,23-26,63H2,1-16H3,(H,65,80)(H,66,81)(H,67,78)(H,68…	false			0.8		15	[Lin, 2011 #50607]	1	Cc1ccc(C(O)=N[C@@H]2C(O)=N[C@H](C(C)C)C(=O)N3CCC[C@H]3C(=O)N(C)CC(=O)N(C)[C@@H](C(C)C)C(=O)O[C@@H]2C)c2nc3c(C(O)=N[C@@H]4C(O)=N[C@H](C(C)C)C(=O)N5CCC[C@H]5C(=O)N(C)CC(=O)N(C)[C@@H](C(C)C)C(=O)O[C@@H]4C)c(N)c(=O)c(C)c-3oc12	3.55584	332.719	521.735	373.94	1255.44	1254.63	28	6	8	5	18	6	28	90	176	7	1	2	6	0	2	5	1	0	1	0.612903
Dactinomycin	Actinomycin D	Cc1ccc(C(=O)N[C@@H]2C(=O)N[C@H](C(C)C)C(=O)N3CCC[C@H]3C(=O)N(C)CC(=O)N(C)[C@@H](C(C)C)C(=O)O[C@@H]2C)c2nc3c(C(=O)N[C@@H]4C(=O)N[C@H](C(C)C)C(=O)N5CCC[C@H]5C(=O)N(C)CC(=O)N(C)[C@@H](C(C)C)C(=O)O[C@@H]4C)c(N)c(=O)c(C)c-3oc12	InChI=1S/C62H86N12O16/c1-27(2)42-59(84)73-23-17-19-36(73)57(82)69(13)25-38(75)71(15)48(29(5)6)61(86)88-33(11)44(55(80)65-42)67-53(78)35-22-21-31(9)51-46(35)64-47-40(41(63)50(77)32(10)52(47)90-51)54(79)68-45-34(12)89-62(87)49(30(7)8)72(16)39(76)26-70(14)58(83)37-20-18-24-74(37)60(85)43(28(3)4)66-56(45)81/h21-22,27-30,33-34,36-37,42-45,48-49H,17-20,23-26,63H2,1-16H3,(H,65,80)(H,66,81)(H,67,78)(H,68…	false		Y	2.3		15	[Lin, 2011 #50607]	1	Cc1ccc(C(O)=N[C@@H]2C(O)=N[C@H](C(C)C)C(=O)N3CCC[C@H]3C(=O)N(C)CC(=O)N(C)[C@@H](C(C)C)C(=O)O[C@@H]2C)c2nc3c(C(O)=N[C@@H]4C(O)=N[C@H](C(C)C)C(=O)N5CCC[C@H]5C(=O)N(C)CC(=O)N(C)[C@@H](C(C)C)C(=O)O[C@@H]4C)c(N)c(=O)c(C)c-3oc12	3.55584	332.719	521.735	373.94	1255.44	1254.63	28	6	8	5	18	6	28	90	176	7	1	2	6	0	2	5	1	0	1	0.612903
Dactinomycin	Actinomycin D	Cc1ccc(C(=O)N[C@@H]2C(=O)N[C@H](C(C)C)C(=O)N3CCC[C@H]3C(=O)N(C)CC(=O)N(C)[C@@H](C(C)C)C(=O)O[C@@H]2C)c2nc3c(C(=O)N[C@@H]4C(=O)N[C@H](C(C)C)C(=O)N5CCC[C@H]5C(=O)N(C)CC(=O)N(C)[C@@H](C(C)C)C(=O)O[C@@H]4C)c(N)c(=O)c(C)c-3oc12	InChI=1S/C62H86N12O16/c1-27(2)42-59(84)73-23-17-19-36(73)57(82)69(13)25-38(75)71(15)48(29(5)6)61(86)88-33(11)44(55(80)65-42)67-53(78)35-22-21-31(9)51-46(35)64-47-40(41(63)50(77)32(10)52(47)90-51)54(79)68-45-34(12)89-62(87)49(30(7)8)72(16)39(76)26-70(14)58(83)37-20-18-24-74(37)60(85)43(28(3)4)66-56(45)81/h21-22,27-30,33-34,36-37,42-45,48-49H,17-20,23-26,63H2,1-16H3,(H,65,80)(H,66,81)(H,67,78)(H,68…	false			0.7		15	[Lin, 2011 #50607]	1	Cc1ccc(C(O)=N[C@@H]2C(O)=N[C@H](C(C)C)C(=O)N3CCC[C@H]3C(=O)N(C)CC(=O)N(C)[C@@H](C(C)C)C(=O)O[C@@H]2C)c2nc3c(C(O)=N[C@@H]4C(O)=N[C@H](C(C)C)C(=O)N5CCC[C@H]5C(=O)N(C)CC(=O)N(C)[C@@H](C(C)C)C(=O)O[C@@H]4C)c(N)c(=O)c(C)c-3oc12	3.55584	332.719	521.735	373.94	1255.44	1254.63	28	6	8	5	18	6	28	90	176	7	1	2	6	0	2	5	1	0	1	0.612903
Dactinomycin	Actinomycin D	Cc1ccc(C(=O)N[C@@H]2C(=O)N[C@H](C(C)C)C(=O)N3CCC[C@H]3C(=O)N(C)CC(=O)N(C)[C@@H](C(C)C)C(=O)O[C@@H]2C)c2nc3c(C(=O)N[C@@H]4C(=O)N[C@H](C(C)C)C(=O)N5CCC[C@H]5C(=O)N(C)CC(=O)N(C)[C@@H](C(C)C)C(=O)O[C@@H]4C)c(N)c(=O)c(C)c-3oc12	InChI=1S/C62H86N12O16/c1-27(2)42-59(84)73-23-17-19-36(73)57(82)69(13)25-38(75)71(15)48(29(5)6)61(86)88-33(11)44(55(80)65-42)67-53(78)35-22-21-31(9)51-46(35)64-47-40(41(63)50(77)32(10)52(47)90-51)54(79)68-45-34(12)89-62(87)49(30(7)8)72(16)39(76)26-70(14)58(83)37-20-18-24-74(37)60(85)43(28(3)4)66-56(45)81/h21-22,27-30,33-34,36-37,42-45,48-49H,17-20,23-26,63H2,1-16H3,(H,65,80)(H,66,81)(H,67,78)(H,68…	false		Y	0.4		15	[Lin, 2011 #50607]	1	Cc1ccc(C(O)=N[C@@H]2C(O)=N[C@H](C(C)C)C(=O)N3CCC[C@H]3C(=O)N(C)CC(=O)N(C)[C@@H](C(C)C)C(=O)O[C@@H]2C)c2nc3c(C(O)=N[C@@H]4C(O)=N[C@H](C(C)C)C(=O)N5CCC[C@H]5C(=O)N(C)CC(=O)N(C)[C@@H](C(C)C)C(=O)O[C@@H]4C)c(N)c(=O)c(C)c-3oc12	3.55584	332.719	521.735	373.94	1255.44	1254.63	28	6	8	5	18	6	28	90	176	7	1	2	6	0	2	5	1	0	1	0.612903
Dactinomycin	Actinomycin D	Cc1ccc(C(=O)N[C@@H]2C(=O)N[C@H](C(C)C)C(=O)N3CCC[C@H]3C(=O)N(C)CC(=O)N(C)[C@@H](C(C)C)C(=O)O[C@@H]2C)c2nc3c(C(=O)N[C@@H]4C(=O)N[C@H](C(C)C)C(=O)N5CCC[C@H]5C(=O)N(C)CC(=O)N(C)[C@@H](C(C)C)C(=O)O[C@@H]4C)c(N)c(=O)c(C)c-3oc12	InChI=1S/C62H86N12O16/c1-27(2)42-59(84)73-23-17-19-36(73)57(82)69(13)25-38(75)71(15)48(29(5)6)61(86)88-33(11)44(55(80)65-42)67-53(78)35-22-21-31(9)51-46(35)64-47-40(41(63)50(77)32(10)52(47)90-51)54(79)68-45-34(12)89-62(87)49(30(7)8)72(16)39(76)26-70(14)58(83)37-20-18-24-74(37)60(85)43(28(3)4)66-56(45)81/h21-22,27-30,33-34,36-37,42-45,48-49H,17-20,23-26,63H2,1-16H3,(H,65,80)(H,66,81)(H,67,78)(H,68…	false			0.8		15	[Lin, 2011 #50607]	0	Cc1ccc(C(O)=N[C@@H]2C(O)=N[C@H](C(C)C)C(=O)N3CCC[C@H]3C(=O)N(C)CC(=O)N(C)[C@@H](C(C)C)C(=O)O[C@@H]2C)c2nc3c(C(O)=N[C@@H]4C(O)=N[C@H](C(C)C)C(=O)N5CCC[C@H]5C(=O)N(C)CC(=O)N(C)[C@@H](C(C)C)C(=O)O[C@@H]4C)c(N)c(=O)c(C)c-3oc12	3.55584	332.719	521.735	373.94	1255.44	1254.63	28	6	8	5	18	6	28	90	176	7	1	2	6	0	2	5	1	0	1	0.612903
Dactinomycin	Actinomycin D	Cc1ccc(C(=O)N[C@@H]2C(=O)N[C@H](C(C)C)C(=O)N3CCC[C@H]3C(=O)N(C)CC(=O)N(C)[C@@H](C(C)C)C(=O)O[C@@H]2C)c2nc3c(C(=O)N[C@@H]4C(=O)N[C@H](C(C)C)C(=O)N5CCC[C@H]5C(=O)N(C)CC(=O)N(C)[C@@H](C(C)C)C(=O)O[C@@H]4C)c(N)c(=O)c(C)c-3oc12	InChI=1S/C62H86N12O16/c1-27(2)42-59(84)73-23-17-19-36(73)57(82)69(13)25-38(75)71(15)48(29(5)6)61(86)88-33(11)44(55(80)65-42)67-53(78)35-22-21-31(9)51-46(35)64-47-40(41(63)50(77)32(10)52(47)90-51)54(79)68-45-34(12)89-62(87)49(30(7)8)72(16)39(76)26-70(14)58(83)37-20-18-24-74(37)60(85)43(28(3)4)66-56(45)81/h21-22,27-30,33-34,36-37,42-45,48-49H,17-20,23-26,63H2,1-16H3,(H,65,80)(H,66,81)(H,67,78)(H,68…	false		Y	2.3		15	[Lin, 2011 #50607]	0	Cc1ccc(C(O)=N[C@@H]2C(O)=N[C@H](C(C)C)C(=O)N3CCC[C@H]3C(=O)N(C)CC(=O)N(C)[C@@H](C(C)C)C(=O)O[C@@H]2C)c2nc3c(C(O)=N[C@@H]4C(O)=N[C@H](C(C)C)C(=O)N5CCC[C@H]5C(=O)N(C)CC(=O)N(C)[C@@H](C(C)C)C(=O)O[C@@H]4C)c(N)c(=O)c(C)c-3oc12	3.55584	332.719	521.735	373.94	1255.44	1254.63	28	6	8	5	18	6	28	90	176	7	1	2	6	0	2	5	1	0	1	0.612903
Dalfampridine		Nc1ccncc1	InChI=1S/C5H6N2/c6-5-1-3-7-4-2-5/h1-4H,(H2,6,7)	false							0	N=c1cc[nH]cc1	0.49417	26.6474	41.3364	39.64	94.117	94.0531	2	2	0	2	1	0	2	7	13	1	1	0	0	1	0	0	0	0	0	0
Dalfopristin		CCN(CC)CCS(=O)(=O)[C@@H]1CCN2C(=O)c3coc(n3)CC(=O)C[C@H](O)C=C(C)C=CCNC(=O)C=C[C@@H](C)[C@@H](C(C)C)OC(=O)C12	InChI=1S/C34H50N4O9S/c1-7-37(8-2)16-17-48(44,45)28-13-15-38-31(28)34(43)47-32(22(3)4)24(6)11-12-29(41)35-14-9-10-23(5)18-25(39)19-26(40)20-30-36-27(21-46-30)33(38)42/h9-12,18,21-22,24-25,28,31-32,39H,7-8,13-17,19-20H2,1-6H3,(H,35,41)/b10-9-,12-11-,23-18-/t24-,25-,28-,31?,32-/m1/s1	false							0	CCN(CC)CCS(=O)(=O)[C@@H]1CCN2C(=O)c3coc(n3)CC(=O)C[C@H](O)/C=C(C)\C=C/CN=C(O)/C=C\[C@@H](C)[C@@H](C(C)C)OC(=O)C12	3.1096	181.492	282.905	179.91	690.86	690.33	13	2	7	2	11	1	14	48	98	3	1	1	2	1	1	2	0	0	0	0.617647
Danazol		C#C[C@]1(O)CC[C@H]2[C@@H]3CCC4=Cc5oncc5C[C@]4(C)[C@H]3CC[C@@]21C	InChI=1S/C22H27NO2/c1-4-22(24)10-8-18-16-6-5-15-11-19-14(13-23-25-19)12-20(15,2)17(16)7-9-21(18,22)3/h1,11,13,16-18,24H,5-10,12H2,2-3H3/t16-,17+,18+,20+,21+,22+/m1/s1	false			21.8776	-4.66	5	[Gozalbes, 2011 #50574]	1	C#C[C@]1(O)CC[C@H]2[C@@H]3CCC4=Cc5oncc5C[C@]4(C)[C@H]3CC[C@@]21C	4.221	96.3528	149.411	46.26	337.463	337.204	3	1	0	1	3	0	3	25	52	5	1	3	4	1	0	0	0	3	4	0.681818
Dantrolene		O=C1CN(N=Cc2ccc(-c3ccc([N+](=O)[O-])cc3)o2)C(=O)N1	InChI=1S/C14H10N4O5/c19-13-8-17(14(20)16-13)15-7-11-5-6-12(23-11)9-1-3-10(4-2-9)18(21)22/h1-7H,8H2,(H,16,19,20)/b15-7+	false							0	O=C1N=C(O)CN1/N=C/c1ccc(-c2ccc([N+](=O)[O-])cc2)o1	2.5808	80.5582	128.866	121.54	314.257	314.065	9	1	4	1	5	2	9	23	33	3	2	0	1	1	0	1	1	0	0	0.0714286
Dapiprazole		Cc1ccccc1N1CCN(CCc2nnc3n2CCCC3)CC1	InChI=1S/C19H27N5/c1-16-6-2-3-7-17(16)23-14-12-22(13-15-23)11-9-19-21-20-18-8-4-5-10-24(18)19/h2-3,6-7H,4-5,8-15H2,1H3	false							0	Cc1ccccc1N1CCN(CCc2nnc3n2CCCC3)CC1	2.28752	96.496	143.838	37.19	325.46	325.227	5	0	4	0	5	0	5	24	51	4	2	1	2	1	1	2	1	0	0	0.578947
Dapsone		Nc1ccc(S(=O)(=O)c2ccc(N)cc2)cc1	InChI=1S/C12H12N2O2S/c13-9-1-5-11(6-2-9)17(15,16)12-7-3-10(14)4-8-12/h1-8H,13-14H2	false							0	Nc1ccc(S(=O)(=O)c2ccc(N)cc2)cc1	1.6838	67.1606	99.7937	86.18	248.307	248.062	4	4	2	2	4	0	5	17	29	2	2	0	0	0	0	0	2	0	0	0
Darifenacin		NC(=O)C(c1ccccc1)(c1ccccc1)[C@@H]1CCN(CCc2ccc3c(c2)CCO3)C1	InChI=1S/C28H30N2O2/c29-27(31)28(23-7-3-1-4-8-23,24-9-5-2-6-10-24)25-14-17-30(20-25)16-13-21-11-12-26-22(19-21)15-18-32-26/h1-12,19,25H,13-18,20H2,(H2,29,31)/t25-/m1/s1	false							0	N=C(O)C(c1ccccc1)(c1ccccc1)[C@@H]1CCN(CCc2ccc3c(c2)CCO3)C1	5.00747	127.912	189.536	56.55	426.56	426.231	4	2	7	2	3	0	4	32	62	5	3	1	2	0	1	2	3	0	0	0.321429
Darunavir		CC(C)CN(C[C@@H](O)[C@H](Cc1ccccc1)NC(=O)O[C@H]1CO[C@H]2OCC[C@@H]12)S(=O)(=O)c1ccc(N)cc1	InChI=1S/C27H37N3O7S/c1-18(2)15-30(38(33,34)21-10-8-20(28)9-11-21)16-24(31)23(14-19-6-4-3-5-7-19)29-27(32)37-25-17-36-26-22(25)12-13-35-26/h3-11,18,22-26,31H,12-17,28H2,1-2H3,(H,29,32)/t22-,23-,24+,25-,26+/m0/s1	false							0	CC(C)CN(C[C@@H](O)[C@H](Cc1ccccc1)N=C(O)O[C@H]1CO[C@H]2OCC[C@@H]12)S(=O)(=O)c1ccc(N)cc1	2.5797	143.128	223.636	143.91	547.674	547.235	10	4	11	3	8	0	11	38	75	4	2	2	2	0	2	2	2	0	0	0.518519
Dasatinib		Cc1cccc(Cl)c1NC(=O)c1cnc(Nc2cc(N3CCN(CCO)CC3)nc(C)n2)s1	InChI=1S/C22H26ClN7O2S/c1-14-4-3-5-16(23)20(14)28-21(32)17-13-24-22(33-17)27-18-12-19(26-15(2)25-18)30-8-6-29(7-9-30)10-11-31/h3-5,12-13,31H,6-11H2,1-2H3,(H,28,32)(H,24,25,26,27)	false							0	Cc1cccc(Cl)c1N=C(O)c1cnc(Nc2cc(N3CCN(CCO)CC3)nc(C)n2)s1	3.69754	132.919	200.98	110	488.017	487.156	9	3	7	3	9	0	11	33	59	4	3	1	1	2	1	1	1	0	0	0.363636
Daunorubicin		COc1cccc2c1C(=O)c1c(O)c3c(c(O)c1C2=O)C[C@@](O)(C(C)=O)C[C@@H]3O[C@H]1C[C@H](N)[C@H](O)[C@H](C)O1	InChI=1S/C27H29NO10/c1-10-22(30)14(28)7-17(37-10)38-16-9-27(35,11(2)29)8-13-19(16)26(34)21-20(24(13)32)23(31)12-5-4-6-15(36-3)18(12)25(21)33/h4-6,10,14,16-17,22,30,32,34-35H,7-9,28H2,1-3H3/t10-,14-,16-,17-,22+,27-/m0/s1	false			0.48		14	[Skolnik, 2010 #50606]	1	COc1cccc2c1C(=O)c1c(O)c3c(c(O)c1C2=O)C[C@@](O)(C(C)=O)C[C@@H]3O[C@H]1C[C@H](N)[C@H](O)[C@H](C)O1	1.0289	130.343	217.287	185.84	527.526	527.179	11	6	4	5	11	0	11	38	67	5	2	1	3	0	1	1	2	0	2	0.444444
Daunorubicin		COc1cccc2c1C(=O)c1c(O)c3c(c(O)c1C2=O)C[C@@](O)(C(C)=O)C[C@@H]3O[C@H]1C[C@H](N)[C@H](O)[C@H](C)O1	InChI=1S/C27H29NO10/c1-10-22(30)14(28)7-17(37-10)38-16-9-27(35,11(2)29)8-13-19(16)26(34)21-20(24(13)32)23(31)12-5-4-6-15(36-3)18(12)25(21)33/h4-6,10,14,16-17,22,30,32,34-35H,7-9,28H2,1-3H3/t10-,14-,16-,17-,22+,27-/m0/s1	false			1.1		15	[Lin, 2011 #50607]	1	COc1cccc2c1C(=O)c1c(O)c3c(c(O)c1C2=O)C[C@@](O)(C(C)=O)C[C@@H]3O[C@H]1C[C@H](N)[C@H](O)[C@H](C)O1	1.0289	130.343	217.287	185.84	527.526	527.179	11	6	4	5	11	0	11	38	67	5	2	1	3	0	1	1	2	0	2	0.444444
Daunorubicin		COc1cccc2c1C(=O)c1c(O)c3c(c(O)c1C2=O)C[C@@](O)(C(C)=O)C[C@@H]3O[C@H]1C[C@H](N)[C@H](O)[C@H](C)O1	InChI=1S/C27H29NO10/c1-10-22(30)14(28)7-17(37-10)38-16-9-27(35,11(2)29)8-13-19(16)26(34)21-20(24(13)32)23(31)12-5-4-6-15(36-3)18(12)25(21)33/h4-6,10,14,16-17,22,30,32,34-35H,7-9,28H2,1-3H3/t10-,14-,16-,17-,22+,27-/m0/s1	false		Y	0.9		15	[Lin, 2011 #50607]	1	COc1cccc2c1C(=O)c1c(O)c3c(c(O)c1C2=O)C[C@@](O)(C(C)=O)C[C@@H]3O[C@H]1C[C@H](N)[C@H](O)[C@H](C)O1	1.0289	130.343	217.287	185.84	527.526	527.179	11	6	4	5	11	0	11	38	67	5	2	1	3	0	1	1	2	0	2	0.444444
Daunorubicin		COc1cccc2c1C(=O)c1c(O)c3c(c(O)c1C2=O)C[C@@](O)(C(C)=O)C[C@@H]3O[C@H]1C[C@H](N)[C@H](O)[C@H](C)O1	InChI=1S/C27H29NO10/c1-10-22(30)14(28)7-17(37-10)38-16-9-27(35,11(2)29)8-13-19(16)26(34)21-20(24(13)32)23(31)12-5-4-6-15(36-3)18(12)25(21)33/h4-6,10,14,16-17,22,30,32,34-35H,7-9,28H2,1-3H3/t10-,14-,16-,17-,22+,27-/m0/s1	false			0.4		15	[Lin, 2011 #50607]	1	COc1cccc2c1C(=O)c1c(O)c3c(c(O)c1C2=O)C[C@@](O)(C(C)=O)C[C@@H]3O[C@H]1C[C@H](N)[C@H](O)[C@H](C)O1	1.0289	130.343	217.287	185.84	527.526	527.179	11	6	4	5	11	0	11	38	67	5	2	1	3	0	1	1	2	0	2	0.444444
Daunorubicin		COc1cccc2c1C(=O)c1c(O)c3c(c(O)c1C2=O)C[C@@](O)(C(C)=O)C[C@@H]3O[C@H]1C[C@H](N)[C@H](O)[C@H](C)O1	InChI=1S/C27H29NO10/c1-10-22(30)14(28)7-17(37-10)38-16-9-27(35,11(2)29)8-13-19(16)26(34)21-20(24(13)32)23(31)12-5-4-6-15(36-3)18(12)25(21)33/h4-6,10,14,16-17,22,30,32,34-35H,7-9,28H2,1-3H3/t10-,14-,16-,17-,22+,27-/m0/s1	false		Y	0.5		15	[Lin, 2011 #50607]	1	COc1cccc2c1C(=O)c1c(O)c3c(c(O)c1C2=O)C[C@@](O)(C(C)=O)C[C@@H]3O[C@H]1C[C@H](N)[C@H](O)[C@H](C)O1	1.0289	130.343	217.287	185.84	527.526	527.179	11	6	4	5	11	0	11	38	67	5	2	1	3	0	1	1	2	0	2	0.444444
Daunorubicin		COc1cccc2c1C(=O)c1c(O)c3c(c(O)c1C2=O)C[C@@](O)(C(C)=O)C[C@@H]3O[C@H]1C[C@H](N)[C@H](O)[C@H](C)O1	InChI=1S/C27H29NO10/c1-10-22(30)14(28)7-17(37-10)38-16-9-27(35,11(2)29)8-13-19(16)26(34)21-20(24(13)32)23(31)12-5-4-6-15(36-3)18(12)25(21)33/h4-6,10,14,16-17,22,30,32,34-35H,7-9,28H2,1-3H3/t10-,14-,16-,17-,22+,27-/m0/s1	false			1		15	[Lin, 2011 #50607]	0	COc1cccc2c1C(=O)c1c(O)c3c(c(O)c1C2=O)C[C@@](O)(C(C)=O)C[C@@H]3O[C@H]1C[C@H](N)[C@H](O)[C@H](C)O1	1.0289	130.343	217.287	185.84	527.526	527.179	11	6	4	5	11	0	11	38	67	5	2	1	3	0	1	1	2	0	2	0.444444
Daunorubicin		COc1cccc2c1C(=O)c1c(O)c3c(c(O)c1C2=O)C[C@@](O)(C(C)=O)C[C@@H]3O[C@H]1C[C@H](N)[C@H](O)[C@H](C)O1	InChI=1S/C27H29NO10/c1-10-22(30)14(28)7-17(37-10)38-16-9-27(35,11(2)29)8-13-19(16)26(34)21-20(24(13)32)23(31)12-5-4-6-15(36-3)18(12)25(21)33/h4-6,10,14,16-17,22,30,32,34-35H,7-9,28H2,1-3H3/t10-,14-,16-,17-,22+,27-/m0/s1	false		Y	3.2		15	[Lin, 2011 #50607]	0	COc1cccc2c1C(=O)c1c(O)c3c(c(O)c1C2=O)C[C@@](O)(C(C)=O)C[C@@H]3O[C@H]1C[C@H](N)[C@H](O)[C@H](C)O1	1.0289	130.343	217.287	185.84	527.526	527.179	11	6	4	5	11	0	11	38	67	5	2	1	3	0	1	1	2	0	2	0.444444
Debrisoquin		N=C(N)N1CCc2ccccc2C1	InChI=1S/C10H13N3/c11-10(12)13-6-5-8-3-1-2-4-9(8)7-13/h1-4H,5-7H2,(H3,11,12)	false							0	N=C(N)N1CCc2ccccc2C1	0.93817	52.4701	77.6704	53.11	175.235	175.111	3	3	0	2	1	0	3	13	26	2	1	0	1	0	0	1	1	0	0	0.3
Decamethonium		C[N+](C)(C)CCCCCCCCCC[N+](C)(C)C	InChI=1S/C16H38N2/c1-17(2,3)15-13-11-9-7-8-10-12-14-16-18(4,5)6/h7-16H2,1-6H3/q+2	false							0	C[N+](C)(C)CCCCCCCCCC[N+](C)(C)C	3.5196	82.7348	116.153	0	258.494	258.303	2	0	11	0	0	0	2	18	56	0	0	0	0	0	0	0	0	0	0	1
Decitabine		Nc1ncn([C@H]2C[C@H](O)[C@@H](CO)O2)c(=O)n1	InChI=1S/C8H12N4O4/c9-7-10-3-12(8(15)11-7)6-1-4(14)5(2-13)16-6/h3-6,13-14H,1-2H2,(H2,9,11,15)/t4-,5+,6+/m0/s1	false							0	N=c1ncn([C@H]2C[C@H](O)[C@@H](CO)O2)c(O)n1	-1.89613	49.1611	90.3008	124.48	228.208	228.086	8	4	2	4	8	0	8	16	28	2	1	1	1	1	1	1	0	0	0	0.625
Deferasirox		O=C(O)c1ccc(-n2nc(-c3ccccc3O)nc2-c2ccccc2O)cc1	InChI=1S/C21H15N3O4/c25-17-7-3-1-5-15(17)19-22-20(16-6-2-4-8-18(16)26)24(23-19)14-11-9-13(10-12-14)21(27)28/h1-12,25-26H,(H,27,28)	false							0	O=C(O)c1ccc(-n2nc(-c3ccccc3O)nc2-c2ccccc2O)cc1	3.7107	102.52	159.339	108.47	373.368	373.106	7	3	4	3	6	0	7	28	43	4	4	0	0	1	0	0	3	0	0	0
Deferiprone		Cc1c(O)c(=O)ccn1C	InChI=1S/C7H9NO2/c1-5-7(10)6(9)3-4-8(5)2/h3-4,10H,1-2H3	false							0	Cc1c(O)c(=O)ccn1C	0.39932	38.0848	58.5467	42.23	139.154	139.063	3	1	0	1	3	0	3	10	19	1	1	0	0	1	0	0	0	0	0	0.285714
Deferoxamine		CC(=O)N(O)CCCCCNC(=O)CCC(=O)N(O)CCCCCNC(=O)CCC(=O)N(O)CCCCCN	InChI=1S/C25H48N6O8/c1-21(32)29(37)18-9-3-6-16-27-22(33)12-14-25(36)31(39)20-10-4-7-17-28-23(34)11-13-24(35)30(38)19-8-2-5-15-26/h37-39H,2-20,26H2,1H3,(H,27,33)(H,28,34)	false							0	CC(=O)N(O)CCCCCN=C(O)CCC(=O)N(O)CCCCCN=C(O)CCC(=O)N(O)CCCCCN	2.6027	145.11	230.226	212.82	560.693	560.353	14	7	23	6	9	3	14	39	87	0	0	0	0	0	0	0	0	0	0	0.8
Degarelix		CC(=O)N[C@H](Cc1ccc2ccccc2c1)C(=O)N[C@H](Cc1ccc(Cl)cc1)C(=O)N[C@H](Cc1cccnc1)C(=O)N[C@@H](CO)C(=O)N[C@@H](Cc1ccc(NC(=O)[C@H]2CC(=O)NC(=O)N2)cc1)C(=O)N[C@H](Cc1ccc(NC(N)=O)cc1)C(=O)N[C@@H](CC(C)C)C(=O)N[C@@H](CCCCNC(C)C)C(=O)N1CCCC1C(=O)N[C@H](C)C(N)=O	InChI=1S/C82H103ClN18O16/c1-45(2)35-60(72(107)92-59(16-9-10-33-87-46(3)4)80(115)101-34-12-17-68(101)79(114)88-47(5)70(84)105)93-74(109)63(38-51-23-30-58(31-24-51)91-81(85)116)95-76(111)64(39-50-21-28-57(29-22-50)90-71(106)66-42-69(104)100-82(117)99-66)97-78(113)67(44-102)98-77(112)65(41-53-13-11-32-86-43-53)96-75(110)62(37-49-19-26-56(83)27-20-49)94-73(108)61(89-48(6)103)40-52-18-25-54-14-7-8-15-…	false							0	CC(O)=N[C@H](Cc1ccc2ccccc2c1)C(O)=N[C@H](Cc1ccc(Cl)cc1)C(O)=N[C@H](Cc1cccnc1)C(O)=N[C@@H](CO)C(O)=N[C@@H](Cc1ccc(NC(=O)[C@H]2CC(O)=NC(O)=N2)cc1)C(O)=N[C@H](Cc1ccc(NC(=N)O)cc1)C(O)=N[C@@H](CC(C)C)C(O)=N[C@@H](CCCCNC(C)C)C(=O)N1CCCC1C(O)=N[C@H](C)C(=N)O	11.5861	456.817	680.806	553.24	1632.29	1630.75	34	19	41	19	18	2	35	117	220	8	6	1	2	1	1	2	5	0	0	0.414634
Delavirdine		CC(C)Nc1cccnc1N1CCN(C(=O)c2cc3cc(NS(C)(=O)=O)ccc3[nH]2)CC1	InChI=1S/C22H28N6O3S/c1-15(2)24-19-5-4-8-23-21(19)27-9-11-28(12-10-27)22(29)20-14-16-13-17(26-32(3,30)31)6-7-18(16)25-20/h4-8,13-15,24-26H,9-12H2,1-3H3	false							0	CC(C)Nc1cccnc1N1CCN(C(=O)c2cc3cc(NS(C)(=O)=O)ccc3[nH]2)CC1	2.7171	127.877	187.419	110.43	456.572	456.194	9	3	6	3	6	1	10	32	60	4	3	1	1	2	1	1	1	0	0	0.363636
Demecarium		CN(CCCCCCCCCCN(C)C(=O)Oc1cccc([N+](C)(C)C)c1)C(=O)Oc1cccc([N+](C)(C)C)c1	InChI=1S/C32H52N4O4/c1-33(31(37)39-29-21-17-19-27(25-29)35(3,4)5)23-15-13-11-9-10-12-14-16-24-34(2)32(38)40-30-22-18-20-28(26-30)36(6,7)8/h17-22,25-26H,9-16,23-24H2,1-8H3/q+2	false							0	CN(CCCCCCCCCCN(C)C(=O)Oc1cccc([N+](C)(C)C)c1)C(=O)Oc1cccc([N+](C)(C)C)c1	6.7622	166.26	241.797	59.08	556.792	556.399	8	0	15	0	4	2	8	40	92	2	2	0	0	0	0	0	2	0	0	0.5625
Demeclocycline		CN(C)[C@@H]1C(O)=C(C(N)=O)C(=O)[C@@]2(O)C(O)=C3C(=O)c4c(O)ccc(Cl)c4[C@@H](O)[C@H]3C[C@@H]12	InChI=1S/C21H21ClN2O8/c1-24(2)14-7-5-6-10(16(27)12-9(25)4-3-8(22)11(12)15(6)26)18(29)21(7,32)19(30)13(17(14)28)20(23)31/h3-4,6-7,14-15,25-26,28-29,32H,5H2,1-2H3,(H2,23,31)/t6-,7-,14-,15-,21-/m0/s1	false							0	CN(C)[C@@H]1C(O)=C(C(=N)O)C(=O)[C@@]2(O)C(O)=C3C(=O)c4c(O)ccc(Cl)c4[C@@H](O)[C@H]3C[C@@H]12	1.31487	111.101	186.346	182.61	464.858	464.099	10	7	2	7	9	0	11	32	53	4	1	0	3	0	0	0	1	0	3	0.380952
Deserpidine		COC(=O)[C@@H]1[C@@H](OC)[C@H](OC(=O)c2cc(OC)c(OC)c(OC)c2)C[C@@H]2CN3CCc4c5ccccc5[nH]c4[C@H]3C[C@@H]21	InChI=1S/C32H38N2O8/c1-37-24-12-17(13-25(38-2)29(24)39-3)31(35)42-26-14-18-16-34-11-10-20-19-8-6-7-9-22(19)33-28(20)23(34)15-21(18)27(30(26)40-4)32(36)41-5/h6-9,12-13,18,21,23,26-27,30,33H,10-11,14-16H2,1-5H3/t18-,21+,23-,26-,27+,30+/m1/s1	false							0	COC(=O)[C@@H]1[C@@H](OC)[C@H](OC(=O)c2cc(OC)c(OC)c(OC)c2)C[C@@H]2CN3CCc4c5ccccc5[nH]c4[C@H]3C[C@@H]21	4.1625	154.135	244.695	108.55	578.662	578.263	10	1	7	1	9	0	10	42	80	6	3	2	3	1	1	2	2	1	1	0.5
Desflurane		FC(F)OC(F)C(F)(F)F	InChI=1S/C3H2F6O/c4-1(3(7,8)9)10-2(5)6/h1-2H	true							0	FC(F)OC(F)C(F)(F)F	2.0835	18.04	51.5759	9.23	168.036	168.001	1	0	2	0	1	0	7	10	12	0	0	0	0	0	0	0	0	0	0	1
Desipramine		CNCCCN1c2ccccc2CCc2ccccc21	InChI=1S/C18H22N2/c1-19-13-6-14-20-17-9-4-2-7-15(17)11-12-16-8-3-5-10-18(16)20/h2-5,7-10,19H,6,11-14H2,1H3	false			101.17		1	[Bergström, 2003 #46306]	1	CNCCCN1c2ccccc2CCc2ccccc21	3.5328	85.8417	120.982	15.27	266.388	266.178	2	1	4	1	2	0	2	20	42	3	2	0	1	0	0	1	2	0	0	0.333333
Desipramine		CNCCCN1c2ccccc2CCc2ccccc21	InChI=1S/C18H22N2/c1-19-13-6-14-20-17-9-4-2-7-15(17)11-12-16-8-3-5-10-18(16)20/h2-5,7-10,19H,6,11-14H2,1H3	false			22.9087	-4.64	2	[Hou, 2004 #14508]	1	CNCCCN1c2ccccc2CCc2ccccc21	3.5328	85.8417	120.982	15.27	266.388	266.178	2	1	4	1	2	0	2	20	42	3	2	0	1	0	0	1	2	0	0	0.333333
Desipramine		CNCCCN1c2ccccc2CCc2ccccc21	InChI=1S/C18H22N2/c1-19-13-6-14-20-17-9-4-2-7-15(17)11-12-16-8-3-5-10-18(16)20/h2-5,7-10,19H,6,11-14H2,1H3	false			30		4	[Balimane, 2006 #11478]	1	CNCCCN1c2ccccc2CCc2ccccc21	3.5328	85.8417	120.982	15.27	266.388	266.178	2	1	4	1	2	0	2	20	42	3	2	0	1	0	0	1	2	0	0	0.333333
Desipramine		CNCCCN1c2ccccc2CCc2ccccc21	InChI=1S/C18H22N2/c1-19-13-6-14-20-17-9-4-2-7-15(17)11-12-16-8-3-5-10-18(16)20/h2-5,7-10,19H,6,11-14H2,1H3	false			12		6	[Peng, 2014 #50571]	1	CNCCCN1c2ccccc2CCc2ccccc21	3.5328	85.8417	120.982	15.27	266.388	266.178	2	1	4	1	2	0	2	20	42	3	2	0	1	0	0	1	2	0	0	0.333333
Desipramine		CNCCCN1c2ccccc2CCc2ccccc21	InChI=1S/C18H22N2/c1-19-13-6-14-20-17-9-4-2-7-15(17)11-12-16-8-3-5-10-18(16)20/h2-5,7-10,19H,6,11-14H2,1H3	false			21.6		8	[Usansky, 2005 #48258]	1	CNCCCN1c2ccccc2CCc2ccccc21	3.5328	85.8417	120.982	15.27	266.388	266.178	2	1	4	1	2	0	2	20	42	3	2	0	1	0	0	1	2	0	0	0.333333
Desipramine		CNCCCN1c2ccccc2CCc2ccccc21	InChI=1S/C18H22N2/c1-19-13-6-14-20-17-9-4-2-7-15(17)11-12-16-8-3-5-10-18(16)20/h2-5,7-10,19H,6,11-14H2,1H3	false			21.5		9	[Marino, 2005 #50602]	1	CNCCCN1c2ccccc2CCc2ccccc21	3.5328	85.8417	120.982	15.27	266.388	266.178	2	1	4	1	2	0	2	20	42	3	2	0	1	0	0	1	2	0	0	0.333333
Desipramine		CNCCCN1c2ccccc2CCc2ccccc21	InChI=1S/C18H22N2/c1-19-13-6-14-20-17-9-4-2-7-15(17)11-12-16-8-3-5-10-18(16)20/h2-5,7-10,19H,6,11-14H2,1H3	false			13.4		9	[Marino, 2005 #50602]	1	CNCCCN1c2ccccc2CCc2ccccc21	3.5328	85.8417	120.982	15.27	266.388	266.178	2	1	4	1	2	0	2	20	42	3	2	0	1	0	0	1	2	0	0	0.333333
Deslanoside		C[C@H]1O[C@@H](O[C@H]2CC[C@@]3(C)[C@H](CC[C@@H]4[C@@H]3C[C@@H](O)[C@]3(C)[C@@H](C5=CC(=O)OC5)CC[C@]43O)C2)C[C@H](O)[C@@H]1O[C@H]1C[C@H](O)[C@H](O[C@H]2C[C@H](O)[C@H](O[C@@H]3O[C@H](CO)[C@@H](O)[C@H](O)[C@H]3O)[C@@H](C)O2)[C@@H](C)O1	InChI=1S/C47H74O19/c1-20-41(64-36-16-30(50)42(21(2)60-36)65-37-17-31(51)43(22(3)61-37)66-44-40(56)39(55)38(54)32(18-48)63-44)29(49)15-35(59-20)62-25-8-10-45(4)24(13-25)6-7-27-28(45)14-33(52)46(5)26(9-11-47(27,46)57)23-12-34(53)58-19-23/h12,20-22,24-33,35-44,48-52,54-57H,6-11,13-19H2,1-5H3/t20-,21-,22-,24-,25+,26-,27-,28+,29+,30+,31+,32-,33-,35+,36+,37+,38-,39+,40-,41-,42-,43-,44+,45+,46+,47+/m1/s1	false							0	C[C@H]1O[C@@H](O[C@H]2CC[C@@]3(C)[C@H](CC[C@@H]4[C@@H]3C[C@@H](O)[C@]3(C)[C@@H](C5=CC(=O)OC5)CC[C@]43O)C2)C[C@H](O)[C@@H]1O[C@H]1C[C@H](O)[C@H](O[C@H]2C[C@H](O)[C@H](O[C@@H]3O[C@H](CO)[C@@H](O)[C@H](O)[C@H]3O)[C@@H](C)O2)[C@@H](C)O1	0.0423	225.244	385.116	282.21	943.09	942.482	19	9	10	9	19	0	19	66	140	9	0	8	9	0	4	5	0	4	4	0.93617
Desloratadine		Clc1ccc2c(c1)CCc1cccnc1C2=C1CCNCC1	InChI=1S/C19H19ClN2/c20-16-5-6-17-15(12-16)4-3-14-2-1-9-22-19(14)18(17)13-7-10-21-11-8-13/h1-2,5-6,9,12,21H,3-4,7-8,10-11H2	false							0	Clc1ccc2c(c1)CCc1cccnc1C2=C1CCNCC1	4.0189	91.2227	135.78	24.92	310.828	310.124	2	1	0	1	2	0	3	22	41	4	2	1	2	1	1	1	1	0	1	0.315789
Desmopressin		N=C(N)NCCC[C@H](NC(=O)[C@@H]1CCCN1C(=O)[C@@H]1CSSCCC(=O)N[C@@H](Cc2ccc(O)cc2)C(=O)N[C@@H](Cc2ccccc2)C(=O)N[C@@H](CCC(N)=O)C(=O)N[C@@H](CC(N)=O)C(=O)N1)C(=O)NCC(N)=O	InChI=1S/C46H64N14O12S2/c47-35(62)15-14-29-40(67)58-32(22-36(48)63)43(70)59-33(45(72)60-18-5-9-34(60)44(71)56-28(8-4-17-52-46(50)51)39(66)53-23-37(49)64)24-74-73-19-16-38(65)54-30(21-26-10-12-27(61)13-11-26)41(68)57-31(42(69)55-29)20-25-6-2-1-3-7-25/h1-3,6-7,10-13,28-34,61H,4-5,8-9,14-24H2,(H2,47,62)(H2,48,63)(H2,49,64)(H,53,66)(H,54,65)(H,55,69)(H,56,71)(H,57,68)(H,58,67)(H,59,70)(H4,50,51,52)/t…	false							0	N=C(O)CC[C@@H]1N=C(O)[C@H](Cc2ccccc2)N=C(O)[C@H](Cc2ccc(O)cc2)N=C(O)CCSSC[C@@H](C(=O)N2CCC[C@H]2C(O)=N[C@@H](CCCNC(=N)N)C(O)=NCC(=N)O)N=C(O)[C@H](CC(=N)O)N=C1O	4.89998	288.335	433.087	462.81	1069.24	1068.43	26	18	19	17	15	1	28	74	138	4	2	1	2	0	1	2	2	0	0	0.478261
Desogestrel		C#C[C@]1(O)CC[C@H]2[C@@H]3CCC4=CCCC[C@@H]4[C@H]3C(=C)C[C@@]21CC	InChI=1S/C22H30O/c1-4-21-14-15(3)20-17-9-7-6-8-16(17)10-11-18(20)19(21)12-13-22(21,23)5-2/h2,8,17-20,23H,3-4,6-7,9-14H2,1H3/t17-,18-,19-,20+,21-,22-/m0/s1	false							0	C#C[C@]1(O)CC[C@H]2[C@@H]3CCC4=CCCC[C@@H]4[C@H]3C(=C)C[C@@]21CC	4.8697	94.6258	140.794	20.23	310.481	310.23	1	1	1	1	1	0	1	23	53	4	0	3	4	0	0	0	0	3	4	0.727273
Desonide		CC1(C)O[C@@H]2C[C@H]3[C@@H]4CCC5=CC(=O)C=C[C@]5(C)[C@H]4[C@@H](O)C[C@]3(C)[C@]2(C(=O)CO)O1	InChI=1S/C24H32O6/c1-21(2)29-19-10-16-15-6-5-13-9-14(26)7-8-22(13,3)20(15)17(27)11-23(16,4)24(19,30-21)18(28)12-25/h7-9,15-17,19-20,25,27H,5-6,10-12H2,1-4H3/t15-,16-,17-,19+,20+,22-,23-,24+/m0/s1	false							0	CC1(C)O[C@@H]2C[C@H]3[C@@H]4CCC5=CC(=O)C=C[C@]5(C)[C@H]4[C@@H](O)C[C@]3(C)[C@]2(C(=O)CO)O1	2.3267	108.25	176.863	93.06	416.514	416.22	6	2	2	2	6	0	6	30	62	5	0	4	5	0	1	1	0	3	4	0.75
Desoximetasone		C[C@@H]1C[C@H]2[C@@H]3CCC4=CC(=O)C=C[C@]4(C)[C@@]3(F)[C@@H](O)C[C@]2(C)[C@H]1C(=O)CO	InChI=1S/C22H29FO4/c1-12-8-16-15-5-4-13-9-14(25)6-7-21(13,3)22(15,23)18(27)10-20(16,2)19(12)17(26)11-24/h6-7,9,12,15-16,18-19,24,27H,4-5,8,10-11H2,1-3H3/t12-,15+,16+,18+,19-,20+,21+,22+/m1/s1	true							0	C[C@@H]1C[C@H]2[C@@H]3CCC4=CC(=O)C=C[C@]4(C)[C@@]3(F)[C@@H](O)C[C@]2(C)[C@H]1C(=O)CO	2.7808	98.4846	159.078	74.6	376.468	376.205	4	2	2	2	4	0	5	27	56	4	0	3	4	0	0	0	0	3	4	0.727273
Desvenlafaxine		CN(C)CC(c1ccc(O)cc1)C1(O)CCCCC1	InChI=1S/C16H25NO2/c1-17(2)12-15(13-6-8-14(18)9-7-13)16(19)10-4-3-5-11-16/h6-9,15,18-19H,3-5,10-12H2,1-2H3	false							0	CN(C)CC(c1ccc(O)cc1)C1(O)CCCCC1	2.7326	77.4366	115.423	43.7	263.381	263.189	3	2	4	2	3	0	3	19	44	2	1	1	1	0	0	0	1	1	1	0.625
Dexamethasone		C[C@@H]1C[C@H]2[C@@H]3CCC4=CC(=O)C=C[C@]4(C)[C@@]3(F)[C@@H](O)C[C@]2(C)[C@@]1(O)C(=O)CO	InChI=1S/C22H29FO5/c1-12-8-16-15-5-4-13-9-14(25)6-7-19(13,2)21(15,23)17(26)10-20(16,3)22(12,28)18(27)11-24/h6-7,9,12,15-17,24,26,28H,4-5,8,10-11H2,1-3H3/t12-,15+,16+,17+,19+,20+,21+,22+/m1/s1	true			17.7828	-4.75	2	[Hou, 2004 #14508]	1	C[C@@H]1C[C@H]2[C@@H]3CCC4=CC(=O)C=C[C@]4(C)[C@@]3(F)[C@@H](O)C[C@]2(C)[C@@]1(O)C(=O)CO	1.8957	99.9444	163.872	94.83	392.467	392.2	5	3	2	3	5	0	6	28	57	4	0	3	4	0	0	0	0	3	4	0.727273
Dexamethasone		C[C@@H]1C[C@H]2[C@@H]3CCC4=CC(=O)C=C[C@]4(C)[C@@]3(F)[C@@H](O)C[C@]2(C)[C@@]1(O)C(=O)CO	InChI=1S/C22H29FO5/c1-12-8-16-15-5-4-13-9-14(25)6-7-19(13,2)21(15,23)17(26)10-20(16,3)22(12,28)18(27)11-24/h6-7,9,12,15-17,24,26,28H,4-5,8,10-11H2,1-3H3/t12-,15+,16+,17+,19+,20+,21+,22+/m1/s1	true			13.4		4	[Balimane, 2006 #11478]	1	C[C@@H]1C[C@H]2[C@@H]3CCC4=CC(=O)C=C[C@]4(C)[C@@]3(F)[C@@H](O)C[C@]2(C)[C@@]1(O)C(=O)CO	1.8957	99.9444	163.872	94.83	392.467	392.2	5	3	2	3	5	0	6	28	57	4	0	3	4	0	0	0	0	3	4	0.727273
Dexamethasone		C[C@@H]1C[C@H]2[C@@H]3CCC4=CC(=O)C=C[C@]4(C)[C@@]3(F)[C@@H](O)C[C@]2(C)[C@@]1(O)C(=O)CO	InChI=1S/C22H29FO5/c1-12-8-16-15-5-4-13-9-14(25)6-7-19(13,2)21(15,23)17(26)10-20(16,3)22(12,28)18(27)11-24/h6-7,9,12,15-17,24,26,28H,4-5,8,10-11H2,1-3H3/t12-,15+,16+,17+,19+,20+,21+,22+/m1/s1	true			18.197	-4.74	5	[Gozalbes, 2011 #50574]	1	C[C@@H]1C[C@H]2[C@@H]3CCC4=CC(=O)C=C[C@]4(C)[C@@]3(F)[C@@H](O)C[C@]2(C)[C@@]1(O)C(=O)CO	1.8957	99.9444	163.872	94.83	392.467	392.2	5	3	2	3	5	0	6	28	57	4	0	3	4	0	0	0	0	3	4	0.727273
Dexamethasone		C[C@@H]1C[C@H]2[C@@H]3CCC4=CC(=O)C=C[C@]4(C)[C@@]3(F)[C@@H](O)C[C@]2(C)[C@@]1(O)C(=O)CO	InChI=1S/C22H29FO5/c1-12-8-16-15-5-4-13-9-14(25)6-7-19(13,2)21(15,23)17(26)10-20(16,3)22(12,28)18(27)11-24/h6-7,9,12,15-17,24,26,28H,4-5,8,10-11H2,1-3H3/t12-,15+,16+,17+,19+,20+,21+,22+/m1/s1	true			23.4		8	[Usansky, 2005 #48258]	1	C[C@@H]1C[C@H]2[C@@H]3CCC4=CC(=O)C=C[C@]4(C)[C@@]3(F)[C@@H](O)C[C@]2(C)[C@@]1(O)C(=O)CO	1.8957	99.9444	163.872	94.83	392.467	392.2	5	3	2	3	5	0	6	28	57	4	0	3	4	0	0	0	0	3	4	0.727273
Dexamethasone		C[C@@H]1C[C@H]2[C@@H]3CCC4=CC(=O)C=C[C@]4(C)[C@@]3(F)[C@@H](O)C[C@]2(C)[C@@]1(O)C(=O)CO	InChI=1S/C22H29FO5/c1-12-8-16-15-5-4-13-9-14(25)6-7-19(13,2)21(15,23)17(26)10-20(16,3)22(12,28)18(27)11-24/h6-7,9,12,15-17,24,26,28H,4-5,8,10-11H2,1-3H3/t12-,15+,16+,17+,19+,20+,21+,22+/m1/s1	true			12		9	[Marino, 2005 #50602]	1	C[C@@H]1C[C@H]2[C@@H]3CCC4=CC(=O)C=C[C@]4(C)[C@@]3(F)[C@@H](O)C[C@]2(C)[C@@]1(O)C(=O)CO	1.8957	99.9444	163.872	94.83	392.467	392.2	5	3	2	3	5	0	6	28	57	4	0	3	4	0	0	0	0	3	4	0.727273
Dexamethasone		C[C@@H]1C[C@H]2[C@@H]3CCC4=CC(=O)C=C[C@]4(C)[C@@]3(F)[C@@H](O)C[C@]2(C)[C@@]1(O)C(=O)CO	InChI=1S/C22H29FO5/c1-12-8-16-15-5-4-13-9-14(25)6-7-19(13,2)21(15,23)17(26)10-20(16,3)22(12,28)18(27)11-24/h6-7,9,12,15-17,24,26,28H,4-5,8,10-11H2,1-3H3/t12-,15+,16+,17+,19+,20+,21+,22+/m1/s1	true			11.4		9	[Marino, 2005 #50602]	1	C[C@@H]1C[C@H]2[C@@H]3CCC4=CC(=O)C=C[C@]4(C)[C@@]3(F)[C@@H](O)C[C@]2(C)[C@@]1(O)C(=O)CO	1.8957	99.9444	163.872	94.83	392.467	392.2	5	3	2	3	5	0	6	28	57	4	0	3	4	0	0	0	0	3	4	0.727273
Dexamethasone		C[C@@H]1C[C@H]2[C@@H]3CCC4=CC(=O)C=C[C@]4(C)[C@@]3(F)[C@@H](O)C[C@]2(C)[C@@]1(O)C(=O)CO	InChI=1S/C22H29FO5/c1-12-8-16-15-5-4-13-9-14(25)6-7-19(13,2)21(15,23)17(26)10-20(16,3)22(12,28)18(27)11-24/h6-7,9,12,15-17,24,26,28H,4-5,8,10-11H2,1-3H3/t12-,15+,16+,17+,19+,20+,21+,22+/m1/s1	true			5.39		14	[Skolnik, 2010 #50606]	1	C[C@@H]1C[C@H]2[C@@H]3CCC4=CC(=O)C=C[C@]4(C)[C@@]3(F)[C@@H](O)C[C@]2(C)[C@@]1(O)C(=O)CO	1.8957	99.9444	163.872	94.83	392.467	392.2	5	3	2	3	5	0	6	28	57	4	0	3	4	0	0	0	0	3	4	0.727273
Dexbrompheniramine		CN(C)CC[C@@H](c1ccc(Br)cc1)c1ccccn1	InChI=1S/C16H19BrN2/c1-19(2)12-10-15(16-5-3-4-11-18-16)13-6-8-14(17)9-7-13/h3-9,11,15H,10,12H2,1-2H3/t15-/m0/s1	false							0	CN(C)CC[C@@H](c1ccc(Br)cc1)c1ccccn1	3.9277	83.393	123.16	16.13	319.246	318.073	2	0	5	0	2	0	3	19	38	2	2	0	0	1	0	0	1	0	0	0.3125
Dexfenfluramine		CCN[C@@H](C)Cc1cccc(C(F)(F)F)c1	InChI=1S/C12H16F3N/c1-3-16-9(2)7-10-5-4-6-11(8-10)12(13,14)15/h4-6,8-9,16H,3,7H2,1-2H3/t9-/m0/s1	true							0	CCN[C@@H](C)Cc1cccc(C(F)(F)F)c1	3.2459	58.2867	93.6675	12.03	231.261	231.123	1	1	4	1	1	0	4	16	32	1	1	0	0	0	0	0	1	0	0	0.5
Dexmedetomidine		Cc1cccc([C@H](C)c2c[nH]cn2)c1C	InChI=1S/C13H16N2/c1-9-5-4-6-12(10(9)2)11(3)13-7-14-8-15-13/h4-8,11H,1-3H3,(H,14,15)/t11-/m0/s1	false							0	Cc1cccc([C@H](C)c2cnc[nH]2)c1C	3.17834	62.0207	90.3771	28.68	200.285	200.131	2	1	2	1	1	0	2	15	31	2	2	0	0	1	0	0	1	0	0	0.307692
Dexmethylphenidate		COC(=O)[C@H](c1ccccc1)[C@H]1CCCCN1	InChI=1S/C14H19NO2/c1-17-14(16)13(11-7-3-2-4-8-11)12-9-5-6-10-15-12/h2-4,7-8,12-13,15H,5-6,9-10H2,1H3/t12-,13-/m1/s1	false							0	COC(=O)[C@H](c1ccccc1)[C@H]1CCCCN1	2.0853	66.8407	102.17	38.33	233.311	233.142	3	1	3	1	3	0	3	17	36	2	1	1	1	0	1	1	1	0	0	0.5
Dexrazoxane		C[C@@H](CN1CC(=O)NC(=O)C1)N1CC(=O)NC(=O)C1	InChI=1S/C11H16N4O4/c1-7(15-5-10(18)13-11(19)6-15)2-14-3-8(16)12-9(17)4-14/h7H,2-6H2,1H3,(H,12,16,17)(H,13,18,19)/t7-/m0/s1	false							0	C[C@@H](CN1CC(=O)N=C(O)C1)N1CC(=O)N=C(O)C1	-1.0277	67.6166	109.599	105.8	268.273	268.117	8	2	3	2	4	2	8	19	35	2	0	0	2	0	0	2	0	0	0	0.636364
Dextroamphetamine		C[C@H](N)Cc1ccccc1	InChI=1S/C9H13N/c1-8(10)7-9-5-3-2-4-6-9/h2-6,8H,7,10H2,1H3/t8-/m0/s1	false							0	C[C@H](N)Cc1ccccc1	1.5763	43.7954	61.8661	26.02	135.21	135.105	1	2	2	1	1	0	1	10	23	1	1	0	0	0	0	0	1	0	0	0.333333
Dextromethorphan		COc1ccc2c(c1)[C@@]13CCCC[C@H]1[C@@H](C2)N(C)CC3	InChI=1S/C18H25NO/c1-19-10-9-18-8-4-3-5-15(18)17(19)11-13-6-7-14(20-2)12-16(13)18/h6-7,12,15,17H,3-5,8-11H2,1-2H3/t15-,17+,18+/m0/s1	false							0	COc1ccc2c(c1)[C@@]13CCCC[C@H]1[C@@H](C2)N(C)CC3	3.3834	81.369	121.667	12.47	271.404	271.194	2	0	1	0	2	0	2	20	45	4	1	2	3	0	1	1	1	1	2	0.666667
Dextrothyroxine		N[C@H](Cc1cc(I)c(Oc2cc(I)c(O)c(I)c2)c(I)c1)C(=O)O	InChI=1S/C15H11I4NO4/c16-8-4-7(5-9(17)13(8)21)24-14-10(18)1-6(2-11(14)19)3-12(20)15(22)23/h1-2,4-5,12,21H,3,20H2,(H,22,23)/t12-/m1/s1	false							0	N[C@H](Cc1cc(I)c(Oc2cc(I)c(O)c(I)c2)c(I)c1)C(=O)O	4.5573	124.806	192.834	92.78	776.872	776.687	5	4	5	3	4	0	9	24	35	2	2	0	0	0	0	0	2	0	0	0.133333
Dezocine		C[C@@]12CCCCC[C@@H](Cc3ccc(O)cc31)[C@@H]2N	InChI=1S/C16H23NO/c1-16-8-4-2-3-5-12(15(16)17)9-11-6-7-13(18)10-14(11)16/h6-7,10,12,15,18H,2-5,8-9,17H2,1H3/t12-,15-,16+/m0/s1	false							0	C[C@@]12CCCCC[C@@H](Cc3ccc(O)cc31)[C@@H]2N	3.1136	73.7132	109.203	46.25	245.366	245.178	2	3	0	2	2	0	2	18	41	3	1	1	2	0	0	0	1	1	2	0.625
Diatrizoate		CC(=O)Nc1c(I)c(NC(C)=O)c(I)c(C(=O)O)c1I	InChI=1S/C11H9I3N2O4/c1-3(17)15-9-6(12)5(11(19)20)7(13)10(8(9)14)16-4(2)18/h1-2H3,(H,15,17)(H,16,18)(H,19,20)	false							0	CC(O)=Nc1c(I)c(N=C(C)O)c(I)c(C(=O)O)c1I	4.4144	102.348	155.376	102.48	613.915	613.77	6	3	3	3	3	0	9	20	29	1	1	0	0	0	0	0	1	0	0	0.181818
Diazepam		CN1c2ccc(Cl)cc2C(c2ccccc2)=NCC1=O	InChI=1S/C16H13ClN2O/c1-19-14-8-7-12(17)9-13(14)16(18-10-15(19)20)11-5-3-2-4-6-11/h2-9H,10H2,1H3	false			47.863	-4.32	2	[Hou, 2004 #14508]	1	CN1c2ccc(Cl)cc2C(c2ccccc2)=NCC1=O	3.1538	81.81	122.062	32.67	284.746	284.072	3	0	1	0	2	1	4	20	33	3	2	0	1	0	0	1	2	0	0	0.125
Diazepam		CN1c2ccc(Cl)cc2C(c2ccccc2)=NCC1=O	InChI=1S/C16H13ClN2O/c1-19-14-8-7-12(17)9-13(14)16(18-10-15(19)20)11-5-3-2-4-6-11/h2-9H,10H2,1H3	false			53.7032	-4.27	5	[Gozalbes, 2011 #50574]	1	CN1c2ccc(Cl)cc2C(c2ccccc2)=NCC1=O	3.1538	81.81	122.062	32.67	284.746	284.072	3	0	1	0	2	1	4	20	33	3	2	0	1	0	0	1	2	0	0	0.125
Diazepam		CN1c2ccc(Cl)cc2C(c2ccccc2)=NCC1=O	InChI=1S/C16H13ClN2O/c1-19-14-8-7-12(17)9-13(14)16(18-10-15(19)20)11-5-3-2-4-6-11/h2-9H,10H2,1H3	false			71		8	[Usansky, 2005 #48258]	1	CN1c2ccc(Cl)cc2C(c2ccccc2)=NCC1=O	3.1538	81.81	122.062	32.67	284.746	284.072	3	0	1	0	2	1	4	20	33	3	2	0	1	0	0	1	2	0	0	0.125
Diazepam		CN1c2ccc(Cl)cc2C(c2ccccc2)=NCC1=O	InChI=1S/C16H13ClN2O/c1-19-14-8-7-12(17)9-13(14)16(18-10-15(19)20)11-5-3-2-4-6-11/h2-9H,10H2,1H3	false			41.01		14	[Skolnik, 2010 #50606]	1	CN1c2ccc(Cl)cc2C(c2ccccc2)=NCC1=O	3.1538	81.81	122.062	32.67	284.746	284.072	3	0	1	0	2	1	4	20	33	3	2	0	1	0	0	1	2	0	0	0.125
Diazoxide		CC1=NS(=O)(=O)c2cc(Cl)ccc2N1	InChI=1S/C8H7ClN2O2S/c1-5-10-7-3-2-6(9)4-8(7)14(12,13)11-5/h2-4H,1H3,(H,10,11)	false							0	CC1=Nc2ccc(Cl)cc2S(=O)(=O)N1	1.6818	54.5425	86.6647	58.53	230.676	229.992	4	1	0	1	3	0	6	14	21	2	1	0	1	0	0	1	1	0	0	0.125
Dibucaine		CCCCOc1cc(C(=O)NCCN(CC)CC)c2ccccc2n1	InChI=1S/C20H29N3O2/c1-4-7-14-25-19-15-17(16-10-8-9-11-18(16)22-19)20(24)21-12-13-23(5-2)6-3/h8-11,15H,4-7,12-14H2,1-3H3,(H,21,24)	false							0	CCCCOc1cc(C(O)=NCCN(CC)CC)c2ccccc2n1	4.0601	103.967	149.91	57.95	343.471	343.226	5	1	10	1	4	0	5	25	54	2	2	0	0	1	0	0	1	0	0	0.5
Dichlorphenamide		NS(=O)(=O)c1cc(Cl)c(Cl)c(S(N)(=O)=O)c1	InChI=1S/C6H6Cl2N2O4S2/c7-4-1-3(15(9,11)12)2-5(6(4)8)16(10,13)14/h1-2H,(H2,9,11,12)(H2,10,13,14)	false							0	NS(=O)(=O)c1cc(Cl)c(Cl)c(S(N)(=O)=O)c1	0.2882	59.2084	102.239	120.32	305.164	303.915	6	4	2	2	4	0	10	16	22	1	1	0	0	0	0	0	1	0	0	0
Diclofenac		O=C(O)Cc1ccccc1Nc1c(Cl)cccc1Cl	InChI=1S/C14H11Cl2NO2/c15-10-5-3-6-11(16)14(10)17-12-7-2-1-4-9(12)8-13(18)19/h1-7,17H,8H2,(H,18,19)	false			53.7032	-4.27	5	[Gozalbes, 2011 #50574]	1	O=C(O)Cc1ccccc1Nc1c(Cl)cccc1Cl	4.3641	77.5265	120.331	49.33	296.153	295.017	3	2	4	2	2	0	5	19	30	2	2	0	0	0	0	0	2	0	0	0.0714286
Dicloxacillin		Cc1onc(-c2c(Cl)cccc2Cl)c1C(=O)N[C@@H]1C(=O)N2[C@@H]1SC(C)(C)[C@@H]2C(=O)O	InChI=1S/C19H17Cl2N3O5S/c1-7-10(12(23-29-7)11-8(20)5-4-6-9(11)21)15(25)22-13-16(26)24-14(18(27)28)19(2,3)30-17(13)24/h4-6,13-14,17H,1-3H3,(H,22,25)(H,27,28)/t13-,14+,17-/m1/s1	false							0	Cc1onc(-c2c(Cl)cccc2Cl)c1C(O)=N[C@@H]1C(=O)N2[C@@H]1SC(C)(C)[C@@H]2C(=O)O	3.77692	113.378	185.388	116.23	470.334	469.027	8	2	4	2	6	1	11	30	47	4	2	2	2	1	2	2	1	0	0	0.368421
Dicumarol		O=c1oc2ccccc2c(O)c1Cc1c(O)c2ccccc2oc1=O	InChI=1S/C19H12O6/c20-16-10-5-1-3-7-14(10)24-18(22)12(16)9-13-17(21)11-6-2-4-8-15(11)25-19(13)23/h1-8,20-21H,9H2	false							0	O=c1oc2ccccc2c(O)c1Cc1c(O)c2ccccc2oc1=O	2.9014	91.1036	139.738	100.88	336.299	336.063	6	2	2	2	6	0	6	25	37	4	4	0	0	2	0	0	2	0	0	0.0526316
Dicyclomine		CCN(CC)CCOC(=O)C1(C2CCCCC2)CCCCC1	InChI=1S/C19H35NO2/c1-3-20(4-2)15-16-22-18(21)19(13-9-6-10-14-19)17-11-7-5-8-12-17/h17H,3-16H2,1-2H3	false							0	CCN(CC)CCOC(=O)C1(C2CCCCC2)CCCCC1	4.4022	90.84	136.331	29.54	309.494	309.267	3	0	7	0	3	0	3	22	57	2	0	2	2	0	0	0	0	2	2	0.947368
Didanosine		O=c1nc[nH]c2c1ncn2[C@H]1CC[C@@H](CO)O1	InChI=1S/C10H12N4O3/c15-3-6-1-2-7(17-6)14-5-13-8-9(14)11-4-12-10(8)16/h4-7,15H,1-3H2,(H,11,12,16)/t6-,7+/m0/s1	false							0	OC[C@@H]1CC[C@H](n2cnc3c2ncnc3O)O1	0.2018	57.2176	96.712	93.29	236.231	236.091	7	2	2	2	7	0	7	17	29	3	2	1	1	2	1	1	0	0	0	0.5
Dienestrol		CC=C(C(=CC)c1ccc(O)cc1)c1ccc(O)cc1	InChI=1S/C18H18O2/c1-3-17(13-5-9-15(19)10-6-13)18(4-2)14-7-11-16(20)12-8-14/h3-12,19-20H,1-2H3/b17-3+,18-4+	false							0	C/C=C(C(=C/C)/c1ccc(O)cc1)\c1ccc(O)cc1	4.6046	83.5156	118.887	40.46	266.34	266.131	2	2	3	2	2	0	2	20	38	2	2	0	0	0	0	0	2	0	0	0.111111
Diethylcarbamazine		CCN(CC)C(=O)N1CCN(C)CC1	InChI=1S/C10H21N3O/c1-4-12(5-2)10(14)13-8-6-11(3)7-9-13/h4-9H2,1-3H3	false							0	CCN(CC)C(=O)N1CCN(C)CC1	0.6956	57.387	86.4589	26.79	199.298	199.168	4	0	2	0	2	2	4	14	35	1	0	1	1	0	1	1	0	0	0	0.9
Diethylpropion		CCN(CC)C(C)C(=O)c1ccccc1	InChI=1S/C13H19NO/c1-4-14(5-2)11(3)13(15)12-9-7-6-8-10-12/h6-11H,4-5H2,1-3H3	false							0	CCN(CC)C(C)C(=O)c1ccccc1	2.5996	63.1555	91.9074	20.31	205.301	205.147	2	0	5	0	2	0	2	15	34	1	1	0	0	0	0	0	1	0	0	0.461538
Diethylstilbestrol		CCC(=C(CC)c1ccc(O)cc1)c1ccc(O)cc1	InChI=1S/C18H20O2/c1-3-17(13-5-9-15(19)10-6-13)18(4-2)14-7-11-16(20)12-8-14/h5-12,19-20H,3-4H2,1-2H3/b18-17+	false							0	CC/C(=C(/CC)c1ccc(O)cc1)c1ccc(O)cc1	4.8286	83.6096	119.577	40.46	268.356	268.146	2	2	4	2	2	0	2	20	40	2	2	0	0	0	0	0	2	0	0	0.222222
Diflorasone		C[C@H]1C[C@H]2[C@@H]3C[C@H](F)C4=CC(=O)C=C[C@]4(C)[C@@]3(F)[C@@H](O)C[C@]2(C)[C@@]1(O)C(=O)CO	InChI=1S/C22H28F2O5/c1-11-6-13-14-8-16(23)15-7-12(26)4-5-19(15,2)21(14,24)17(27)9-20(13,3)22(11,29)18(28)10-25/h4-5,7,11,13-14,16-17,25,27,29H,6,8-10H2,1-3H3/t11-,13-,14-,16-,17-,19-,20-,21-,22-/m0/s1	true							0	C[C@H]1C[C@H]2[C@@H]3C[C@H](F)C4=CC(=O)C=C[C@]4(C)[C@@]3(F)[C@@H](O)C[C@]2(C)[C@@]1(O)C(=O)CO	1.8437	100.223	168.037	94.83	410.457	410.19	5	3	2	3	5	0	7	29	57	4	0	3	4	0	0	0	0	3	4	0.727273
Diflunisal		O=C(O)c1cc(-c2ccc(F)cc2F)ccc1O	InChI=1S/C13H8F2O3/c14-8-2-3-9(11(15)6-8)7-1-4-12(16)10(5-7)13(17)18/h1-6,16H,(H,17,18)	true							0	O=C(O)c1cc(-c2ccc(F)cc2F)ccc1O	3.0356	60.4181	100.934	57.53	250.2	250.044	3	2	2	2	2	0	5	18	26	2	2	0	0	0	0	0	2	0	0	0
Difluprednate		CCCC(=O)O[C@]1(C(=O)COC(C)=O)CC[C@H]2[C@@H]3C[C@H](F)C4=CC(=O)C=C[C@]4(C)[C@@]3(F)[C@@H](O)C[C@@]21C	InChI=1S/C27H34F2O7/c1-5-6-23(34)36-26(22(33)14-35-15(2)30)10-8-17-18-12-20(28)19-11-16(31)7-9-24(19,3)27(18,29)21(32)13-25(17,26)4/h7,9,11,17-18,20-21,32H,5-6,8,10,12-14H2,1-4H3/t17-,18-,20-,21-,24-,25-,26-,27-/m0/s1	true							0	CCCC(=O)O[C@]1(C(=O)COC(C)=O)CC[C@H]2[C@@H]3C[C@H](F)C4=CC(=O)C=C[C@]4(C)[C@@]3(F)[C@@H](O)C[C@@]21C	3.5195	124.005	208.824	106.97	508.558	508.227	7	1	6	1	7	0	9	36	70	4	0	3	4	0	0	0	0	3	4	0.703704
Digitoxin		C[C@H]1O[C@@H](O[C@@H]2[C@@H](C)O[C@@H](O[C@@H]3[C@@H](C)O[C@@H](O[C@H]4CC[C@@]5(C)[C@H](CC[C@@H]6[C@@H]5CC[C@]5(C)[C@@H](C7=CC(=O)OC7)CC[C@]65O)C4)C[C@@H]3O)C[C@@H]2O)C[C@H](O)[C@@H]1O	InChI=1S/C41H64O13/c1-20-36(46)29(42)16-34(49-20)53-38-22(3)51-35(18-31(38)44)54-37-21(2)50-33(17-30(37)43)52-25-8-11-39(4)24(15-25)6-7-28-27(39)9-12-40(5)26(10-13-41(28,40)47)23-14-32(45)48-19-23/h14,20-22,24-31,33-38,42-44,46-47H,6-13,15-19H2,1-5H3/t20-,21-,22-,24-,25+,26-,27+,28-,29+,30+,31+,33+,34+,35+,36-,37-,38-,39+,40-,41+/m1/s1	false							0	C[C@H]1O[C@@H](O[C@@H]2[C@@H](C)O[C@@H](O[C@@H]3[C@@H](C)O[C@@H](O[C@H]4CC[C@@]5(C)[C@H](CC[C@@H]6[C@@H]5CC[C@]5(C)[C@@H](C7=CC(=O)OC7)CC[C@]65O)C4)C[C@@H]3O)C[C@@H]2O)C[C@H](O)[C@@H]1O	3.2473	191.221	318.528	182.83	764.95	764.435	13	5	7	5	13	0	13	54	118	8	0	7	8	0	3	4	0	4	4	0.926829
Digoxin		C[C@H]1O[C@@H](O[C@@H]2[C@@H](C)O[C@@H](O[C@@H]3[C@@H](C)O[C@@H](O[C@H]4CC[C@@]5(C)[C@H](CC[C@@H]6[C@@H]5C[C@@H](O)[C@]5(C)[C@@H](C7=CC(=O)OC7)CC[C@]65O)C4)C[C@@H]3O)C[C@@H]2O)C[C@H](O)[C@@H]1O	InChI=1S/C41H64O14/c1-19-36(47)28(42)15-34(50-19)54-38-21(3)52-35(17-30(38)44)55-37-20(2)51-33(16-29(37)43)53-24-8-10-39(4)23(13-24)6-7-26-27(39)14-31(45)40(5)25(9-11-41(26,40)48)22-12-32(46)49-18-22/h12,19-21,23-31,33-38,42-45,47-48H,6-11,13-18H2,1-5H3/t19-,20-,21-,23-,24+,25-,26-,27+,28+,29+,30+,31-,33+,34+,35+,36-,37-,38-,39+,40+,41+/m1/s1	false			12.8825	-4.89	5	[Gozalbes, 2011 #50574]	1	C[C@H]1O[C@@H](O[C@@H]2[C@@H](C)O[C@@H](O[C@@H]3[C@@H](C)O[C@@H](O[C@H]4CC[C@@]5(C)[C@H](CC[C@@H]6[C@@H]5C[C@@H](O)[C@]5(C)[C@@H](C7=CC(=O)OC7)CC[C@]65O)C4)C[C@@H]3O)C[C@@H]2O)C[C@H](O)[C@@H]1O	2.2181	192.611	323.322	203.06	780.949	780.43	14	6	7	6	14	0	14	55	119	8	0	7	8	0	3	4	0	4	4	0.926829
Digoxin		C[C@H]1O[C@@H](O[C@@H]2[C@@H](C)O[C@@H](O[C@@H]3[C@@H](C)O[C@@H](O[C@H]4CC[C@@]5(C)[C@H](CC[C@@H]6[C@@H]5C[C@@H](O)[C@]5(C)[C@@H](C7=CC(=O)OC7)CC[C@]65O)C4)C[C@@H]3O)C[C@@H]2O)C[C@H](O)[C@@H]1O	InChI=1S/C41H64O14/c1-19-36(47)28(42)15-34(50-19)54-38-21(3)52-35(17-30(38)44)55-37-20(2)51-33(16-29(37)43)53-24-8-10-39(4)23(13-24)6-7-26-27(39)14-31(45)40(5)25(9-11-41(26,40)48)22-12-32(46)49-18-22/h12,19-21,23-31,33-38,42-45,47-48H,6-11,13-18H2,1-5H3/t19-,20-,21-,23-,24+,25-,26-,27+,28+,29+,30+,31-,33+,34+,35+,36-,37-,38-,39+,40+,41+/m1/s1	false			1.01		14	[Skolnik, 2010 #50606]	1	C[C@H]1O[C@@H](O[C@@H]2[C@@H](C)O[C@@H](O[C@@H]3[C@@H](C)O[C@@H](O[C@H]4CC[C@@]5(C)[C@H](CC[C@@H]6[C@@H]5C[C@@H](O)[C@]5(C)[C@@H](C7=CC(=O)OC7)CC[C@]65O)C4)C[C@@H]3O)C[C@@H]2O)C[C@H](O)[C@@H]1O	2.2181	192.611	323.322	203.06	780.949	780.43	14	6	7	6	14	0	14	55	119	8	0	7	8	0	3	4	0	4	4	0.926829
Digoxin		C[C@H]1O[C@@H](O[C@@H]2[C@@H](C)O[C@@H](O[C@@H]3[C@@H](C)O[C@@H](O[C@H]4CC[C@@]5(C)[C@H](CC[C@@H]6[C@@H]5C[C@@H](O)[C@]5(C)[C@@H](C7=CC(=O)OC7)CC[C@]65O)C4)C[C@@H]3O)C[C@@H]2O)C[C@H](O)[C@@H]1O	InChI=1S/C41H64O14/c1-19-36(47)28(42)15-34(50-19)54-38-21(3)52-35(17-30(38)44)55-37-20(2)51-33(16-29(37)43)53-24-8-10-39(4)23(13-24)6-7-26-27(39)14-31(45)40(5)25(9-11-41(26,40)48)22-12-32(46)49-18-22/h12,19-21,23-31,33-38,42-45,47-48H,6-11,13-18H2,1-5H3/t19-,20-,21-,23-,24+,25-,26-,27+,28+,29+,30+,31-,33+,34+,35+,36-,37-,38-,39+,40+,41+/m1/s1	false			1.1		15	[Lin, 2011 #50607]	1	C[C@H]1O[C@@H](O[C@@H]2[C@@H](C)O[C@@H](O[C@@H]3[C@@H](C)O[C@@H](O[C@H]4CC[C@@]5(C)[C@H](CC[C@@H]6[C@@H]5C[C@@H](O)[C@]5(C)[C@@H](C7=CC(=O)OC7)CC[C@]65O)C4)C[C@@H]3O)C[C@@H]2O)C[C@H](O)[C@@H]1O	2.2181	192.611	323.322	203.06	780.949	780.43	14	6	7	6	14	0	14	55	119	8	0	7	8	0	3	4	0	4	4	0.926829
Digoxin		C[C@H]1O[C@@H](O[C@@H]2[C@@H](C)O[C@@H](O[C@@H]3[C@@H](C)O[C@@H](O[C@H]4CC[C@@]5(C)[C@H](CC[C@@H]6[C@@H]5C[C@@H](O)[C@]5(C)[C@@H](C7=CC(=O)OC7)CC[C@]65O)C4)C[C@@H]3O)C[C@@H]2O)C[C@H](O)[C@@H]1O	InChI=1S/C41H64O14/c1-19-36(47)28(42)15-34(50-19)54-38-21(3)52-35(17-30(38)44)55-37-20(2)51-33(16-29(37)43)53-24-8-10-39(4)23(13-24)6-7-26-27(39)14-31(45)40(5)25(9-11-41(26,40)48)22-12-32(46)49-18-22/h12,19-21,23-31,33-38,42-45,47-48H,6-11,13-18H2,1-5H3/t19-,20-,21-,23-,24+,25-,26-,27+,28+,29+,30+,31-,33+,34+,35+,36-,37-,38-,39+,40+,41+/m1/s1	false		Y	5		15	[Lin, 2011 #50607]	1	C[C@H]1O[C@@H](O[C@@H]2[C@@H](C)O[C@@H](O[C@@H]3[C@@H](C)O[C@@H](O[C@H]4CC[C@@]5(C)[C@H](CC[C@@H]6[C@@H]5C[C@@H](O)[C@]5(C)[C@@H](C7=CC(=O)OC7)CC[C@]65O)C4)C[C@@H]3O)C[C@@H]2O)C[C@H](O)[C@@H]1O	2.2181	192.611	323.322	203.06	780.949	780.43	14	6	7	6	14	0	14	55	119	8	0	7	8	0	3	4	0	4	4	0.926829
Digoxin		C[C@H]1O[C@@H](O[C@@H]2[C@@H](C)O[C@@H](O[C@@H]3[C@@H](C)O[C@@H](O[C@H]4CC[C@@]5(C)[C@H](CC[C@@H]6[C@@H]5C[C@@H](O)[C@]5(C)[C@@H](C7=CC(=O)OC7)CC[C@]65O)C4)C[C@@H]3O)C[C@@H]2O)C[C@H](O)[C@@H]1O	InChI=1S/C41H64O14/c1-19-36(47)28(42)15-34(50-19)54-38-21(3)52-35(17-30(38)44)55-37-20(2)51-33(16-29(37)43)53-24-8-10-39(4)23(13-24)6-7-26-27(39)14-31(45)40(5)25(9-11-41(26,40)48)22-12-32(46)49-18-22/h12,19-21,23-31,33-38,42-45,47-48H,6-11,13-18H2,1-5H3/t19-,20-,21-,23-,24+,25-,26-,27+,28+,29+,30+,31-,33+,34+,35+,36-,37-,38-,39+,40+,41+/m1/s1	false			0.9		15	[Lin, 2011 #50607]	1	C[C@H]1O[C@@H](O[C@@H]2[C@@H](C)O[C@@H](O[C@@H]3[C@@H](C)O[C@@H](O[C@H]4CC[C@@]5(C)[C@H](CC[C@@H]6[C@@H]5C[C@@H](O)[C@]5(C)[C@@H](C7=CC(=O)OC7)CC[C@]65O)C4)C[C@@H]3O)C[C@@H]2O)C[C@H](O)[C@@H]1O	2.2181	192.611	323.322	203.06	780.949	780.43	14	6	7	6	14	0	14	55	119	8	0	7	8	0	3	4	0	4	4	0.926829
Digoxin		C[C@H]1O[C@@H](O[C@@H]2[C@@H](C)O[C@@H](O[C@@H]3[C@@H](C)O[C@@H](O[C@H]4CC[C@@]5(C)[C@H](CC[C@@H]6[C@@H]5C[C@@H](O)[C@]5(C)[C@@H](C7=CC(=O)OC7)CC[C@]65O)C4)C[C@@H]3O)C[C@@H]2O)C[C@H](O)[C@@H]1O	InChI=1S/C41H64O14/c1-19-36(47)28(42)15-34(50-19)54-38-21(3)52-35(17-30(38)44)55-37-20(2)51-33(16-29(37)43)53-24-8-10-39(4)23(13-24)6-7-26-27(39)14-31(45)40(5)25(9-11-41(26,40)48)22-12-32(46)49-18-22/h12,19-21,23-31,33-38,42-45,47-48H,6-11,13-18H2,1-5H3/t19-,20-,21-,23-,24+,25-,26-,27+,28+,29+,30+,31-,33+,34+,35+,36-,37-,38-,39+,40+,41+/m1/s1	false		Y	0.9		15	[Lin, 2011 #50607]	1	C[C@H]1O[C@@H](O[C@@H]2[C@@H](C)O[C@@H](O[C@@H]3[C@@H](C)O[C@@H](O[C@H]4CC[C@@]5(C)[C@H](CC[C@@H]6[C@@H]5C[C@@H](O)[C@]5(C)[C@@H](C7=CC(=O)OC7)CC[C@]65O)C4)C[C@@H]3O)C[C@@H]2O)C[C@H](O)[C@@H]1O	2.2181	192.611	323.322	203.06	780.949	780.43	14	6	7	6	14	0	14	55	119	8	0	7	8	0	3	4	0	4	4	0.926829
Dihydroergotamine		CN1C[C@H](C(=O)N[C@]2(C)O[C@@]3(O)[C@@H]4CCCN4C(=O)[C@H](Cc4ccccc4)N3C2=O)C[C@@H]2c3cccc4[nH]cc(c43)C[C@H]21	InChI=1S/C33H37N5O5/c1-32(35-29(39)21-15-23-22-10-6-11-24-28(22)20(17-34-24)16-25(23)36(2)18-21)31(41)38-26(14-19-8-4-3-5-9-19)30(40)37-13-7-12-27(37)33(38,42)43-32/h3-6,8-11,17,21,23,25-27,34,42H,7,12-16,18H2,1-2H3,(H,35,39)/t21-,23-,25-,26+,27+,32-,33+/m1/s1	false							0	CN1C[C@H](C(O)=N[C@]2(C)O[C@@]3(O)[C@@H]4CCCN4C(=O)[C@H](Cc4ccccc4)N3C2=O)C[C@@H]2c3cccc4[nH]cc(c43)C[C@H]21	2.9214	159.287	249.484	121.7	583.689	583.279	10	3	4	3	6	2	10	43	80	8	3	4	5	1	4	4	2	0	1	0.484848
Dihydroergotoxine		CN1C[C@H](C(=O)N[C@]2(C)O[C@@]3(O)[C@@H]4CCCN4C(=O)[C@H](Cc4ccccc4)N3C2=O)CC2c3cccc4[nH]cc(c43)C[C@H]21.CS(=O)(=O)O	InChI=1S/C33H37N5O5.CH4O3S/c1-32(35-29(39)21-15-23-22-10-6-11-24-28(22)20(17-34-24)16-25(23)36(2)18-21)31(41)38-26(14-19-8-4-3-5-9-19)30(40)37-13-7-12-27(37)33(38,42)43-32;1-5(2,3)4/h3-6,8-11,17,21,23,25-27,34,42H,7,12-16,18H2,1-2H3,(H,35,39);1H3,(H,2,3,4)/t21-,23?,25-,26+,27+,32-,33+;/m1./s1	false							0	CN1C[C@H](C(O)=N[C@]2(C)O[C@@]3(O)[C@@H]4CCCN4C(=O)[C@H](Cc4ccccc4)N3C2=O)CC2c3cccc4[nH]cc(c43)C[C@H]21.CS(=O)(=O)O	2.4254	176.76	278.483	176.07	679.796	679.268	13	4	4	4	8	2	14	48	89	8	3	4	5	1	4	4	2	0	1	0.5
Dihydrotachysterol		CC(C)[C@@H](C)/C=C/[C@@H](C)[C@H]1CC[C@H]2/C(=C/C=C3\C[C@@H](O)CC[C@@H]3C)CCC[C@@]21C	InChI=1S/C28H46O/c1-19(2)20(3)9-10-22(5)26-15-16-27-23(8-7-17-28(26,27)6)12-13-24-18-25(29)14-11-21(24)4/h9-10,12-13,19-22,25-27,29H,7-8,11,14-18H2,1-6H3/b10-9+,23-12+,24-13+/t20-,21-,22+,25-,26+,27-,28+/m0/s1	false							0	CC(C)[C@@H](C)/C=C/[C@@H](C)[C@H]1CC[C@H]2/C(=C/C=C3\C[C@@H](O)CC[C@@H]3C)CCC[C@@]21C	7.7209	125.666	180.301	20.23	398.675	398.355	1	1	5	1	1	0	1	29	75	3	0	3	3	0	0	0	0	3	3	0.785714
Dihydroxyaluminium		O.O.NCC(=O)O[Al]	InChI=1S/C2H5NO2.Al.2H2O/c3-1-2(4)5;;;/h1,3H2,(H,4,5);;2*1H2/q;+1;;/p-1	false							0	O.O.[AlH5+].NCC(=O)[O-]	-5.6737	34.018	57.2349	129.15	142.111	142.066	5	6	1	1	3	0	6	8	21	0	0	0	0	0	0	0	0	0	0	0.5
Diloxanide		CN(C(=O)C(Cl)Cl)c1ccc(OC(=O)c2ccco2)cc1	InChI=1S/C14H11Cl2NO4/c1-17(13(18)12(15)16)9-4-6-10(7-5-9)21-14(19)11-3-2-8-20-11/h2-8,12H,1H3	false							0	CN(C(=O)C(Cl)Cl)c1ccc(OC(=O)c2ccco2)cc1	3.2653	79.0125	130.546	59.75	328.151	327.007	5	0	4	0	4	1	7	21	32	2	2	0	0	1	0	0	1	0	0	0.142857
Diltiazem		COc1ccc([C@@H]2Sc3ccccc3N(CCN(C)C)C(=O)[C@@H]2OC(C)=O)cc1	InChI=1S/C22H26N2O4S/c1-15(25)28-20-21(16-9-11-17(27-4)12-10-16)29-19-8-6-5-7-18(19)24(22(20)26)14-13-23(2)3/h5-12,20-21H,13-14H2,1-4H3/t20-,21+/m1/s1	false			41.6869	-4.38	2	[Hou, 2004 #14508]	1	COc1ccc([C@@H]2Sc3ccccc3N(CCN(C)C)C(=O)[C@@H]2OC(C)=O)cc1	3.3685	114.495	175.325	59.08	414.527	414.161	6	0	6	0	6	1	7	29	55	3	2	0	1	0	0	1	2	0	0	0.363636
Diltiazem		COc1ccc([C@@H]2Sc3ccccc3N(CCN(C)C)C(=O)[C@@H]2OC(C)=O)cc1	InChI=1S/C22H26N2O4S/c1-15(25)28-20-21(16-9-11-17(27-4)12-10-16)29-19-8-6-5-7-18(19)24(22(20)26)14-13-23(2)3/h5-12,20-21H,13-14H2,1-4H3/t20-,21+/m1/s1	false			45.7088	-4.34	5	[Gozalbes, 2011 #50574]	1	COc1ccc([C@@H]2Sc3ccccc3N(CCN(C)C)C(=O)[C@@H]2OC(C)=O)cc1	3.3685	114.495	175.325	59.08	414.527	414.161	6	0	6	0	6	1	7	29	55	3	2	0	1	0	0	1	2	0	0	0.363636
Diltiazem		COc1ccc([C@@H]2Sc3ccccc3N(CCN(C)C)C(=O)[C@@H]2OC(C)=O)cc1	InChI=1S/C22H26N2O4S/c1-15(25)28-20-21(16-9-11-17(27-4)12-10-16)29-19-8-6-5-7-18(19)24(22(20)26)14-13-23(2)3/h5-12,20-21H,13-14H2,1-4H3/t20-,21+/m1/s1	false			29.8		8	[Usansky, 2005 #48258]	1	COc1ccc([C@@H]2Sc3ccccc3N(CCN(C)C)C(=O)[C@@H]2OC(C)=O)cc1	3.3685	114.495	175.325	59.08	414.527	414.161	6	0	6	0	6	1	7	29	55	3	2	0	1	0	0	1	2	0	0	0.363636
Diltiazem		COc1ccc([C@@H]2Sc3ccccc3N(CCN(C)C)C(=O)[C@@H]2OC(C)=O)cc1	InChI=1S/C22H26N2O4S/c1-15(25)28-20-21(16-9-11-17(27-4)12-10-16)29-19-8-6-5-7-18(19)24(22(20)26)14-13-23(2)3/h5-12,20-21H,13-14H2,1-4H3/t20-,21+/m1/s1	false			36		10	[Avdeef, 2005 #48244]	1	COc1ccc([C@@H]2Sc3ccccc3N(CCN(C)C)C(=O)[C@@H]2OC(C)=O)cc1	3.3685	114.495	175.325	59.08	414.527	414.161	6	0	6	0	6	1	7	29	55	3	2	0	1	0	0	1	2	0	0	0.363636
Diltiazem		COc1ccc([C@@H]2Sc3ccccc3N(CCN(C)C)C(=O)[C@@H]2OC(C)=O)cc1	InChI=1S/C22H26N2O4S/c1-15(25)28-20-21(16-9-11-17(27-4)12-10-16)29-19-8-6-5-7-18(19)24(22(20)26)14-13-23(2)3/h5-12,20-21H,13-14H2,1-4H3/t20-,21+/m1/s1	false			12		15	[Lin, 2011 #50607]	1	COc1ccc([C@@H]2Sc3ccccc3N(CCN(C)C)C(=O)[C@@H]2OC(C)=O)cc1	3.3685	114.495	175.325	59.08	414.527	414.161	6	0	6	0	6	1	7	29	55	3	2	0	1	0	0	1	2	0	0	0.363636
Diltiazem		COc1ccc([C@@H]2Sc3ccccc3N(CCN(C)C)C(=O)[C@@H]2OC(C)=O)cc1	InChI=1S/C22H26N2O4S/c1-15(25)28-20-21(16-9-11-17(27-4)12-10-16)29-19-8-6-5-7-18(19)24(22(20)26)14-13-23(2)3/h5-12,20-21H,13-14H2,1-4H3/t20-,21+/m1/s1	false		Y	15		15	[Lin, 2011 #50607]	1	COc1ccc([C@@H]2Sc3ccccc3N(CCN(C)C)C(=O)[C@@H]2OC(C)=O)cc1	3.3685	114.495	175.325	59.08	414.527	414.161	6	0	6	0	6	1	7	29	55	3	2	0	1	0	0	1	2	0	0	0.363636
Dimenhydrinate		Cn1c2nc(Cl)[n-]c2c(=O)n(C)c1=O.C[NH+](C)CCOC(c1ccccc1)c1ccccc1	InChI=1S/C17H21NO.C7H7ClN4O2/c1-18(2)13-14-19-17(15-9-5-3-6-10-15)16-11-7-4-8-12-16;1-11-4-3(9-6(8)10-4)5(13)12(2)7(11)14/h3-12,17H,13-14H2,1-2H3;1-2H3,(H,9,10,13)	false							0	Cn1c2[n-]c(Cl)nc2c(=O)n(C)c1=O.C[NH+](C)CCOC(c1ccccc1)c1ccccc1	1.1799	128.912	196.575	84.66	469.973	469.188	8	1	6	1	6	0	9	33	61	4	4	0	0	2	0	0	2	0	0	0.291667
Dimercaprol		OCC(S)CS	InChI=1S/C3H8OS2/c4-1-3(6)2-5/h3-6H,1-2H2	false							0	OCC(S)CS	0.2069	33.7128	48.5735	20.23	124.23	124.002	1	1	2	3	3	0	3	6	14	0	0	0	0	0	0	0	0	0	0	1
Dimethindene		CC(C1=C(CCN(C)C)Cc2ccccc21)c1ccccn1	InChI=1S/C20H24N2/c1-15(19-10-6-7-12-21-19)20-17(11-13-22(2)3)14-16-8-4-5-9-18(16)20/h4-10,12,15H,11,13-14H2,1-3H3	false							0	CC(C1=C(CCN(C)C)Cc2ccccc21)c1ccccn1	4.1467	92.889	133.057	16.13	292.426	292.194	2	0	5	0	2	0	2	22	46	3	2	0	1	1	0	0	1	0	1	0.35
Dinoprost Tromethamine		CCCCC[C@H](O)/C=C/[C@H]1[C@H](O)C[C@H](O)[C@@H]1C/C=C\CCCC(=O)O.NC(CO)(CO)CO	InChI=1S/C20H34O5.C4H11NO3/c1-2-3-6-9-15(21)12-13-17-16(18(22)14-19(17)23)10-7-4-5-8-11-20(24)25;5-4(1-6,2-7)3-8/h4,7,12-13,15-19,21-23H,2-3,5-6,8-11,14H2,1H3,(H,24,25);6-8H,1-3,5H2/b7-4-,13-12+;/t15-,16+,17+,18-,19+;/m0./s1	false							0	CCCCC[C@H](O)/C=C/[C@H]1[C@H](O)C[C@H](O)[C@@H]1C/C=C\CCCC(=O)O.NC(CO)(CO)CO	0.7037	126.319	196.815	184.7	475.623	475.315	9	9	15	8	8	0	9	33	78	1	0	1	1	0	0	0	0	1	1	0.791667
Dinoprostone		CCCCC[C@H](O)/C=C/[C@H]1[C@H](O)CC(=O)[C@@H]1C/C=C\CCCC(=O)O	InChI=1S/C20H32O5/c1-2-3-6-9-15(21)12-13-17-16(18(22)14-19(17)23)10-7-4-5-8-11-20(24)25/h4,7,12-13,15-17,19,21,23H,2-3,5-6,8-11,14H2,1H3,(H,24,25)/b7-4-,13-12+/t15-,16+,17+,19+/m0/s1	false							0	CCCCC[C@H](O)/C=C/[C@H]1[C@H](O)CC(=O)[C@@H]1C/C=C\CCCC(=O)O	3.2511	97.1434	149.994	94.83	352.471	352.225	5	3	12	3	4	0	5	25	57	1	0	1	1	0	0	0	0	1	1	0.7
Diphemanil Methylsulfate		COS(=O)(=O)[O-].C[N+]1(C)CCC(=C(c2ccccc2)c2ccccc2)CC1	InChI=1S/C20H24N.CH4O4S/c1-21(2)15-13-19(14-16-21)20(17-9-5-3-6-10-17)18-11-7-4-8-12-18;1-5-6(2,3)4/h3-12H,13-16H2,1-2H3;1H3,(H,2,3,4)/q+1;/p-1	false							0	COS(=O)(=O)[O-].C[N+]1(C)CCC(=C(c2ccccc2)c2ccccc2)CC1	3.4517	106.689	162.004	66.43	389.517	389.166	5	0	3	0	4	0	6	27	54	3	2	1	1	0	1	1	2	0	0	0.333333
Diphenhydramine		CN(C)CCOC(c1ccccc1)c1ccccc1	InChI=1S/C17H21NO/c1-18(2)13-14-19-17(15-9-5-3-6-10-15)16-11-7-4-8-12-16/h3-12,17H,13-14H2,1-2H3	false							0	CN(C)CCOC(c1ccccc1)c1ccccc1	3.3542	79.233	115.187	12.47	255.361	255.162	2	0	6	0	2	0	2	19	40	2	2	0	0	0	0	0	2	0	0	0.294118
Diphenidol		OC(CCCN1CCCCC1)(c1ccccc1)c1ccccc1	InChI=1S/C21H27NO/c23-21(19-11-4-1-5-12-19,20-13-6-2-7-14-20)15-10-18-22-16-8-3-9-17-22/h1-2,4-7,11-14,23H,3,8-10,15-18H2	false							0	OC(CCCN1CCCCC1)(c1ccccc1)c1ccccc1	4.1886	95.4078	139.321	23.47	309.453	309.209	2	1	6	1	2	0	2	23	50	3	2	1	1	0	1	1	2	0	0	0.428571
Diphenoxylate		CCOC(=O)C1(c2ccccc2)CCN(CCC(C#N)(c2ccccc2)c2ccccc2)CC1	InChI=1S/C30H32N2O2/c1-2-34-28(33)29(25-12-6-3-7-13-25)18-21-32(22-19-29)23-20-30(24-31,26-14-8-4-9-15-26)27-16-10-5-11-17-27/h3-17H,2,18-23H2,1H3	false							0	CCOC(=O)C1(c2ccccc2)CCN(CCC(C#N)(c2ccccc2)c2ccccc2)CC1	5.48328	134.321	202.347	53.33	452.598	452.246	4	0	8	0	4	0	4	34	66	4	3	1	1	0	1	1	3	0	0	0.333333
Diphenylpyraline		CN1CCC(OC(c2ccccc2)c2ccccc2)CC1	InChI=1S/C19H23NO/c1-20-14-12-18(13-15-20)21-19(16-8-4-2-5-9-16)17-10-6-3-7-11-17/h2-11,18-19H,12-15H2,1H3	false							0	CN1CCC(OC(c2ccccc2)c2ccccc2)CC1	3.8868	86.331	126.911	12.47	281.399	281.178	2	0	4	0	2	0	2	21	44	3	2	1	1	0	1	1	2	0	0	0.368421
Dipivefrin		CNCC(O)c1ccc(OC(=O)C(C)(C)C)c(OC(=O)C(C)(C)C)c1	InChI=1S/C19H29NO5/c1-18(2,3)16(22)24-14-9-8-12(13(21)11-20-7)10-15(14)25-17(23)19(4,5)6/h8-10,13,20-21H,11H2,1-7H3	false							0	CNCC(O)c1ccc(OC(=O)C(C)(C)C)c(OC(=O)C(C)(C)C)c1	2.8424	95.5085	149.07	84.86	351.443	351.205	6	2	5	2	6	0	6	25	54	1	1	0	0	0	0	0	1	0	0	0.578947
Dipyridamole		OCCN(CCO)c1nc2c(nc(N(CCO)CCO)nc2N2CCCCC2)c(N2CCCCC2)n1	InChI=1S/C24H40N8O4/c33-15-11-31(12-16-34)23-26-20-19(21(27-23)29-7-3-1-4-8-29)25-24(32(13-17-35)14-18-36)28-22(20)30-9-5-2-6-10-30/h33-36H,1-18H2	false			11.24		14	[Skolnik, 2010 #50606]	1	OCCN(CCO)c1nc2c(nc(N(CCO)CCO)nc2N2CCCCC2)c(N2CCCCC2)n1	-0.0176	140.025	211.765	145.44	504.636	504.317	12	4	12	4	12	0	12	36	76	4	2	2	2	2	2	2	0	0	0	0.75
Dipyridamole		OCCN(CCO)c1nc2c(nc(N(CCO)CCO)nc2N2CCCCC2)c(N2CCCCC2)n1	InChI=1S/C24H40N8O4/c33-15-11-31(12-16-34)23-26-20-19(21(27-23)29-7-3-1-4-8-29)25-24(32(13-17-35)14-18-36)28-22(20)30-9-5-2-6-10-30/h33-36H,1-18H2	false			5.1		15	[Lin, 2011 #50607]	1	OCCN(CCO)c1nc2c(nc(N(CCO)CCO)nc2N2CCCCC2)c(N2CCCCC2)n1	-0.0176	140.025	211.765	145.44	504.636	504.317	12	4	12	4	12	0	12	36	76	4	2	2	2	2	2	2	0	0	0	0.75
Dipyridamole		OCCN(CCO)c1nc2c(nc(N(CCO)CCO)nc2N2CCCCC2)c(N2CCCCC2)n1	InChI=1S/C24H40N8O4/c33-15-11-31(12-16-34)23-26-20-19(21(27-23)29-7-3-1-4-8-29)25-24(32(13-17-35)14-18-36)28-22(20)30-9-5-2-6-10-30/h33-36H,1-18H2	false		Y	8.9		15	[Lin, 2011 #50607]	1	OCCN(CCO)c1nc2c(nc(N(CCO)CCO)nc2N2CCCCC2)c(N2CCCCC2)n1	-0.0176	140.025	211.765	145.44	504.636	504.317	12	4	12	4	12	0	12	36	76	4	2	2	2	2	2	2	0	0	0	0.75
Dipyridamole		OCCN(CCO)c1nc2c(nc(N(CCO)CCO)nc2N2CCCCC2)c(N2CCCCC2)n1	InChI=1S/C24H40N8O4/c33-15-11-31(12-16-34)23-26-20-19(21(27-23)29-7-3-1-4-8-29)25-24(32(13-17-35)14-18-36)28-22(20)30-9-5-2-6-10-30/h33-36H,1-18H2	false			4.2		15	[Lin, 2011 #50607]	1	OCCN(CCO)c1nc2c(nc(N(CCO)CCO)nc2N2CCCCC2)c(N2CCCCC2)n1	-0.0176	140.025	211.765	145.44	504.636	504.317	12	4	12	4	12	0	12	36	76	4	2	2	2	2	2	2	0	0	0	0.75
Dipyridamole		OCCN(CCO)c1nc2c(nc(N(CCO)CCO)nc2N2CCCCC2)c(N2CCCCC2)n1	InChI=1S/C24H40N8O4/c33-15-11-31(12-16-34)23-26-20-19(21(27-23)29-7-3-1-4-8-29)25-24(32(13-17-35)14-18-36)28-22(20)30-9-5-2-6-10-30/h33-36H,1-18H2	false		Y	14.3		15	[Lin, 2011 #50607]	1	OCCN(CCO)c1nc2c(nc(N(CCO)CCO)nc2N2CCCCC2)c(N2CCCCC2)n1	-0.0176	140.025	211.765	145.44	504.636	504.317	12	4	12	4	12	0	12	36	76	4	2	2	2	2	2	2	0	0	0	0.75
Dirithromycin		CC[C@H]1OC(=O)[C@H](C)[C@H](O[C@H]2C[C@@](C)(OC)[C@@H](O)[C@H](C)O2)[C@@H](C)[C@@H](O[C@@H]2O[C@H](C)C[C@H](N(C)C)[C@H]2O)[C@](C)(O)C[C@@H](C)[C@@H]2N[C@@H](COCCOC)O[C@@H]([C@@H]2C)[C@]1(C)O	InChI=1S/C42H78N2O14/c1-15-29-42(10,49)37-24(4)32(43-30(56-37)21-52-17-16-50-13)22(2)19-40(8,48)36(58-39-33(45)28(44(11)12)18-23(3)53-39)25(5)34(26(6)38(47)55-29)57-31-20-41(9,51-14)35(46)27(7)54-31/h22-37,39,43,45-46,48-49H,15-21H2,1-14H3/t22-,23-,24-,25-,26-,27+,28+,29-,30-,31+,32+,33-,34-,35+,36-,37+,39+,40-,41-,42-/m1/s1	false							0	CC[C@H]1OC(=O)[C@H](C)[C@H](O[C@H]2C[C@@](C)(OC)[C@@H](O)[C@H](C)O2)[C@@H](C)[C@@H](O[C@@H]2O[C@H](C)C[C@H](N(C)C)[C@H]2O)[C@](C)(O)C[C@@H](C)[C@@H]2N[C@@H](COCCOC)O[C@@H]([C@@H]2C)[C@]1(C)O	2.2017	213.524	346.349	196.33	835.086	834.545	16	5	12	5	16	0	16	58	136	4	0	4	4	0	4	4	0	0	0	0.97619
Disopyramide		CC(C)N(CCC(C(N)=O)(c1ccccc1)c1ccccn1)C(C)C	InChI=1S/C21H29N3O/c1-16(2)24(17(3)4)15-13-21(20(22)25,18-10-6-5-7-11-18)19-12-8-9-14-23-19/h5-12,14,16-17H,13,15H2,1-4H3,(H2,22,25)	false							0	CC(C)N(CCC(C(=N)O)(c1ccccc1)c1ccccn1)C(C)C	4.41187	103.41	150.597	60.21	339.483	339.231	4	2	8	2	3	0	4	25	54	2	2	0	0	1	0	0	1	0	0	0.428571
Disulfiram		CCN(CC)C(=S)SSC(=S)N(CC)CC	InChI=1S/C10H20N2S4/c1-5-11(6-2)9(13)15-16-10(14)12(7-3)8-4/h5-8H2,1-4H3	false							0	CCN(CC)C(=S)SSC(=S)N(CC)CC	3.6212	86.22	117.907	6.48	296.552	296.051	2	0	4	0	4	0	6	16	36	0	0	0	0	0	0	0	0	0	0	0.8
Dobutamine		CC(CCc1ccc(O)cc1)NCCc1ccc(O)c(O)c1	InChI=1S/C18H23NO3/c1-13(2-3-14-4-7-16(20)8-5-14)19-11-10-15-6-9-17(21)18(22)12-15/h4-9,12-13,19-22H,2-3,10-11H2,1H3	false							0	CC(CCc1ccc(O)cc1)NCCc1ccc(O)c(O)c1	2.9568	87.3681	130.611	72.72	301.386	301.168	4	4	7	4	4	0	4	22	45	2	2	0	0	0	0	0	2	0	0	0.333333
Docetaxel		CC(=O)O[C@@]12CO[C@@H]1C[C@H](O)[C@@]1(C)C(=O)[C@H](O)C3=C(C)[C@@H](OC(=O)[C@H](O)[C@@H](NC(=O)OC(C)(C)C)c4ccccc4)C[C@@](O)([C@@H](OC(=O)c4ccccc4)[C@H]21)C3(C)C	InChI=1S/C43H53NO14/c1-22-26(55-37(51)32(48)30(24-15-11-9-12-16-24)44-38(52)58-39(3,4)5)20-43(53)35(56-36(50)25-17-13-10-14-18-25)33-41(8,34(49)31(47)29(22)40(43,6)7)27(46)19-28-42(33,21-54-28)57-23(2)45/h9-18,26-28,30-33,35,46-48,53H,19-21H2,1-8H3,(H,44,52)/t26-,27-,28+,30-,31+,32+,33-,35-,41+,42-,43+/m0/s1	false							0	CC(=O)O[C@@]12CO[C@@H]1C[C@H](O)[C@@]1(C)C(=O)[C@H](O)C3=C(C)[C@@H](OC(=O)[C@H](O)[C@@H](N=C(O)OC(C)(C)C)c4ccccc4)C[C@@](O)([C@@H](OC(=O)c4ccccc4)[C@H]21)C3(C)C	3.464	205.136	336.169	227.94	807.89	807.347	15	5	8	5	14	0	15	58	111	6	2	3	4	0	1	1	2	2	3	0.55814
Docosanol		CCCCCCCCCCCCCCCCCCCCCCO	InChI=1S/C22H46O/c1-2-3-4-5-6-7-8-9-10-11-12-13-14-15-16-17-18-19-20-21-22-23/h23H,2-22H2,1H3	false							0	CCCCCCCCCCCCCCCCCCCCCCO	7.8006	105.1	147.197	20.23	326.609	326.355	1	1	20	1	1	0	1	23	69	0	0	0	0	0	0	0	0	0	0	1
Dofetilide		CN(CCOc1ccc(NS(C)(=O)=O)cc1)CCc1ccc(NS(C)(=O)=O)cc1	InChI=1S/C19H27N3O5S2/c1-22(13-12-16-4-6-17(7-5-16)20-28(2,23)24)14-15-27-19-10-8-18(9-11-19)21-29(3,25)26/h4-11,20-21H,12-15H2,1-3H3	false							0	CN(CCOc1ccc(NS(C)(=O)=O)cc1)CCc1ccc(NS(C)(=O)=O)cc1	1.9829	116.513	172.538	104.81	441.575	441.139	8	2	11	2	6	0	10	29	56	2	2	0	0	0	0	0	2	0	0	0.368421
Dolasetron		O=C(OC1CC2CC3C[C@H](C1)N2CC3=O)c1c[nH]c2ccccc12	InChI=1S/C19H20N2O3/c22-18-10-21-12-5-11(18)6-13(21)8-14(7-12)24-19(23)16-9-20-17-4-2-1-3-15(16)17/h1-4,9,11-14,20H,5-8,10H2/t11?,12-,13?,14?/m1/s1	false							0	O=C(OC1CC2CC3C[C@H](C1)N2CC3=O)c1c[nH]c2ccccc12	2.519	88.7492	139.516	62.4	324.38	324.147	5	1	2	1	4	0	5	24	44	6	2	4	4	1	4	4	1	0	0	0.473684
Domperidone		O=c1[nH]c2ccccc2n1CCCN1CCC(n2c(=O)[nH]c3cc(Cl)ccc32)CC1	InChI=1S/C22H24ClN5O2/c23-15-6-7-20-18(14-15)25-22(30)28(20)16-8-12-26(13-9-16)10-3-11-27-19-5-2-1-4-17(19)24-21(27)29/h1-2,4-7,14,16H,3,8-13H2,(H,24,29)(H,25,30)	false			5.15		14	[Skolnik, 2010 #50606]	1	Oc1nc2ccccc2n1CCCN1CCC(n2c(O)nc3cc(Cl)ccc32)CC1	4.1778	117.134	178.695	79.34	425.92	425.162	7	2	5	2	7	0	8	30	54	5	4	1	1	2	1	1	2	0	0	0.363636
Domperidone		O=c1[nH]c2ccccc2n1CCCN1CCC(n2c(=O)[nH]c3cc(Cl)ccc32)CC1	InChI=1S/C22H24ClN5O2/c23-15-6-7-20-18(14-15)25-22(30)28(20)16-8-12-26(13-9-16)10-3-11-27-19-5-2-1-4-17(19)24-21(27)29/h1-2,4-7,14,16H,3,8-13H2,(H,24,29)(H,25,30)	false			5.7		15	[Lin, 2011 #50607]	1	Oc1nc2ccccc2n1CCCN1CCC(n2c(O)nc3cc(Cl)ccc32)CC1	4.1778	117.134	178.695	79.34	425.92	425.162	7	2	5	2	7	0	8	30	54	5	4	1	1	2	1	1	2	0	0	0.363636
Domperidone		O=c1[nH]c2ccccc2n1CCCN1CCC(n2c(=O)[nH]c3cc(Cl)ccc32)CC1	InChI=1S/C22H24ClN5O2/c23-15-6-7-20-18(14-15)25-22(30)28(20)16-8-12-26(13-9-16)10-3-11-27-19-5-2-1-4-17(19)24-21(27)29/h1-2,4-7,14,16H,3,8-13H2,(H,24,29)(H,25,30)	false		Y	11		15	[Lin, 2011 #50607]	1	Oc1nc2ccccc2n1CCCN1CCC(n2c(O)nc3cc(Cl)ccc32)CC1	4.1778	117.134	178.695	79.34	425.92	425.162	7	2	5	2	7	0	8	30	54	5	4	1	1	2	1	1	2	0	0	0.363636
Domperidone		O=c1[nH]c2ccccc2n1CCCN1CCC(n2c(=O)[nH]c3cc(Cl)ccc32)CC1	InChI=1S/C22H24ClN5O2/c23-15-6-7-20-18(14-15)25-22(30)28(20)16-8-12-26(13-9-16)10-3-11-27-19-5-2-1-4-17(19)24-21(27)29/h1-2,4-7,14,16H,3,8-13H2,(H,24,29)(H,25,30)	false			5.2		15	[Lin, 2011 #50607]	1	Oc1nc2ccccc2n1CCCN1CCC(n2c(O)nc3cc(Cl)ccc32)CC1	4.1778	117.134	178.695	79.34	425.92	425.162	7	2	5	2	7	0	8	30	54	5	4	1	1	2	1	1	2	0	0	0.363636
Domperidone		O=c1[nH]c2ccccc2n1CCCN1CCC(n2c(=O)[nH]c3cc(Cl)ccc32)CC1	InChI=1S/C22H24ClN5O2/c23-15-6-7-20-18(14-15)25-22(30)28(20)16-8-12-26(13-9-16)10-3-11-27-19-5-2-1-4-17(19)24-21(27)29/h1-2,4-7,14,16H,3,8-13H2,(H,24,29)(H,25,30)	false		Y	7		15	[Lin, 2011 #50607]	1	Oc1nc2ccccc2n1CCCN1CCC(n2c(O)nc3cc(Cl)ccc32)CC1	4.1778	117.134	178.695	79.34	425.92	425.162	7	2	5	2	7	0	8	30	54	5	4	1	1	2	1	1	2	0	0	0.363636
Donepezil		COc1cc2c(cc1OC)C(=O)C(CC1CCN(Cc3ccccc3)CC1)C2	InChI=1S/C24H29NO3/c1-27-22-14-19-13-20(24(26)21(19)15-23(22)28-2)12-17-8-10-25(11-9-17)16-18-6-4-3-5-7-18/h3-7,14-15,17,20H,8-13,16H2,1-2H3	false							0	COc1cc2c(cc1OC)C(=O)C(CC1CCN(Cc3ccccc3)CC1)C2	4.3611	110.131	167.005	38.77	379.5	379.215	4	0	6	0	4	0	4	28	57	4	2	1	2	0	1	1	2	0	1	0.458333
Dorzolamide		CCN[C@H]1C[C@H](C)S(=O)(=O)c2sc(S(N)(=O)=O)cc21	InChI=1S/C10H16N2O4S3/c1-3-12-8-4-6(2)18(13,14)10-7(8)5-9(17-10)19(11,15)16/h5-6,8,12H,3-4H2,1-2H3,(H2,11,15,16)/t6-,8-/m0/s1	false							0	CCN[C@H]1C[C@H](C)S(=O)(=O)c2sc(S(N)(=O)=O)cc21	0.612	73.3747	116.532	106.33	324.449	324.027	6	3	3	2	6	0	9	19	35	2	1	0	1	1	0	1	0	0	0	0.6
Doxacurium chloride		COc1cc(CC2c3c(cc(OC)c(OC)c3OC)CC[N+]2(C)CCCOC(=O)CCC(=O)OCCC[N+]2(C)CCc3cc(OC)c(OC)c(OC)c3C2Cc2cc(OC)c(OC)c(OC)c2)cc(OC)c1OC	InChI=1S/C56H78N2O16/c1-57(23-19-37-33-45(65-7)53(69-11)55(71-13)49(37)39(57)27-35-29-41(61-3)51(67-9)42(30-35)62-4)21-15-25-73-47(59)17-18-48(60)74-26-16-22-58(2)24-20-38-34-46(66-8)54(70-12)56(72-14)50(38)40(58)28-36-31-43(63-5)52(68-10)44(32-36)64-6/h29-34,39-40H,15-28H2,1-14H3/q+2	false							0	COc1cc(CC2c3c(cc(OC)c(OC)c3OC)CC[N+]2(C)CCCOC(=O)CCC(=O)OCCC[N+]2(C)CCc3cc(OC)c(OC)c(OC)c3C2Cc2cc(OC)c(OC)c(OC)c2)cc(OC)c1OC	7.7098	276.913	436.121	163.36	1035.24	1034.54	18	0	27	0	16	0	18	74	152	6	4	0	2	0	0	2	4	0	0	0.535714
Doxapram		CCN1CC(CCN2CCOCC2)C(c2ccccc2)(c2ccccc2)C1=O	InChI=1S/C24H30N2O2/c1-2-26-19-22(13-14-25-15-17-28-18-16-25)24(23(26)27,20-9-5-3-6-10-20)21-11-7-4-8-12-21/h3-12,22H,2,13-19H2,1H3	false							0	CCN1CC(CCN2CCOCC2)C(c2ccccc2)(c2ccccc2)C1=O	3.1733	111.284	167.651	32.78	378.516	378.231	4	0	6	0	3	1	4	28	58	4	2	2	2	0	2	2	2	0	0	0.458333
Doxazosin		COc1cc2nc(N3CCN(C(=O)C4COc5ccccc5O4)CC3)nc(N)c2cc1OC	InChI=1S/C23H25N5O5/c1-30-18-11-14-15(12-19(18)31-2)25-23(26-21(14)24)28-9-7-27(8-10-28)22(29)20-13-32-16-5-3-4-6-17(16)33-20/h3-6,11-12,20H,7-10,13H2,1-2H3,(H2,24,25,26)	false							0	COc1cc2nc(N3CCN(C(=O)C4COc5ccccc5O4)CC3)[nH]c(=N)c2cc1OC	1.54817	120.198	189.703	113	451.483	451.186	10	2	4	2	8	1	10	33	58	5	3	1	2	1	1	2	2	0	0	0.347826
Doxepin		CN(C)CC/C=C1/c2ccccc2COc2ccccc21	InChI=1S/C19H21NO/c1-20(2)13-7-11-17-16-9-4-3-8-15(16)14-21-19-12-6-5-10-18(17)19/h3-6,8-12H,7,13-14H2,1-2H3/b17-11-	false							0	CN(C)CC/C=C1/c2ccccc2COc2ccccc21	3.9624	87.466	126.221	12.47	279.383	279.162	2	0	3	0	2	0	2	21	42	3	2	0	1	0	0	1	2	0	0	0.263158
Doxorubicin		COc1cccc2c1C(=O)c1c(O)c3c(c(O)c1C2=O)C[C@@](O)(C(=O)CO)C[C@@H]3O[C@H]1C[C@H](N)[C@H](O)[C@H](C)O1	InChI=1S/C27H29NO11/c1-10-22(31)13(28)6-17(38-10)39-15-8-27(36,16(30)9-29)7-12-19(15)26(35)21-20(24(12)33)23(32)11-4-3-5-14(37-2)18(11)25(21)34/h3-5,10,13,15,17,22,29,31,33,35-36H,6-9,28H2,1-2H3/t10-,13-,15-,17-,22+,27-/m0/s1	false			0.158489	-6.8	2	[Hou, 2004 #14508]	1	COc1cccc2c1C(=O)c1c(O)c3c(c(O)c1C2=O)C[C@@](O)(C(=O)CO)C[C@@H]3O[C@H]1C[C@H](N)[C@H](O)[C@H](C)O1	0.0013	131.754	222.081	206.07	543.525	543.174	12	7	5	6	12	0	12	39	68	5	2	1	3	0	1	1	2	0	2	0.444444
Doxorubicin		COc1cccc2c1C(=O)c1c(O)c3c(c(O)c1C2=O)C[C@@](O)(C(=O)CO)C[C@@H]3O[C@H]1C[C@H](N)[C@H](O)[C@H](C)O1	InChI=1S/C27H29NO11/c1-10-22(31)13(28)6-17(38-10)39-15-8-27(36,16(30)9-29)7-12-19(15)26(35)21-20(24(12)33)23(32)11-4-3-5-14(37-2)18(11)25(21)34/h3-5,10,13,15,17,22,29,31,33,35-36H,6-9,28H2,1-2H3/t10-,13-,15-,17-,22+,27-/m0/s1	false			0.707946	-6.15	5	[Gozalbes, 2011 #50574]	1	COc1cccc2c1C(=O)c1c(O)c3c(c(O)c1C2=O)C[C@@](O)(C(=O)CO)C[C@@H]3O[C@H]1C[C@H](N)[C@H](O)[C@H](C)O1	0.0013	131.754	222.081	206.07	543.525	543.174	12	7	5	6	12	0	12	39	68	5	2	1	3	0	1	1	2	0	2	0.444444
Doxycycline		C[C@H]1c2cccc(O)c2C(=O)C2=C(O)[C@]3(O)C(=O)C(C(N)=O)=C(O)[C@@H](N(C)C)[C@@H]3[C@@H](O)[C@@H]21	InChI=1S/C22H24N2O8/c1-7-8-5-4-6-9(25)11(8)16(26)12-10(7)17(27)14-15(24(2)3)18(28)13(21(23)31)20(30)22(14,32)19(12)29/h4-7,10,14-15,17,25,27-29,32H,1-3H3,(H2,23,31)/t7-,10+,14+,15-,17-,22-/m0/s1	false			2.23		1	[Bergström, 2003 #46306]	1	C[C@H]1c2cccc(O)c2C(=O)C2=C(O)[C@]3(O)C(=O)C(C(=N)O)=C(O)[C@@H](N(C)C)[C@@H]3[C@@H](O)[C@@H]21	0.70237	110.936	182.407	182.61	444.44	444.153	10	7	2	7	9	0	10	32	56	4	1	0	3	0	0	0	1	0	3	0.409091
Doxylamine		CN(C)CCOC(C)(c1ccccc1)c1ccccn1	InChI=1S/C17H22N2O/c1-17(20-14-13-19(2)3,15-9-5-4-6-10-15)16-11-7-8-12-18-16/h4-12H,13-14H2,1-3H3	false							0	CN(C)CCOC(C)(c1ccccc1)c1ccccn1	2.9233	81.639	120.771	25.36	270.376	270.173	3	0	6	0	3	0	3	20	42	2	2	0	0	1	0	0	1	0	0	0.352941
Dronabinol		CCCCCc1cc(O)c2c(c1)OC(C)(C)[C@@H]1CCC(C)=C[C@@H]21	InChI=1S/C21H30O2/c1-5-6-7-8-15-12-18(22)20-16-11-14(2)9-10-17(16)21(3,4)23-19(20)13-15/h11-13,16-17,22H,5-10H2,1-4H3/t16-,17-/m1/s1	false							0	CCCCCc1cc(O)c2c(c1)OC(C)(C)[C@@H]1CCC(C)=C[C@@H]21	5.7358	95.2648	140.112	29.46	314.469	314.225	2	1	4	1	2	0	2	23	53	3	1	0	2	0	0	1	1	0	1	0.619048
Dronedarone		CCCCc1oc2ccc(NS(C)(=O)=O)cc2c1C(=O)c1ccc(OCCCN(CCCC)CCCC)cc1	InChI=1S/C31H44N2O5S/c1-5-8-12-29-30(27-23-25(32-39(4,35)36)15-18-28(27)38-29)31(34)24-13-16-26(17-14-24)37-22-11-21-33(19-9-6-2)20-10-7-3/h13-18,23,32H,5-12,19-22H2,1-4H3	false							0	CCCCc1oc2ccc(NS(C)(=O)=O)cc2c1C(=O)c1ccc(OCCCN(CCCC)CCCC)cc1	7.049	159.535	233.514	88.85	556.769	556.297	7	1	18	1	6	0	8	39	83	3	3	0	0	1	0	0	2	0	0	0.516129
Droperidol		O=C(CCCN1CC=C(n2c(=O)[nH]c3ccccc32)CC1)c1ccc(F)cc1	InChI=1S/C22H22FN3O2/c23-17-9-7-16(8-10-17)21(27)6-3-13-25-14-11-18(12-15-25)26-20-5-2-1-4-19(20)24-22(26)28/h1-2,4-5,7-11H,3,6,12-15H2,(H,24,28)	true							0	O=C(CCCN1CC=C(n2c(O)nc3ccccc32)CC1)c1ccc(F)cc1	4.0907	106.692	162.279	58.36	379.435	379.17	5	1	6	1	5	0	6	28	50	4	3	0	1	1	0	1	2	0	0	0.272727
Drospirenone		C[C@]12CC[C@H]3[C@@H]([C@H]4C[C@H]4C4=CC(=O)CC[C@@]43C)[C@@H]1[C@@H]1C[C@@H]1[C@@]21CCC(=O)O1	InChI=1S/C24H30O3/c1-22-6-3-12(25)9-17(22)13-10-14(13)20-16(22)4-7-23(2)21(20)15-11-18(15)24(23)8-5-19(26)27-24/h9,13-16,18,20-21H,3-8,10-11H2,1-2H3/t13-,14+,15-,16+,18+,20-,21+,22-,23+,24+/m1/s1	false							0	C[C@]12CC[C@H]3[C@@H]([C@H]4C[C@H]4C4=CC(=O)CC[C@@]43C)[C@@H]1[C@@H]1C[C@@H]1[C@@]21CCC(=O)O1	4.3059	99.493	160.839	43.37	366.501	366.219	3	0	0	0	3	0	3	27	57	7	0	6	7	0	1	1	0	5	6	0.833333
Drostanolone		C[C@@H]1C[C@@]2(C)[C@@H](CC[C@H]3[C@@H]4CC[C@H](O)[C@@]4(C)CC[C@@H]32)CC1=O	InChI=1S/C20H32O2/c1-12-11-20(3)13(10-17(12)21)4-5-14-15-6-7-18(22)19(15,2)9-8-16(14)20/h12-16,18,22H,4-11H2,1-3H3/t12-,13+,14+,15+,16+,18+,19+,20+/m1/s1	false							0	C[C@@H]1C[C@@]2(C)[C@@H](CC[C@H]3[C@@H]4CC[C@H](O)[C@@]4(C)CC[C@@H]32)CC1=O	4.2051	87.2878	134.606	37.3	304.474	304.24	2	1	0	1	2	0	2	22	54	4	0	4	4	0	0	0	0	4	4	0.95
Drotaverine		CCOc1ccc(/C=C2\NCCc3cc(OCC)c(OCC)cc32)cc1OCC	InChI=1S/C24H31NO4/c1-5-26-21-10-9-17(14-22(21)27-6-2)13-20-19-16-24(29-8-4)23(28-7-3)15-18(19)11-12-25-20/h9-10,13-16,25H,5-8,11-12H2,1-4H3/b20-13-	false							0	CCOc1ccc(/C=C2\NCCc3cc(OCC)c(OCC)cc32)cc1OCC	4.9252	117.138	173.176	48.95	397.515	397.225	5	1	9	1	5	0	5	29	60	3	2	0	1	0	0	1	2	0	0	0.416667
Droxidopa		N[C@@H](C(=O)O)[C@@H](O)c1ccc(O)c(O)c1	InChI=1S/C9H11NO5/c10-7(9(14)15)8(13)4-1-2-5(11)6(12)3-4/h1-3,7-8,11-13H,10H2,(H,14,15)/t7-,8+/m1/s1	false							0	N[C@@H](C(=O)O)[C@@H](O)c1ccc(O)c(O)c1	-0.4569	50.3426	85.2046	124.01	213.189	213.064	6	6	3	5	5	0	6	15	26	1	1	0	0	0	0	0	1	0	0	0.222222
Duloxetine		CNCC[C@H](Oc1cccc2ccccc21)c1cccs1	InChI=1S/C18H19NOS/c1-19-12-11-17(18-10-5-13-21-18)20-16-9-4-7-14-6-2-3-8-15(14)16/h2-10,13,17,19H,11-12H2,1H3/t17-/m0/s1	false							0	CNCC[C@H](Oc1cccc2ccccc21)c1cccs1	4.6309	90.1797	128.934	21.26	297.423	297.119	2	1	6	1	3	0	3	21	40	3	3	0	0	1	0	0	2	0	0	0.222222
Dutasteride		C[C@]12CC[C@H]3[C@@H](CC[C@H]4NC(=O)C=C[C@@]43C)[C@@H]1CC[C@@H]2C(=O)Nc1cc(C(F)(F)F)ccc1C(F)(F)F	InChI=1S/C27H30F6N2O2/c1-24-11-9-17-15(4-8-21-25(17,2)12-10-22(36)35-21)16(24)6-7-19(24)23(37)34-20-13-14(26(28,29)30)3-5-18(20)27(31,32)33/h3,5,10,12-13,15-17,19,21H,4,6-9,11H2,1-2H3,(H,34,37)(H,35,36)/t15-,16-,17-,19+,21+,24-,25+/m0/s1	true							0	C[C@]12CC[C@H]3[C@@H](CC[C@H]4N=C(O)C=C[C@@]43C)[C@@H]1CC[C@@H]2C(O)=Nc1cc(C(F)(F)F)ccc1C(F)(F)F	8.0659	127.038	210.755	65.18	528.537	528.221	4	2	2	2	2	0	10	37	67	5	1	3	4	0	0	1	1	3	3	0.62963
Dyclonine		CCCCOc1ccc(C(=O)CCN2CCCCC2)cc1	InChI=1S/C18H27NO2/c1-2-3-15-21-17-9-7-16(8-10-17)18(20)11-14-19-12-5-4-6-13-19/h7-10H,2-6,11-15H2,1H3	false							0	CCCCOc1ccc(C(=O)CCN2CCCCC2)cc1	3.9242	86.0835	127.84	29.54	289.419	289.204	3	0	8	0	3	0	3	21	48	2	1	1	1	0	1	1	1	0	0	0.611111
Dydrogesterone		CC(=O)[C@H]1CC[C@H]2[C@@H]3C=CC4=CC(=O)CC[C@@]4(C)[C@@H]3CC[C@]12C	InChI=1S/C21H28O2/c1-13(22)17-6-7-18-16-5-4-14-12-15(23)8-10-20(14,2)19(16)9-11-21(17,18)3/h4-5,12,16-19H,6-11H2,1-3H3/t16-,17+,18-,19+,20+,21+/m0/s1	false							0	CC(=O)[C@H]1CC[C@H]2[C@@H]3C=CC4=CC(=O)CC[C@@]4(C)[C@@H]3CC[C@]12C	4.4995	90.787	138.959	34.14	312.453	312.209	2	0	1	0	2	0	2	23	51	4	0	2	4	0	0	0	0	2	4	0.714286
Dyphylline		Cn1c2ncn(CC(O)CO)c2c(=O)n(C)c1=O	InChI=1S/C10H14N4O4/c1-12-8-7(9(17)13(2)10(12)18)14(5-11-8)3-6(16)4-15/h5-6,15-16H,3-4H2,1-2H3	false							0	Cn1c2ncn(CC(O)CO)c2c(=O)n(C)c1=O	-2.2131	63.3076	101.347	102.28	254.246	254.102	8	2	3	2	8	0	8	18	32	2	2	0	0	2	0	0	0	0	0	0.5
Ecabet		CC(C)c1cc2c(cc1S(=O)(=O)O)[C@@]1(C)CCC[C@@](C)(C(=O)O)[C@@H]1CC2	InChI=1S/C20H28O5S/c1-12(2)14-10-13-6-7-17-19(3,8-5-9-20(17,4)18(21)22)15(13)11-16(14)26(23,24)25/h10-12,17H,5-9H2,1-4H3,(H,21,22)(H,23,24,25)/t17-,19-,20-/m1/s1	false							0	CC(C)c1cc2c(cc1S(=O)(=O)O)[C@@]1(C)CCC[C@@](C)(C(=O)O)[C@@H]1CC2	4.1516	99.1024	155.113	91.67	380.506	380.166	5	2	3	2	3	0	6	26	54	3	1	1	2	0	0	0	1	1	2	0.65
Echothiophate		CCOP(=O)(OCC)SCC[N+](C)(C)C	InChI=1S/C9H23NO3PS/c1-6-12-14(11,13-7-2)15-9-8-10(3,4)5/h6-9H2,1-5H3/q+1	false							0	CCOP(=O)(OCC)SCC[N+](C)(C)C	2.6069	66.2159	97.1903	35.53	256.328	256.114	4	0	8	0	4	0	6	15	38	0	0	0	0	0	0	0	0	0	0	1
Econazole		Clc1ccc(COC(Cn2ccnc2)c2ccc(Cl)cc2Cl)cc1	InChI=1S/C18H15Cl3N2O/c19-14-3-1-13(2-4-14)11-24-18(10-23-8-7-22-12-23)16-6-5-15(20)9-17(16)21/h1-9,12,18H,10-11H2	false							0	Clc1ccc(COC(Cn2ccnc2)c2ccc(Cl)cc2Cl)cc1	5.8014	97.671	155.303	27.05	381.69	380.025	3	0	6	0	3	0	6	24	39	3	3	0	0	1	0	0	2	0	0	0.166667
Edetic Acid		O=C(O)CN(CCN(CC(=O)O)CC(=O)O)CC(=O)O	InChI=1S/C10H16N2O8/c13-7(14)3-11(4-8(15)16)1-2-12(5-9(17)18)6-10(19)20/h1-6H2,(H,13,14)(H,15,16)(H,17,18)(H,19,20)	false							0	O=C(O)CN(CCN(CC(=O)O)CC(=O)O)CC(=O)O	-2.0712	63.4232	113.366	155.68	292.244	292.091	10	4	11	4	6	0	10	20	36	0	0	0	0	0	0	0	0	0	0	0.6
Edrophonium		CC[N+](C)(C)c1cccc(O)c1	InChI=1S/C10H15NO/c1-4-11(2,3)9-6-5-7-10(12)8-9/h5-8H,4H2,1-3H3/p+1	false							0	CC[N+](C)(C)c1cccc(O)c1	1.979	52.2898	73.6552	20.23	166.244	166.123	2	1	2	1	1	0	2	12	28	1	1	0	0	0	0	0	1	0	0	0.4
Efavirenz		O=C1Nc2ccc(Cl)cc2[C@@](C#CC2CC2)(C(F)(F)F)O1	InChI=1S/C14H9ClF3NO2/c15-9-3-4-11-10(7-9)13(14(16,17)18,21-12(20)19-11)6-5-8-1-2-8/h3-4,7-8H,1-2H2,(H,19,20)/t13-/m0/s1	true							0	OC1=Nc2ccc(Cl)cc2[C@@](C#CC2CC2)(C(F)(F)F)O1	4.0867	70.4938	122.941	41.82	315.678	315.027	3	1	0	1	2	0	7	21	30	3	1	1	2	0	0	1	1	1	1	0.357143
Eletriptan		CN1CCC[C@@H]1Cc1c[nH]c2ccc(CCS(=O)(=O)c3ccccc3)cc12	InChI=1S/C22H26N2O2S/c1-24-12-5-6-19(24)15-18-16-23-22-10-9-17(14-21(18)22)11-13-27(25,26)20-7-3-2-4-8-20/h2-4,7-10,14,16,19,23H,5-6,11-13,15H2,1H3/t19-/m1/s1	false							0	CN1CCC[C@@H]1Cc1c[nH]c2ccc(CCS(=O)(=O)c3ccccc3)cc12	3.821	109.854	160.678	53.17	382.529	382.171	4	1	6	1	3	0	5	27	53	4	3	1	1	1	1	1	2	0	0	0.363636
Emedastine		CCOCCn1c2ccccc2nc1N1CCCN(C)CC1	InChI=1S/C17H26N4O/c1-3-22-14-13-21-16-8-5-4-7-15(16)18-17(21)20-10-6-9-19(2)11-12-20/h4-5,7-8H,3,6,9-14H2,1-2H3	false							0	CCOCCn1c2ccccc2nc1N1CCCN(C)CC1	2.2147	90.553	132.029	33.53	302.422	302.211	5	0	5	0	5	0	5	22	48	3	2	1	1	1	1	1	1	0	0	0.588235
Emtricitabine		Nc1nc(=O)n([C@@H]2CS[C@H](CO)O2)cc1F	InChI=1S/C8H10FN3O3S/c9-4-1-12(8(14)11-7(4)10)5-3-16-6(2-13)15-5/h1,5-6,13H,2-3H2,(H2,10,11,14)/t5-,6+/m0/s1	true							0	N=c1nc(O)n([C@@H]2CS[C@H](CO)O2)cc1F	-0.21233	53.1583	94.2106	91.36	247.251	247.043	6	3	2	3	7	0	8	16	26	2	1	1	1	1	1	1	0	0	0	0.5
Enalapril		CCOC(=O)[C@H](CCc1ccccc1)N[C@@H](C)C(=O)N1CCC[C@H]1C(=O)O	InChI=1S/C20H28N2O5/c1-3-27-20(26)16(12-11-15-8-5-4-6-9-15)21-14(2)18(23)22-13-7-10-17(22)19(24)25/h4-6,8-9,14,16-17,21H,3,7,10-13H2,1-2H3,(H,24,25)/t14-,16-,17-/m0/s1	false			2.29087	-5.64	2	[Hou, 2004 #14508]	1	CCOC(=O)[C@H](CCc1ccccc1)N[C@@H](C)C(=O)N1CCC[C@H]1C(=O)O	1.6046	100.153	159.237	95.94	376.453	376.2	7	2	9	2	5	1	7	27	55	2	1	1	1	0	1	1	1	0	0	0.55
Enalapril		CCOC(=O)[C@H](CCc1ccccc1)N[C@@H](C)C(=O)N1CCC[C@H]1C(=O)O	InChI=1S/C20H28N2O5/c1-3-27-20(26)16(12-11-15-8-5-4-6-9-15)21-14(2)18(23)22-13-7-10-17(22)19(24)25/h4-6,8-9,14,16-17,21H,3,7,10-13H2,1-2H3,(H,24,25)/t14-,16-,17-/m0/s1	false			0.794328	-6.1	5	[Gozalbes, 2011 #50574]	1	CCOC(=O)[C@H](CCc1ccccc1)N[C@@H](C)C(=O)N1CCC[C@H]1C(=O)O	1.6046	100.153	159.237	95.94	376.453	376.2	7	2	9	2	5	1	7	27	55	2	1	1	1	0	1	1	1	0	0	0.55
Encainide		COc1ccc(C(=O)Nc2ccccc2CCC2CCCCN2C)cc1	InChI=1S/C22H28N2O2/c1-24-16-6-5-8-19(24)13-10-17-7-3-4-9-21(17)23-22(25)18-11-14-20(26-2)15-12-18/h3-4,7,9,11-12,14-15,19H,5-6,8,10,13,16H2,1-2H3,(H,23,25)	false							0	COc1ccc(C(=O)Nc2ccccc2CCC2CCCCN2C)cc1	4.3644	105.979	155.717	41.57	352.478	352.215	4	1	6	1	3	1	4	26	54	3	2	1	1	0	1	1	2	0	0	0.409091
Enflurane		FC(F)OC(F)(F)C(F)Cl	InChI=1S/C3H2ClF5O/c4-1(5)3(8,9)10-2(6)7/h1-2H	true							0	FC(F)OC(F)(F)C(F)Cl	2.3528	22.785	57.7136	9.23	184.491	183.971	1	0	3	0	1	0	7	10	12	0	0	0	0	0	0	0	0	0	0	1
Enoxacin		CCn1cc(C(=O)O)c(=O)c2cc(F)c(N3CCNCC3)nc21	InChI=1S/C15H17FN4O3/c1-2-19-8-10(15(22)23)12(21)9-7-11(16)14(18-13(9)19)20-5-3-17-4-6-20/h7-8,17H,2-6H2,1H3,(H,22,23)	true							0	CCn1cc(C(=O)O)c(=O)c2cc(F)c(N3CCNCC3)nc21	0.6633	83.677	130.904	87.46	320.324	320.128	7	2	3	2	6	0	8	23	40	3	2	1	1	2	1	1	0	0	0	0.4
Enoximone		CSc1ccc(C(=O)c2[nH]c(=O)[nH]c2C)cc1	InChI=1S/C12H12N2O2S/c1-7-10(14-12(16)13-7)11(15)8-3-5-9(17-2)6-4-8/h3-6H,1-2H3,(H2,13,14,16)	false							0	CSc1ccc(C(=O)c2[nH]c(O)nc2C)cc1	2.37662	66.645	103.091	65.98	248.307	248.062	4	2	3	2	4	0	5	17	29	2	2	0	0	1	0	0	1	0	0	0.166667
Enprofylline		CCCn1c2nc[nH]c2c(=O)[nH]c1=O	InChI=1S/C8H10N4O2/c1-2-3-12-6-5(9-4-10-6)7(13)11-8(12)14/h4H,2-3H2,1H3,(H,9,10)(H,11,13,14)	false							0	CCCn1c2[nH]cnc2c(O)nc1=O	0.2352	50.1045	79.2417	83.8	194.194	194.08	6	2	2	2	5	0	6	14	24	2	2	0	0	2	0	0	0	0	0	0.375
Entacapone		CCN(CC)C(=O)/C(C#N)=C/c1cc(O)c(O)c([N+](=O)[O-])c1	InChI=1S/C14H15N3O5/c1-3-16(4-2)14(20)10(8-15)5-9-6-11(17(21)22)13(19)12(18)7-9/h5-7,18-19H,3-4H2,1-2H3/b10-5+	false							0	CCN(CC)C(=O)/C(C#N)=C/c1cc(O)c(O)c([N+](=O)[O-])c1	1.78138	77.944	126.217	127.7	305.29	305.101	8	2	5	2	6	1	8	22	37	1	1	0	0	0	0	0	1	0	0	0.285714
Entecavir		C=C1[C@H](CO)[C@@H](O)C[C@@H]1n1cnc2c1[nH]c(N)nc2=O	InChI=1S/C12H15N5O3/c1-5-6(3-18)8(19)2-7(5)17-4-14-9-10(17)15-12(13)16-11(9)20/h4,6-8,18-19H,1-3H2,(H3,13,15,16,20)/t6-,7-,8-/m0/s1	false							0	C=C1[C@H](CO)[C@@H](O)C[C@@H]1n1cnc2c1[nH]c(=N)nc2O	-0.58513	68.7748	113.118	131.04	277.284	277.117	8	5	2	5	7	0	8	20	35	3	2	1	1	2	0	0	0	1	1	0.416667
Enzalutamide		CNC(=O)c1ccc(N2C(=S)N(c3ccc(C#N)c(C(F)(F)F)c3)C(=O)C2(C)C)cc1F	InChI=1/C21H16F4N4O2S/c1-20(2)18(31)28(12-5-4-11(10-26)15(8-12)21(23,24)25)19(32)29(20)13-6-7-14(16(22)9-13)17(30)27-3/h4-9H,1-3H3,(H,27,30)	true							0	CN=C(O)c1ccc(N2C(=S)N(c3ccc(C#N)c(C(F)(F)F)c3)C(=O)C2(C)C)cc1F	4.56728	114.291	185.551	79.93	464.444	464.093	6	1	3	1	4	1	11	32	48	3	2	1	1	0	1	1	2	0	0	0.238095
Ephedrine		CN[C@@H](C)[C@H](O)c1ccccc1	InChI=1S/C10H15NO/c1-8(11-2)10(12)9-6-4-3-5-7-9/h3-8,10-12H,1-2H3/t8-,10-/m0/s1	false							0	CN[C@@H](C)[C@H](O)c1ccccc1	1.3279	49.9235	73.2353	32.26	165.236	165.115	2	2	3	2	2	0	2	12	27	1	1	0	0	0	0	0	1	0	0	0.4
Epinastine		NC1=NCC2c3ccccc3Cc3ccccc3N12	InChI=1S/C16H15N3/c17-16-18-10-15-13-7-3-1-5-11(13)9-12-6-2-4-8-14(12)19(15)16/h1-8,15H,9-10H2,(H2,17,18)	false							0	N=C1NCC2c3ccccc3Cc3ccccc3N12	2.67647	76.6394	111.932	39.12	249.317	249.127	3	2	0	2	1	0	3	19	34	4	2	1	2	0	1	2	2	0	0	0.1875
Epirubicin		COc1cccc2c1C(=O)c1c(O)c3c(c(O)c1C2=O)C[C@@](O)(C(=O)CO)C[C@@H]3O[C@H]1C[C@H](N)[C@@H](O)[C@H](C)O1	InChI=1S/C27H29NO11/c1-10-22(31)13(28)6-17(38-10)39-15-8-27(36,16(30)9-29)7-12-19(15)26(35)21-20(24(12)33)23(32)11-4-3-5-14(37-2)18(11)25(21)34/h3-5,10,13,15,17,22,29,31,33,35-36H,6-9,28H2,1-2H3/t10-,13-,15-,17-,22-,27-/m0/s1	false							0	COc1cccc2c1C(=O)c1c(O)c3c(c(O)c1C2=O)C[C@@](O)(C(=O)CO)C[C@@H]3O[C@H]1C[C@H](N)[C@@H](O)[C@H](C)O1	0.0013	131.754	222.081	206.07	543.525	543.174	12	7	5	6	12	0	12	39	68	5	2	1	3	0	1	1	2	0	2	0.444444
Eplerenone		COC(=O)[C@@H]1CC2=CC(=O)CC[C@]2(C)[C@@]23O[C@@H]2C[C@@]2(C)[C@@H](CC[C@@]24CCC(=O)O4)[C@H]13	InChI=1S/C24H30O6/c1-21-7-4-14(25)10-13(21)11-15(20(27)28-3)19-16-5-8-23(9-6-18(26)30-23)22(16,2)12-17-24(19,21)29-17/h10,15-17,19H,4-9,11-12H2,1-3H3/t15-,16+,17-,19+,21+,22+,23-,24-/m1/s1	false							0	COC(=O)[C@@H]1CC2=CC(=O)CC[C@]2(C)[C@@]23O[C@@H]2C[C@@]2(C)[C@@H](CC[C@@]24CCC(=O)O4)[C@H]13	3.1245	105.153	176.234	82.2	414.498	414.204	6	0	1	0	6	0	6	30	60	6	0	5	6	0	2	2	0	3	4	0.791667
Epoprostenol		CCCCC[C@H](O)/C=C/[C@H]1[C@H](O)C[C@@H]2OC(=CCCCC(=O)O)C[C@H]12	InChI=1S/C20H32O5/c1-2-3-4-7-14(21)10-11-16-17-12-15(8-5-6-9-20(23)24)25-19(17)13-18(16)22/h8,10-11,14,16-19,21-22H,2-7,9,12-13H2,1H3,(H,23,24)/b11-10+,15-8-/t14-,16+,17+,18+,19-/m0/s1	false							0	CCCCC[C@H](O)/C=C/[C@H]1[C@H](O)C[C@@H]2O/C(=C\CCCC(=O)O)C[C@H]12	3.4085	95.9524	149.94	86.99	352.471	352.225	5	3	10	3	4	0	5	25	57	2	0	2	2	0	1	1	0	1	1	0.75
Eprosartan		CCCCc1ncc(/C=C(\Cc2cccs2)C(=O)O)n1Cc1ccc(C(=O)O)cc1	InChI=1S/C23H24N2O4S/c1-2-3-6-21-24-14-19(12-18(23(28)29)13-20-5-4-11-30-20)25(21)15-16-7-9-17(10-8-16)22(26)27/h4-5,7-12,14H,2-3,6,13,15H2,1H3,(H,26,27)(H,28,29)/b18-12+	false							0	CCCCc1ncc(/C=C(\Cc2cccs2)C(=O)O)n1Cc1ccc(C(=O)O)cc1	4.7444	116.978	178.696	92.42	424.522	424.146	6	2	10	2	5	0	7	30	54	3	3	0	0	2	0	0	1	0	0	0.26087
Ergoloid mesylate		CC(C)[C@@]1(NC(=O)[C@@H]2C[C@@H]3c4cccc5[nH]cc(c54)C[C@H]3N(C)C2)O[C@@]2(O)[C@@H]3CCCN3C(=O)[C@H](C)N2C1=O.CS(=O)(=O)O	InChI=1S/C29H37N5O5.CH4O3S/c1-15(2)28(27(37)34-16(3)26(36)33-10-6-9-23(33)29(34,38)39-28)31-25(35)18-11-20-19-7-5-8-21-24(19)17(13-30-21)12-22(20)32(4)14-18;1-5(2,3)4/h5,7-8,13,15-16,18,20,22-23,30,38H,6,9-12,14H2,1-4H3,(H,31,35);1H3,(H,2,3,4)/t16-,18+,20+,22+,23-,28+,29-;/m0./s1	false							0	CC(C)[C@@]1(N=C(O)[C@@H]2C[C@@H]3c4cccc5[nH]cc(c54)C[C@H]3N(C)C2)O[C@@]2(O)[C@@H]3CCCN3C(=O)[C@H](C)N2C1=O.CS(=O)(=O)O	1.8387	161.452	256.156	176.07	631.752	631.268	13	4	3	4	8	2	14	44	85	7	2	4	5	1	4	4	1	0	1	0.633333
Ergonovine		C[C@@H](CO)NC(=O)[C@@H]1C=C2c3cccc4[nH]cc(c43)C[C@H]2N(C)C1	InChI=1S/C19H23N3O2/c1-11(10-23)21-19(24)13-6-15-14-4-3-5-16-18(14)12(8-20-16)7-17(15)22(2)9-13/h3-6,8,11,13,17,20,23H,7,9-10H2,1-2H3,(H,21,24)/t11-,13+,17+/m0/s1	false			6.81		1	[Bergström, 2003 #46306]	1	C[C@@H](CO)N=C(O)[C@@H]1C=C2c3cccc4[nH]cc(c43)C[C@H]2N(C)C1	2.3749	96.4993	140.879	71.85	325.412	325.179	5	3	3	3	3	0	5	24	47	4	2	0	2	1	0	1	1	0	1	0.421053
Ergotamine		CN1C[C@H](C(=O)N[C@]2(C)O[C@@]3(O)[C@@H]4CCCN4C(=O)[C@H](Cc4ccccc4)N3C2=O)C=C2c3cccc4[nH]cc(c43)C[C@H]21	InChI=1S/C33H35N5O5/c1-32(35-29(39)21-15-23-22-10-6-11-24-28(22)20(17-34-24)16-25(23)36(2)18-21)31(41)38-26(14-19-8-4-3-5-9-19)30(40)37-13-7-12-27(37)33(38,42)43-32/h3-6,8-11,15,17,21,25-27,34,42H,7,12-14,16,18H2,1-2H3,(H,35,39)/t21-,25-,26+,27+,32-,33+/m1/s1	false							0	CN1C[C@H](C(O)=N[C@]2(C)O[C@@]3(O)[C@@H]4CCCN4C(=O)[C@H](Cc4ccccc4)N3C2=O)C=C2c3cccc4[nH]cc(c43)C[C@H]21	2.8311	159.906	248.794	121.7	581.673	581.264	10	3	4	3	6	2	10	43	78	8	3	3	5	1	3	4	2	0	1	0.424242
Eribulin		C=C1C[C@@H]2CC[C@@]34C[C@H]5O[C@@H]6[C@@H](O[C@H]7CCC(CC(=O)C[C@@H]8[C@@H](OC)[C@@H](C[C@H](O)CN)O[C@H]8C[C@H]8O[C@@H](CC[C@@H]1O2)C[C@@H](C)C8=C)O[C@@H]7[C@@H]6O3)[C@H]5O4	InChI=1S/C40H59NO11/c1-19-11-24-5-7-28-20(2)12-26(45-28)9-10-40-17-33-36(51-40)37-38(50-33)39(52-40)35-29(49-37)8-6-25(47-35)13-22(42)14-27-31(16-30(46-24)21(19)3)48-32(34(27)44-4)15-23(43)18-41/h19,23-39,43H,2-3,5-18,41H2,1,4H3/t19-,23+,24+,25?,26+,27+,28+,29+,30-,31+,32-,33-,34-,35+,36+,37+,38-,39+,40+/m1/s1	false							0	C=C1C[C@@H]2CC[C@@]34C[C@H]5O[C@@H]6[C@@H](O[C@H]7CCC(CC(=O)C[C@@H]8[C@@H](OC)[C@@H](C[C@H](O)CN)O[C@H]8C[C@H]8O[C@@H](CC[C@@H]1O2)C[C@@H](C)C8=C)O[C@@H]7[C@@H]6O3)[C@H]5O4	3.438	186.263	306.858	146.39	729.908	729.409	12	3	4	2	12	0	12	52	111	10	0	10	10	0	10	10	0	0	0	0.875
Erlotinib		C#Cc1cccc(Nc2ncnc3cc(OCCOC)c(OCCOC)cc32)c1	InChI=1S/C22H23N3O4/c1-4-16-6-5-7-17(12-16)25-22-18-13-20(28-10-8-26-2)21(29-11-9-27-3)14-19(18)23-15-24-22/h1,5-7,12-15H,8-11H2,2-3H3,(H,23,24,25)	false							0	C#Cc1cccc(Nc2ncnc3cc(OCCOC)c(OCCOC)cc32)c1	3.4051	111.94	169.532	74.73	393.443	393.169	7	1	10	1	7	0	7	29	52	3	3	0	0	1	0	0	2	0	0	0.272727
Ertapenem		C[C@@H](O)[C@H]1C(=O)N2C(C(=O)O)=C(S[C@@H]3CN[C@H](C(=O)Nc4cccc(C(=O)O)c4)C3)[C@H](C)[C@H]12	InChI=1S/C22H25N3O7S/c1-9-16-15(10(2)26)20(28)25(16)17(22(31)32)18(9)33-13-7-14(23-8-13)19(27)24-12-5-3-4-11(6-12)21(29)30/h3-6,9-10,13-16,23,26H,7-8H2,1-2H3,(H,24,27)(H,29,30)(H,31,32)/t9-,10-,13+,14+,15-,16-/m1/s1	false							0	C[C@@H](O)[C@H]1C(=O)N2C(C(=O)O)=C(S[C@@H]3CN[C@H](C(O)=Nc4cccc(C(=O)O)c4)C3)[C@H](C)[C@H]12	1.5902	120.542	193.553	159.76	475.523	475.141	10	5	7	5	7	1	11	33	58	4	1	2	3	0	2	3	1	0	0	0.454545
Erythrityl Tetranitrate		O=[N+]([O-])OC[C@@H](O[N+](=O)[O-])[C@H](CO[N+](=O)[O-])O[N+](=O)[O-]	InChI=1S/C4H6N4O12/c9-5(10)17-1-3(19-7(13)14)4(20-8(15)16)2-18-6(11)12/h3-4H,1-2H2/t3-,4+	false							0	O=[N+]([O-])OC[C@@H](O[N+](=O)[O-])[C@H](CO[N+](=O)[O-])O[N+](=O)[O-]	-1.4432	49.6276	106.716	209.48	302.108	301.998	16	0	11	0	12	0	16	20	26	0	0	0	0	0	0	0	0	0	0	1
Erythromycin		CC[C@H]1OC(=O)[C@H](C)[C@@H](O[C@H]2C[C@@](C)(OC)[C@@H](O)[C@H](C)O2)[C@H](C)[C@@H](O[C@@H]2O[C@H](C)C[C@H](N(C)C)[C@H]2O)[C@](C)(O)C[C@@H](C)C(=O)[C@H](C)[C@@H](O)[C@]1(C)O	InChI=1S/C37H67NO13/c1-14-25-37(10,45)30(41)20(4)27(39)18(2)16-35(8,44)32(51-34-28(40)24(38(11)12)15-19(3)47-34)21(5)29(22(6)33(43)49-25)50-26-17-36(9,46-13)31(42)23(7)48-26/h18-26,28-32,34,40-42,44-45H,14-17H2,1-13H3/t18-,19-,20+,21+,22-,23+,24+,25-,26+,28-,29+,30-,31+,32-,34+,35-,36-,37-/m1/s1	false	Y		1.13		1	[Bergström, 2003 #46306]	1	CC[C@H]1OC(=O)[C@H](C)[C@@H](O[C@H]2C[C@@](C)(OC)[C@@H](O)[C@H](C)O2)[C@H](C)[C@@H](O[C@@H]2O[C@H](C)C[C@H](N(C)C)[C@H]2O)[C@](C)(O)C[C@@H](C)C(=O)[C@H](C)[C@@H](O)[C@]1(C)O	1.7856	186.258	303.595	193.91	733.937	733.461	14	5	7	5	14	0	14	51	118	3	0	3	3	0	3	3	0	0	0	0.945946
Erythromycin		CC[C@H]1OC(=O)[C@H](C)[C@@H](O[C@H]2C[C@@](C)(OC)[C@@H](O)[C@H](C)O2)[C@H](C)[C@@H](O[C@@H]2O[C@H](C)C[C@H](N(C)C)[C@H]2O)[C@](C)(O)C[C@@H](C)C(=O)[C@H](C)[C@@H](O)[C@]1(C)O	InChI=1S/C37H67NO13/c1-14-25-37(10,45)30(41)20(4)27(39)18(2)16-35(8,44)32(51-34-28(40)24(38(11)12)15-19(3)47-34)21(5)29(22(6)33(43)49-25)50-26-17-36(9,46-13)31(42)23(7)48-26/h18-26,28-32,34,40-42,44-45H,14-17H2,1-13H3/t18-,19-,20+,21+,22-,23+,24+,25-,26+,28-,29+,30-,31+,32-,34+,35-,36-,37-/m1/s1	false	Y		3.71535	-5.43	2	[Hou, 2004 #14508]	1	CC[C@H]1OC(=O)[C@H](C)[C@@H](O[C@H]2C[C@@](C)(OC)[C@@H](O)[C@H](C)O2)[C@H](C)[C@@H](O[C@@H]2O[C@H](C)C[C@H](N(C)C)[C@H]2O)[C@](C)(O)C[C@@H](C)C(=O)[C@H](C)[C@@H](O)[C@]1(C)O	1.7856	186.258	303.595	193.91	733.937	733.461	14	5	7	5	14	0	14	51	118	3	0	3	3	0	3	3	0	0	0	0.945946
Erythromycin		CC[C@H]1OC(=O)[C@H](C)[C@@H](O[C@H]2C[C@@](C)(OC)[C@@H](O)[C@H](C)O2)[C@H](C)[C@@H](O[C@@H]2O[C@H](C)C[C@H](N(C)C)[C@H]2O)[C@](C)(O)C[C@@H](C)C(=O)[C@H](C)[C@@H](O)[C@]1(C)O	InChI=1S/C37H67NO13/c1-14-25-37(10,45)30(41)20(4)27(39)18(2)16-35(8,44)32(51-34-28(40)24(38(11)12)15-19(3)47-34)21(5)29(22(6)33(43)49-25)50-26-17-36(9,46-13)31(42)23(7)48-26/h18-26,28-32,34,40-42,44-45H,14-17H2,1-13H3/t18-,19-,20+,21+,22-,23+,24+,25-,26+,28-,29+,30-,31+,32-,34+,35-,36-,37-/m1/s1	false	Y		3.23594	-5.49	5	[Gozalbes, 2011 #50574]	1	CC[C@H]1OC(=O)[C@H](C)[C@@H](O[C@H]2C[C@@](C)(OC)[C@@H](O)[C@H](C)O2)[C@H](C)[C@@H](O[C@@H]2O[C@H](C)C[C@H](N(C)C)[C@H]2O)[C@](C)(O)C[C@@H](C)C(=O)[C@H](C)[C@@H](O)[C@]1(C)O	1.7856	186.258	303.595	193.91	733.937	733.461	14	5	7	5	14	0	14	51	118	3	0	3	3	0	3	3	0	0	0	0.945946
Erythromycin		CC[C@H]1OC(=O)[C@H](C)[C@@H](O[C@H]2C[C@@](C)(OC)[C@@H](O)[C@H](C)O2)[C@H](C)[C@@H](O[C@@H]2O[C@H](C)C[C@H](N(C)C)[C@H]2O)[C@](C)(O)C[C@@H](C)C(=O)[C@H](C)[C@@H](O)[C@]1(C)O	InChI=1S/C37H67NO13/c1-14-25-37(10,45)30(41)20(4)27(39)18(2)16-35(8,44)32(51-34-28(40)24(38(11)12)15-19(3)47-34)21(5)29(22(6)33(43)49-25)50-26-17-36(9,46-13)31(42)23(7)48-26/h18-26,28-32,34,40-42,44-45H,14-17H2,1-13H3/t18-,19-,20+,21+,22-,23+,24+,25-,26+,28-,29+,30-,31+,32-,34+,35-,36-,37-/m1/s1	false	Y		0.33		14	[Skolnik, 2010 #50606]	1	CC[C@H]1OC(=O)[C@H](C)[C@@H](O[C@H]2C[C@@](C)(OC)[C@@H](O)[C@H](C)O2)[C@H](C)[C@@H](O[C@@H]2O[C@H](C)C[C@H](N(C)C)[C@H]2O)[C@](C)(O)C[C@@H](C)C(=O)[C@H](C)[C@@H](O)[C@]1(C)O	1.7856	186.258	303.595	193.91	733.937	733.461	14	5	7	5	14	0	14	51	118	3	0	3	3	0	3	3	0	0	0	0.945946
Erythromycin		CC[C@H]1OC(=O)[C@H](C)[C@@H](O[C@H]2C[C@@](C)(OC)[C@@H](O)[C@H](C)O2)[C@H](C)[C@@H](O[C@@H]2O[C@H](C)C[C@H](N(C)C)[C@H]2O)[C@](C)(O)C[C@@H](C)C(=O)[C@H](C)[C@@H](O)[C@]1(C)O	InChI=1S/C37H67NO13/c1-14-25-37(10,45)30(41)20(4)27(39)18(2)16-35(8,44)32(51-34-28(40)24(38(11)12)15-19(3)47-34)21(5)29(22(6)33(43)49-25)50-26-17-36(9,46-13)31(42)23(7)48-26/h18-26,28-32,34,40-42,44-45H,14-17H2,1-13H3/t18-,19-,20+,21+,22-,23+,24+,25-,26+,28-,29+,30-,31+,32-,34+,35-,36-,37-/m1/s1	false	Y		0.3		15	[Lin, 2011 #50607]	1	CC[C@H]1OC(=O)[C@H](C)[C@@H](O[C@H]2C[C@@](C)(OC)[C@@H](O)[C@H](C)O2)[C@H](C)[C@@H](O[C@@H]2O[C@H](C)C[C@H](N(C)C)[C@H]2O)[C@](C)(O)C[C@@H](C)C(=O)[C@H](C)[C@@H](O)[C@]1(C)O	1.7856	186.258	303.595	193.91	733.937	733.461	14	5	7	5	14	0	14	51	118	3	0	3	3	0	3	3	0	0	0	0.945946
Erythromycin		CC[C@H]1OC(=O)[C@H](C)[C@@H](O[C@H]2C[C@@](C)(OC)[C@@H](O)[C@H](C)O2)[C@H](C)[C@@H](O[C@@H]2O[C@H](C)C[C@H](N(C)C)[C@H]2O)[C@](C)(O)C[C@@H](C)C(=O)[C@H](C)[C@@H](O)[C@]1(C)O	InChI=1S/C37H67NO13/c1-14-25-37(10,45)30(41)20(4)27(39)18(2)16-35(8,44)32(51-34-28(40)24(38(11)12)15-19(3)47-34)21(5)29(22(6)33(43)49-25)50-26-17-36(9,46-13)31(42)23(7)48-26/h18-26,28-32,34,40-42,44-45H,14-17H2,1-13H3/t18-,19-,20+,21+,22-,23+,24+,25-,26+,28-,29+,30-,31+,32-,34+,35-,36-,37-/m1/s1	false	Y	Y	1.2		15	[Lin, 2011 #50607]	1	CC[C@H]1OC(=O)[C@H](C)[C@@H](O[C@H]2C[C@@](C)(OC)[C@@H](O)[C@H](C)O2)[C@H](C)[C@@H](O[C@@H]2O[C@H](C)C[C@H](N(C)C)[C@H]2O)[C@](C)(O)C[C@@H](C)C(=O)[C@H](C)[C@@H](O)[C@]1(C)O	1.7856	186.258	303.595	193.91	733.937	733.461	14	5	7	5	14	0	14	51	118	3	0	3	3	0	3	3	0	0	0	0.945946
Erythromycin		CC[C@H]1OC(=O)[C@H](C)[C@@H](O[C@H]2C[C@@](C)(OC)[C@@H](O)[C@H](C)O2)[C@H](C)[C@@H](O[C@@H]2O[C@H](C)C[C@H](N(C)C)[C@H]2O)[C@](C)(O)C[C@@H](C)C(=O)[C@H](C)[C@@H](O)[C@]1(C)O	InChI=1S/C37H67NO13/c1-14-25-37(10,45)30(41)20(4)27(39)18(2)16-35(8,44)32(51-34-28(40)24(38(11)12)15-19(3)47-34)21(5)29(22(6)33(43)49-25)50-26-17-36(9,46-13)31(42)23(7)48-26/h18-26,28-32,34,40-42,44-45H,14-17H2,1-13H3/t18-,19-,20+,21+,22-,23+,24+,25-,26+,28-,29+,30-,31+,32-,34+,35-,36-,37-/m1/s1	false	Y		0.4		15	[Lin, 2011 #50607]	1	CC[C@H]1OC(=O)[C@H](C)[C@@H](O[C@H]2C[C@@](C)(OC)[C@@H](O)[C@H](C)O2)[C@H](C)[C@@H](O[C@@H]2O[C@H](C)C[C@H](N(C)C)[C@H]2O)[C@](C)(O)C[C@@H](C)C(=O)[C@H](C)[C@@H](O)[C@]1(C)O	1.7856	186.258	303.595	193.91	733.937	733.461	14	5	7	5	14	0	14	51	118	3	0	3	3	0	3	3	0	0	0	0.945946
Erythromycin		CC[C@H]1OC(=O)[C@H](C)[C@@H](O[C@H]2C[C@@](C)(OC)[C@@H](O)[C@H](C)O2)[C@H](C)[C@@H](O[C@@H]2O[C@H](C)C[C@H](N(C)C)[C@H]2O)[C@](C)(O)C[C@@H](C)C(=O)[C@H](C)[C@@H](O)[C@]1(C)O	InChI=1S/C37H67NO13/c1-14-25-37(10,45)30(41)20(4)27(39)18(2)16-35(8,44)32(51-34-28(40)24(38(11)12)15-19(3)47-34)21(5)29(22(6)33(43)49-25)50-26-17-36(9,46-13)31(42)23(7)48-26/h18-26,28-32,34,40-42,44-45H,14-17H2,1-13H3/t18-,19-,20+,21+,22-,23+,24+,25-,26+,28-,29+,30-,31+,32-,34+,35-,36-,37-/m1/s1	false	Y	Y	0.6		15	[Lin, 2011 #50607]	1	CC[C@H]1OC(=O)[C@H](C)[C@@H](O[C@H]2C[C@@](C)(OC)[C@@H](O)[C@H](C)O2)[C@H](C)[C@@H](O[C@@H]2O[C@H](C)C[C@H](N(C)C)[C@H]2O)[C@](C)(O)C[C@@H](C)C(=O)[C@H](C)[C@@H](O)[C@]1(C)O	1.7856	186.258	303.595	193.91	733.937	733.461	14	5	7	5	14	0	14	51	118	3	0	3	3	0	3	3	0	0	0	0.945946
Erythromycin		CC[C@H]1OC(=O)[C@H](C)[C@@H](O[C@H]2C[C@@](C)(OC)[C@@H](O)[C@H](C)O2)[C@H](C)[C@@H](O[C@@H]2O[C@H](C)C[C@H](N(C)C)[C@H]2O)[C@](C)(O)C[C@@H](C)C(=O)[C@H](C)[C@@H](O)[C@]1(C)O	InChI=1S/C37H67NO13/c1-14-25-37(10,45)30(41)20(4)27(39)18(2)16-35(8,44)32(51-34-28(40)24(38(11)12)15-19(3)47-34)21(5)29(22(6)33(43)49-25)50-26-17-36(9,46-13)31(42)23(7)48-26/h18-26,28-32,34,40-42,44-45H,14-17H2,1-13H3/t18-,19-,20+,21+,22-,23+,24+,25-,26+,28-,29+,30-,31+,32-,34+,35-,36-,37-/m1/s1	false	Y		1.1		15	[Lin, 2011 #50607]	1	CC[C@H]1OC(=O)[C@H](C)[C@@H](O[C@H]2C[C@@](C)(OC)[C@@H](O)[C@H](C)O2)[C@H](C)[C@@H](O[C@@H]2O[C@H](C)C[C@H](N(C)C)[C@H]2O)[C@](C)(O)C[C@@H](C)C(=O)[C@H](C)[C@@H](O)[C@]1(C)O	1.7856	186.258	303.595	193.91	733.937	733.461	14	5	7	5	14	0	14	51	118	3	0	3	3	0	3	3	0	0	0	0.945946
Erythromycin		CC[C@H]1OC(=O)[C@H](C)[C@@H](O[C@H]2C[C@@](C)(OC)[C@@H](O)[C@H](C)O2)[C@H](C)[C@@H](O[C@@H]2O[C@H](C)C[C@H](N(C)C)[C@H]2O)[C@](C)(O)C[C@@H](C)C(=O)[C@H](C)[C@@H](O)[C@]1(C)O	InChI=1S/C37H67NO13/c1-14-25-37(10,45)30(41)20(4)27(39)18(2)16-35(8,44)32(51-34-28(40)24(38(11)12)15-19(3)47-34)21(5)29(22(6)33(43)49-25)50-26-17-36(9,46-13)31(42)23(7)48-26/h18-26,28-32,34,40-42,44-45H,14-17H2,1-13H3/t18-,19-,20+,21+,22-,23+,24+,25-,26+,28-,29+,30-,31+,32-,34+,35-,36-,37-/m1/s1	false	Y	Y	1.1		15	[Lin, 2011 #50607]	1	CC[C@H]1OC(=O)[C@H](C)[C@@H](O[C@H]2C[C@@](C)(OC)[C@@H](O)[C@H](C)O2)[C@H](C)[C@@H](O[C@@H]2O[C@H](C)C[C@H](N(C)C)[C@H]2O)[C@](C)(O)C[C@@H](C)C(=O)[C@H](C)[C@@H](O)[C@]1(C)O	1.7856	186.258	303.595	193.91	733.937	733.461	14	5	7	5	14	0	14	51	118	3	0	3	3	0	3	3	0	0	0	0.945946
Escitalopram		CN(C)CCC[C@@]1(c2ccc(F)cc2)OCc2cc(C#N)ccc21	InChI=1S/C20H21FN2O/c1-23(2)11-3-10-20(17-5-7-18(21)8-6-17)19-9-4-15(13-22)12-16(19)14-24-20/h4-9,12H,3,10-11,14H2,1-2H3/t20-/m0/s1	true							0	CN(C)CCC[C@@]1(c2ccc(F)cc2)OCc2cc(C#N)ccc21	3.81298	90.914	141.834	36.26	324.399	324.164	3	0	5	0	3	0	4	24	45	3	2	0	1	0	0	1	2	0	0	0.35
Esmolol		COC(=O)CCc1ccc(OCC(O)CNC(C)C)cc1	InChI=1S/C16H25NO4/c1-12(2)17-10-14(18)11-21-15-7-4-13(5-8-15)6-9-16(19)20-3/h4-5,7-8,12,14,17-18H,6,9-11H2,1-3H3	false							0	COC(=O)CCc1ccc(OCC(O)CNC(C)C)cc1	1.5299	81.4195	125.814	67.79	295.379	295.178	5	2	9	2	5	0	5	21	46	1	1	0	0	0	0	0	1	0	0	0.5625
Esomeprazole		COc1ccc2[nH]c([S@](=O)Cc3ncc(C)c(OC)c3C)nc2c1	InChI=1S/C17H19N3O3S/c1-10-8-18-15(11(2)16(10)23-4)9-24(21)17-19-13-6-5-12(22-3)7-14(13)20-17/h5-8H,9H2,1-4H3,(H,19,20)/t24-/m1/s1	false							0	COc1ccc2nc([S@@](=O)Cc3ncc(C)c(OC)c3C)[nH]c2c1	2.89974	93.0211	142.245	77.1	345.424	345.115	6	1	5	1	5	0	7	24	43	3	3	0	0	2	0	0	1	0	0	0.294118
Estazolam		Clc1ccc2c(c1)C(c1ccccc1)=NCc1nncn1-2	InChI=1S/C16H11ClN4/c17-12-6-7-14-13(8-12)16(11-4-2-1-3-5-11)18-9-15-20-19-10-21(14)15/h1-8,10H,9H2	false							0	Clc1ccc2c(c1)C(c1ccccc1)=NCc1nncn1-2	3.2717	82.154	126.295	43.07	294.745	294.067	4	0	1	0	4	0	5	21	32	4	3	0	1	1	0	1	2	0	0	0.0625
Estradiol valerate/Dienogest		CCCCC(=O)O[C@H]1CC[C@H]2[C@@H]3CCc4cc(O)ccc4[C@H]3CC[C@]12C.C[C@]12CCC3=C4CCC(=O)C=C4CC[C@H]3[C@@H]1CC[C@@]2(O)CC#N	InChI=1S/C23H32O3.C20H25NO2/c1-3-4-5-22(25)26-21-11-10-20-19-8-6-15-14-16(24)7-9-17(15)18(19)12-13-23(20,21)2;1-19-8-6-16-15-5-3-14(22)12-13(15)2-4-17(16)18(19)7-9-20(19,23)10-11-21/h7,9,14,18-21,24H,3-6,8,10-13H2,1-2H3;12,17-18,23H,2-10H2,1H3/t18-,19-,20+,21+,23+;17-,18+,19+,20-/m11/s1	false							0	CCCCC(=O)O[C@H]1CC[C@H]2[C@@H]3CCc4cc(O)ccc4[C@H]3CC[C@]12C.C[C@]12CCC3=C4CCC(=O)C=C4CC[C@H]3[C@@H]1CC[C@@]2(O)CC#N	9.18748	189.448	292.938	107.62	667.931	667.424	6	2	5	2	6	0	6	49	106	8	1	4	7	0	0	0	1	4	7	0.697674
Estramustine		C[C@]12CC[C@@H]3c4ccc(OC(=O)N(CCCl)CCCl)cc4CC[C@H]3[C@@H]1CC[C@@H]2O	InChI=1S/C23H31Cl2NO3/c1-23-9-8-18-17-5-3-16(29-22(28)26(12-10-24)13-11-25)14-15(17)2-4-19(18)20(23)6-7-21(23)27/h3,5,14,18-21,27H,2,4,6-13H2,1H3/t18-,19-,20+,21+,23+/m1/s1	false							0	C[C@]12CC[C@@H]3c4ccc(OC(=O)N(CCCl)CCCl)cc4CC[C@H]3[C@@H]1CC[C@@H]2O	5.182	116.103	183.054	49.77	440.411	439.168	4	1	5	1	3	1	6	29	60	4	1	2	3	0	0	0	1	2	3	0.695652
Estropipate		C[C@]12CC[C@@H]3c4ccc(OS(=O)(=O)O)cc4CC[C@H]3[C@@H]1CCC2=O	InChI=1S/C18H22O5S/c1-18-9-8-14-13-5-3-12(23-24(20,21)22)10-11(13)2-4-15(14)16(18)6-7-17(18)19/h3,5,10,14-16H,2,4,6-9H2,1H3,(H,20,21,22)/t14-,15-,16+,18+/m1/s1	false							0	C[C@]12CC[C@@H]3c4ccc(OS(=O)(=O)O)cc4CC[C@H]3[C@@H]1CCC2=O	3.2934	88.2426	141.906	80.67	350.436	350.119	5	1	2	1	4	0	6	24	46	4	1	2	3	0	0	0	1	2	3	0.611111
Eszopiclone		CN1CCN(C(=O)O[C@H]2c3nccnc3C(=O)N2c2ccc(Cl)cn2)CC1	InChI=1S/C17H17ClN6O3/c1-22-6-8-23(9-7-22)17(26)27-16-14-13(19-4-5-20-14)15(25)24(16)12-3-2-11(18)10-21-12/h2-5,10,16H,6-9H2,1H3/t16-/m0/s1	false							0	CN1CCN(C(=O)O[C@H]2c3nccnc3C(=O)N2c2ccc(Cl)cn2)CC1	1.568	96.3805	160.075	91.76	388.815	388.105	9	0	2	0	7	2	10	27	44	4	2	1	2	2	1	2	0	0	0	0.352941
Ethacrynic acid		C=C(CC)C(=O)c1ccc(OCC(=O)O)c(Cl)c1Cl	InChI=1S/C13H12Cl2O4/c1-3-7(2)13(18)8-4-5-9(12(15)11(8)14)19-6-10(16)17/h4-5H,2-3,6H2,1H3,(H,16,17)	false							0	C=C(CC)C(=O)c1ccc(OCC(=O)O)c(Cl)c1Cl	3.6057	73.3543	120.134	63.6	303.141	302.011	4	1	6	1	3	0	6	19	31	1	1	0	0	0	0	0	1	0	0	0.230769
Ethambutol		CC[C@@H](CO)NCCN[C@@H](CC)CO	InChI=1S/C10H24N2O2/c1-3-9(7-13)11-5-6-12-10(4-2)8-14/h9-14H,3-8H2,1-2H3/t9-,10-/m0/s1	false							0	CC[C@@H](CO)NCCN[C@@H](CC)CO	-0.2926	58.335	86.7119	64.52	204.314	204.184	4	4	9	4	4	0	4	14	38	0	0	0	0	0	0	0	0	0	0	1
Ethanolamine Oleate		CCCCCCCC/C=C\CCCCCCCC(=O)O.NCCO	InChI=1S/C18H34O2.C2H7NO/c1-2-3-4-5-6-7-8-9-10-11-12-13-14-15-16-17-18(19)20;3-1-2-4/h9-10H,2-8,11-17H2,1H3,(H,19,20);4H,1-3H2/b10-9-;	false							0	CCCCCCCC/C=C\CCCCCCCC(=O)O.NCCO	5.0459	103.228	149.079	83.55	343.552	343.309	4	4	16	3	3	0	4	24	65	0	0	0	0	0	0	0	0	0	0	0.85
Ethchlorvynol		C#CC(O)(/C=C/Cl)CC	InChI=1S/C7H9ClO/c1-3-7(9,4-2)5-6-8/h1,5-6,9H,4H2,2H3/b6-5+	false							0	C#CC(O)(/C=C/Cl)CC	1.5132	39.0668	60.336	20.23	144.601	144.034	1	1	2	1	1	0	2	9	18	0	0	0	0	0	0	0	0	0	0	0.428571
Ethinamate		C#CC1(OC(N)=O)CCCCC1	InChI=1S/C9H13NO2/c1-2-9(12-8(10)11)6-4-3-5-7-9/h1H,3-7H2,(H2,10,11)	false							0	C#CC1(OC(=N)O)CCCCC1	1.83187	46.0895	72.2453	53.31	167.208	167.095	3	2	1	2	2	0	3	12	25	1	0	1	1	0	0	0	0	1	1	0.666667
Ethinyl Estradiol		C#C[C@]1(O)CC[C@H]2[C@@H]3CCc4cc(O)ccc4[C@H]3CC[C@@]21C	InChI=1S/C20H24O2/c1-3-20(22)11-9-18-17-6-4-13-12-14(21)5-7-15(13)16(17)8-10-19(18,20)2/h1,5,7,12,16-18,21-22H,4,6,8-11H2,2H3/t16-,17-,18+,19+,20+/m1/s1	false			378.33		1	[Bergström, 2003 #46306]	1	C#C[C@]1(O)CC[C@H]2[C@@H]3CCc4cc(O)ccc4[C@H]3CC[C@@]21C	3.6126	86.5066	132.111	40.46	296.41	296.178	2	2	0	2	2	0	2	22	46	4	1	2	3	0	0	0	1	2	3	0.6
Ethionamide		CCc1cc(C(N)=S)ccn1	InChI=1S/C8H10N2S/c1-2-7-5-6(8(9)11)3-4-10-7/h3-5H,2H2,1H3,(H2,9,11)	false			39.92		14	[Skolnik, 2010 #50606]	1	CCc1cc(C(=N)S)ccn1	1.89917	49.4297	71.5863	36.74	166.249	166.056	2	1	2	2	2	0	3	11	21	1	1	0	0	1	0	0	0	0	0	0.25
Ethopropazine		CCN(CC)C(C)CN1c2ccccc2Sc2ccccc21	InChI=1S/C19H24N2S/c1-4-20(5-2)15(3)14-21-16-10-6-8-12-18(16)22-19-13-9-7-11-17(19)21/h6-13,15H,4-5,14H2,1-3H3	false							0	CCN(CC)C(C)CN1c2ccccc2Sc2ccccc21	5.0196	96.396	137.68	6.48	312.482	312.166	2	0	5	0	3	0	3	22	46	3	2	0	1	0	0	1	2	0	0	0.368421
Ethosuximide		CCC1(C)CC(=O)NC1=O	InChI=1S/C7H11NO2/c1-3-7(2)4-5(9)8-6(7)10/h3-4H2,1-2H3,(H,8,9,10)	false							0	CCC1(C)CC(O)=NC1=O	1.2895	38.0858	59.7742	49.66	141.17	141.079	3	1	1	1	1	1	3	10	21	1	0	0	1	0	0	1	0	0	0	0.714286
Ethotoin		CCN1C(=O)NC(c2ccccc2)C1=O	InChI=1S/C11H12N2O2/c1-2-13-10(14)9(12-11(13)15)8-6-4-3-5-7-8/h3-7,9H,2H2,1H3,(H,12,15)	false							0	CCN1C(=O)C(c2ccccc2)N=C1O	1.5038	56.6338	87.8612	52.9	204.229	204.09	4	1	2	1	2	1	4	15	27	2	1	0	1	0	0	1	1	0	0	0.272727
Ethoxzolamide		CCOc1ccc2nc(S(N)(=O)=O)sc2c1	InChI=1S/C9H10N2O3S2/c1-2-14-6-3-4-7-8(5-6)15-9(11-7)16(10,12)13/h3-5H,2H2,1H3,(H2,10,12,13)	false							0	CCOc1ccc2nc(S(N)(=O)=O)sc2c1	1.3424	62.1622	96.9172	82.28	258.324	258.013	5	2	3	1	5	0	7	16	26	2	2	0	0	1	0	0	1	0	0	0.222222
Ethylmorphine		CCOc1ccc2c3c1O[C@H]1[C@@H](O)C=C[C@H]4[C@@H](C2)N(C)CC[C@]314	InChI=1S/C19H23NO3/c1-3-22-15-7-4-11-10-13-12-5-6-14(21)18-19(12,8-9-20(13)2)16(11)17(15)23-18/h4-7,12-14,18,21H,3,8-10H2,1-2H3/t12-,13+,14-,18-,19-/m0/s1	false							0	CCOc1ccc2c3c1O[C@H]1[C@@H](O)C=C[C@H]4[C@@H](C2)N(C)CC[C@]314	1.8912	87.0808	136.244	41.93	313.397	313.168	4	1	2	1	4	0	4	23	46	5	1	1	4	0	1	2	1	0	2	0.578947
Ethynodiol Diacetate		C#C[C@]1(OC(C)=O)CC[C@H]2[C@@H]3CCC4=C[C@@H](OC(C)=O)CC[C@@H]4[C@H]3CC[C@@]21C	InChI=1S/C24H32O4/c1-5-24(28-16(3)26)13-11-22-21-8-6-17-14-18(27-15(2)25)7-9-19(17)20(21)10-12-23(22,24)4/h1,14,18-22H,6-13H2,2-4H3/t18-,19-,20+,21+,22-,23-,24-/m0/s1	false							0	C#C[C@]1(OC(C)=O)CC[C@H]2[C@@H]3CCC4=C[C@@H](OC(C)=O)CC[C@@H]4[C@H]3CC[C@@]21C	4.4259	105.97	167.969	52.6	384.516	384.23	4	0	2	0	4	0	4	28	60	4	0	3	4	0	0	0	0	3	4	0.75
Etidronic acid		CC(O)(P(=O)(O)O)P(=O)(O)O	InChI=1S/C2H8O7P2/c1-2(3,10(4,5)6)11(7,8)9/h3H,1H3,(H2,4,5,6)(H2,7,8,9)	false							0	CC(O)(P(=O)(O)O)P(=O)(O)O	-0.9922	34.712	62.0012	135.29	206.027	205.975	7	5	2	5	3	0	9	11	19	0	0	0	0	0	0	0	0	0	0	1
Etodolac		CCc1cccc2c3c([nH]c21)C(CC)(CC(=O)O)OCC3	InChI=1S/C17H21NO3/c1-3-11-6-5-7-12-13-8-9-21-17(4-2,10-14(19)20)16(13)18-15(11)12/h5-7,18H,3-4,8-10H2,1-2H3,(H,19,20)	false							0	CCc1cccc2c3c([nH]c21)C(CC)(CC(=O)O)OCC3	3.383	81.5545	123.67	62.32	287.359	287.152	4	2	4	2	2	0	4	21	42	3	2	0	1	1	0	1	1	0	0	0.470588
Etomidate		CCOC(=O)c1cncn1[C@H](C)c1ccccc1	InChI=1S/C14H16N2O2/c1-3-18-14(17)13-9-15-10-16(13)11(2)12-7-5-4-6-8-12/h4-11H,3H2,1-2H3/t11-/m1/s1	false							0	CCOC(=O)c1cncn1[C@H](C)c1ccccc1	2.6691	68.4385	106.227	44.12	244.294	244.121	4	0	4	0	4	0	4	18	34	2	2	0	0	1	0	0	1	0	0	0.285714
Etonogestrel		C#C[C@]1(O)CC[C@H]2[C@@H]3CCC4=CC(=O)CC[C@@H]4[C@H]3C(=C)C[C@@]21CC	InChI=1S/C22H28O2/c1-4-21-13-14(3)20-17-9-7-16(23)12-15(17)6-8-18(20)19(21)10-11-22(21,24)5-2/h2,12,17-20,24H,3-4,6-11,13H2,1H3/t17-,18-,19-,20+,21-,22-/m0/s1	false							0	C#C[C@]1(O)CC[C@H]2[C@@H]3CCC4=CC(=O)CC[C@@H]4[C@H]3C(=C)C[C@@]21CC	4.0487	95.0158	144.955	37.3	324.464	324.209	2	1	1	1	2	0	2	24	52	4	0	3	4	0	0	0	0	3	4	0.681818
Etoposide		COc1cc([C@@H]2c3cc4c(cc3[C@@H](O[C@@H]3O[C@@H]5CO[C@@H](C)O[C@H]5[C@H](O)[C@H]3O)[C@H]3COC(=O)[C@@H]32)OCO4)cc(OC)c1O	InChI=1S/C29H32O13/c1-11-36-9-20-27(40-11)24(31)25(32)29(41-20)42-26-14-7-17-16(38-10-39-17)6-13(14)21(22-15(26)8-37-28(22)33)12-4-18(34-2)23(30)19(5-12)35-3/h4-7,11,15,20-22,24-27,29-32H,8-10H2,1-3H3/t11-,15+,20-,21-,22+,24-,25-,26-,27-,29+/m1/s1	false			1.8		4	[Balimane, 2006 #11478]	1	COc1cc([C@@H]2c3cc4c(cc3[C@@H](O[C@@H]3O[C@@H]5CO[C@@H](C)O[C@H]5[C@H](O)[C@H]3O)[C@H]3COC(=O)[C@@H]32)OCO4)cc(OC)c1O	1.3386	138.345	240.229	160.83	588.562	588.184	13	3	5	3	13	0	13	42	74	7	2	3	5	0	3	4	2	0	1	0.551724
Etoposide		COc1cc([C@@H]2c3cc4c(cc3[C@@H](O[C@@H]3O[C@@H]5CO[C@@H](C)O[C@H]5[C@H](O)[C@H]3O)[C@H]3COC(=O)[C@@H]32)OCO4)cc(OC)c1O	InChI=1S/C29H32O13/c1-11-36-9-20-27(40-11)24(31)25(32)29(41-20)42-26-14-7-17-16(38-10-39-17)6-13(14)21(22-15(26)8-37-28(22)33)12-4-18(34-2)23(30)19(5-12)35-3/h4-7,11,15,20-22,24-27,29-32H,8-10H2,1-3H3/t11-,15+,20-,21-,22+,24-,25-,26-,27-,29+/m1/s1	false			1	-6.0	5	[Gozalbes, 2011 #50574]	1	COc1cc([C@@H]2c3cc4c(cc3[C@@H](O[C@@H]3O[C@@H]5CO[C@@H](C)O[C@H]5[C@H](O)[C@H]3O)[C@H]3COC(=O)[C@@H]32)OCO4)cc(OC)c1O	1.3386	138.345	240.229	160.83	588.562	588.184	13	3	5	3	13	0	13	42	74	7	2	3	5	0	3	4	2	0	1	0.551724
Etoposide		COc1cc([C@@H]2c3cc4c(cc3[C@@H](O[C@@H]3O[C@@H]5CO[C@@H](C)O[C@H]5[C@H](O)[C@H]3O)[C@H]3COC(=O)[C@@H]32)OCO4)cc(OC)c1O	InChI=1S/C29H32O13/c1-11-36-9-20-27(40-11)24(31)25(32)29(41-20)42-26-14-7-17-16(38-10-39-17)6-13(14)21(22-15(26)8-37-28(22)33)12-4-18(34-2)23(30)19(5-12)35-3/h4-7,11,15,20-22,24-27,29-32H,8-10H2,1-3H3/t11-,15+,20-,21-,22+,24-,25-,26-,27-,29+/m1/s1	false			0.64		14	[Skolnik, 2010 #50606]	1	COc1cc([C@@H]2c3cc4c(cc3[C@@H](O[C@@H]3O[C@@H]5CO[C@@H](C)O[C@H]5[C@H](O)[C@H]3O)[C@H]3COC(=O)[C@@H]32)OCO4)cc(OC)c1O	1.3386	138.345	240.229	160.83	588.562	588.184	13	3	5	3	13	0	13	42	74	7	2	3	5	0	3	4	2	0	1	0.551724
Etoposide		COc1cc([C@@H]2c3cc4c(cc3[C@@H](O[C@@H]3O[C@@H]5CO[C@@H](C)O[C@H]5[C@H](O)[C@H]3O)[C@H]3COC(=O)[C@@H]32)OCO4)cc(OC)c1O	InChI=1S/C29H32O13/c1-11-36-9-20-27(40-11)24(31)25(32)29(41-20)42-26-14-7-17-16(38-10-39-17)6-13(14)21(22-15(26)8-37-28(22)33)12-4-18(34-2)23(30)19(5-12)35-3/h4-7,11,15,20-22,24-27,29-32H,8-10H2,1-3H3/t11-,15+,20-,21-,22+,24-,25-,26-,27-,29+/m1/s1	false			0.7		15	[Lin, 2011 #50607]	1	COc1cc([C@@H]2c3cc4c(cc3[C@@H](O[C@@H]3O[C@@H]5CO[C@@H](C)O[C@H]5[C@H](O)[C@H]3O)[C@H]3COC(=O)[C@@H]32)OCO4)cc(OC)c1O	1.3386	138.345	240.229	160.83	588.562	588.184	13	3	5	3	13	0	13	42	74	7	2	3	5	0	3	4	2	0	1	0.551724
Etoposide		COc1cc([C@@H]2c3cc4c(cc3[C@@H](O[C@@H]3O[C@@H]5CO[C@@H](C)O[C@H]5[C@H](O)[C@H]3O)[C@H]3COC(=O)[C@@H]32)OCO4)cc(OC)c1O	InChI=1S/C29H32O13/c1-11-36-9-20-27(40-11)24(31)25(32)29(41-20)42-26-14-7-17-16(38-10-39-17)6-13(14)21(22-15(26)8-37-28(22)33)12-4-18(34-2)23(30)19(5-12)35-3/h4-7,11,15,20-22,24-27,29-32H,8-10H2,1-3H3/t11-,15+,20-,21-,22+,24-,25-,26-,27-,29+/m1/s1	false		Y	1.6		15	[Lin, 2011 #50607]	1	COc1cc([C@@H]2c3cc4c(cc3[C@@H](O[C@@H]3O[C@@H]5CO[C@@H](C)O[C@H]5[C@H](O)[C@H]3O)[C@H]3COC(=O)[C@@H]32)OCO4)cc(OC)c1O	1.3386	138.345	240.229	160.83	588.562	588.184	13	3	5	3	13	0	13	42	74	7	2	3	5	0	3	4	2	0	1	0.551724
Etoposide		COc1cc([C@@H]2c3cc4c(cc3[C@@H](O[C@@H]3O[C@@H]5CO[C@@H](C)O[C@H]5[C@H](O)[C@H]3O)[C@H]3COC(=O)[C@@H]32)OCO4)cc(OC)c1O	InChI=1S/C29H32O13/c1-11-36-9-20-27(40-11)24(31)25(32)29(41-20)42-26-14-7-17-16(38-10-39-17)6-13(14)21(22-15(26)8-37-28(22)33)12-4-18(34-2)23(30)19(5-12)35-3/h4-7,11,15,20-22,24-27,29-32H,8-10H2,1-3H3/t11-,15+,20-,21-,22+,24-,25-,26-,27-,29+/m1/s1	false			0.5		15	[Lin, 2011 #50607]	1	COc1cc([C@@H]2c3cc4c(cc3[C@@H](O[C@@H]3O[C@@H]5CO[C@@H](C)O[C@H]5[C@H](O)[C@H]3O)[C@H]3COC(=O)[C@@H]32)OCO4)cc(OC)c1O	1.3386	138.345	240.229	160.83	588.562	588.184	13	3	5	3	13	0	13	42	74	7	2	3	5	0	3	4	2	0	1	0.551724
Etoposide		COc1cc([C@@H]2c3cc4c(cc3[C@@H](O[C@@H]3O[C@@H]5CO[C@@H](C)O[C@H]5[C@H](O)[C@H]3O)[C@H]3COC(=O)[C@@H]32)OCO4)cc(OC)c1O	InChI=1S/C29H32O13/c1-11-36-9-20-27(40-11)24(31)25(32)29(41-20)42-26-14-7-17-16(38-10-39-17)6-13(14)21(22-15(26)8-37-28(22)33)12-4-18(34-2)23(30)19(5-12)35-3/h4-7,11,15,20-22,24-27,29-32H,8-10H2,1-3H3/t11-,15+,20-,21-,22+,24-,25-,26-,27-,29+/m1/s1	false		Y	1.1		15	[Lin, 2011 #50607]	1	COc1cc([C@@H]2c3cc4c(cc3[C@@H](O[C@@H]3O[C@@H]5CO[C@@H](C)O[C@H]5[C@H](O)[C@H]3O)[C@H]3COC(=O)[C@@H]32)OCO4)cc(OC)c1O	1.3386	138.345	240.229	160.83	588.562	588.184	13	3	5	3	13	0	13	42	74	7	2	3	5	0	3	4	2	0	1	0.551724
Etoposide		COc1cc([C@@H]2c3cc4c(cc3[C@@H](O[C@@H]3O[C@@H]5CO[C@@H](C)O[C@H]5[C@H](O)[C@H]3O)[C@H]3COC(=O)[C@@H]32)OCO4)cc(OC)c1O	InChI=1S/C29H32O13/c1-11-36-9-20-27(40-11)24(31)25(32)29(41-20)42-26-14-7-17-16(38-10-39-17)6-13(14)21(22-15(26)8-37-28(22)33)12-4-18(34-2)23(30)19(5-12)35-3/h4-7,11,15,20-22,24-27,29-32H,8-10H2,1-3H3/t11-,15+,20-,21-,22+,24-,25-,26-,27-,29+/m1/s1	false			0.6		15	[Lin, 2011 #50607]	1	COc1cc([C@@H]2c3cc4c(cc3[C@@H](O[C@@H]3O[C@@H]5CO[C@@H](C)O[C@H]5[C@H](O)[C@H]3O)[C@H]3COC(=O)[C@@H]32)OCO4)cc(OC)c1O	1.3386	138.345	240.229	160.83	588.562	588.184	13	3	5	3	13	0	13	42	74	7	2	3	5	0	3	4	2	0	1	0.551724
Etoposide		COc1cc([C@@H]2c3cc4c(cc3[C@@H](O[C@@H]3O[C@@H]5CO[C@@H](C)O[C@H]5[C@H](O)[C@H]3O)[C@H]3COC(=O)[C@@H]32)OCO4)cc(OC)c1O	InChI=1S/C29H32O13/c1-11-36-9-20-27(40-11)24(31)25(32)29(41-20)42-26-14-7-17-16(38-10-39-17)6-13(14)21(22-15(26)8-37-28(22)33)12-4-18(34-2)23(30)19(5-12)35-3/h4-7,11,15,20-22,24-27,29-32H,8-10H2,1-3H3/t11-,15+,20-,21-,22+,24-,25-,26-,27-,29+/m1/s1	false		Y	0.9		15	[Lin, 2011 #50607]	1	COc1cc([C@@H]2c3cc4c(cc3[C@@H](O[C@@H]3O[C@@H]5CO[C@@H](C)O[C@H]5[C@H](O)[C@H]3O)[C@H]3COC(=O)[C@@H]32)OCO4)cc(OC)c1O	1.3386	138.345	240.229	160.83	588.562	588.184	13	3	5	3	13	0	13	42	74	7	2	3	5	0	3	4	2	0	1	0.551724
Etoricoxib		Cc1ccc(-c2ncc(Cl)cc2-c2ccc(S(C)(=O)=O)cc2)cn1	InChI=1S/C18H15ClN2O2S/c1-12-3-4-14(10-20-12)18-17(9-15(19)11-21-18)13-5-7-16(8-6-13)24(2,22)23/h3-11H,1-2H3	false							0	Cc1ccc(-c2ncc(Cl)cc2-c2ccc(S(C)(=O)=O)cc2)cn1	4.17592	95.7608	145.643	59.92	358.85	358.054	4	0	3	0	4	0	6	24	39	3	3	0	0	2	0	0	1	0	0	0.111111
Everolimus		CO[C@@H]1C[C@H](C[C@H](C)[C@@H]2CC(=O)[C@H](C)C=C(C)[C@@H](O)[C@@H](OC)C(=O)[C@@H](C)C[C@@H](C)C=CC=CC=C(C)[C@@H](OC)C[C@H]3CC[C@H](C)[C@](O)(O3)C(=O)C(=O)N3CCCC[C@@H]3C(=O)O2)CC[C@H]1OCCO	InChI=1S/C53H83NO14/c1-32-16-12-11-13-17-33(2)44(63-8)30-40-21-19-38(7)53(62,68-40)50(59)51(60)54-23-15-14-18-41(54)52(61)67-45(35(4)28-39-20-22-43(66-25-24-55)46(29-39)64-9)31-42(56)34(3)27-37(6)48(58)49(65-10)47(57)36(5)26-32/h11-13,16-17,27,32,34-36,38-41,43-46,48-49,55,58,62H,14-15,18-26,28-31H2,1-10H3/b13-11+,16-12+,33-17+,37-27+/t32-,34+,35-,36-,38-,39-,40+,41+,43+,44-,45?,46+,48+,49-,53-/m…	false							0	CO[C@@H]1C[C@H](C[C@H](C)C2CC(=O)[C@H](C)/C=C(\C)[C@@H](O)[C@@H](OC)C(=O)[C@@H](C)C[C@@H](C)/C=C/C=C/C=C(\C)[C@@H](OC)C[C@H]3CC[C@H](C)[C@](O)(O3)C(=O)C(=O)N3CCCC[C@@H]3C(=O)O2)CC[C@H]1OCCO	6.1972	255.956	404.566	204.66	958.24	957.581	15	3	9	3	14	1	15	68	151	4	0	3	4	0	2	3	0	1	1	0.754717
Exemestane		C=C1C[C@H]2[C@@H]3CCC(=O)[C@@]3(C)CC[C@@H]2[C@@]2(C)C=CC(=O)C=C12	InChI=1S/C20H24O2/c1-12-10-14-15-4-5-18(22)20(15,3)9-7-16(14)19(2)8-6-13(21)11-17(12)19/h6,8,11,14-16H,1,4-5,7,9-10H2,2-3H3/t14-,15-,16-,19+,20-/m0/s1	false							0	C=C1C[C@H]2[C@@H]3CCC(=O)[C@@]3(C)CC[C@@H]2[C@@]2(C)C=CC(=O)C=C12	4.0295	86.146	131.904	34.14	296.41	296.178	2	0	0	0	2	0	2	22	46	4	0	3	4	0	0	0	0	3	4	0.6
Ezetimibe		O=C1[C@H](CC[C@H](O)c2ccc(F)cc2)[C@@H](c2ccc(O)cc2)N1c1ccc(F)cc1	InChI=1S/C24H21F2NO3/c25-17-5-1-15(2-6-17)22(29)14-13-21-23(16-3-11-20(28)12-4-16)27(24(21)30)19-9-7-18(26)8-10-19/h1-12,21-23,28-29H,13-14H2/t21-,22+,23-/m1/s1	true							0	O=C1[C@H](CC[C@H](O)c2ccc(F)cc2)[C@@H](c2ccc(O)cc2)N1c1ccc(F)cc1	4.8883	108.818	172.57	60.77	409.432	409.149	4	2	6	2	3	1	6	30	51	4	3	1	1	0	1	1	3	0	0	0.208333
Ezogabine		CCOC(=O)Nc1ccc(NCc2ccc(F)cc2)cc1N	InChI=1S/C16H18FN3O2/c1-2-22-16(21)20-15-8-7-13(9-14(15)18)19-10-11-3-5-12(17)6-4-11/h3-9,19H,2,10,18H2,1H3,(H,20,21)	true							0	CCOC(O)=Nc1ccc(NCc2ccc(F)cc2)cc1N	3.602	85.9309	127.807	79.87	303.337	303.138	5	4	5	3	4	0	6	22	40	2	2	0	0	0	0	0	2	0	0	0.1875
Famciclovir		CC(=O)OCC(CCn1cnc2cnc(N)nc21)COC(C)=O	InChI=1S/C14H19N5O4/c1-9(20)22-6-11(7-23-10(2)21)3-4-19-8-17-12-5-16-14(15)18-13(12)19/h5,8,11H,3-4,6-7H2,1-2H3,(H2,15,16,18)	false							0	CC(=O)OCC(CCn1cnc2c[nH]c(=N)nc21)COC(C)=O	0.37137	79.1064	131.711	122.95	321.337	321.144	9	2	7	2	8	0	9	23	42	2	2	0	0	2	0	0	0	0	0	0.5
Famotidine		NC(N)=Nc1nc(CSCCC(N)=NS(N)(=O)=O)cs1	InChI=1S/C8H15N7O2S3/c9-6(15-20(12,16)17)1-2-18-3-5-4-19-8(13-5)14-7(10)11/h4H,1-3H2,(H2,9,15)(H2,12,16,17)(H4,10,11,13,14)	false							0	N=C(N)Nc1nc(CSCCC(=N)NS(N)(=O)=O)cs1	-0.15786	82.3994	124.286	170.83	337.456	337.045	9	8	7	6	7	0	12	20	35	1	1	0	0	1	0	0	0	0	0	0.375
Felbamate		NC(=O)OCC(COC(N)=O)c1ccccc1	InChI=1S/C11H14N2O4/c12-10(14)16-6-9(7-17-11(13)15)8-4-2-1-3-5-8/h1-5,9H,6-7H2,(H2,12,14)(H2,13,15)	false							0	N=C(O)OCC(COC(=N)O)c1ccccc1	1.78894	61.798	98.4424	106.62	238.243	238.095	6	4	5	4	4	0	6	17	31	1	1	0	0	0	0	0	1	0	0	0.272727
Felodipine		CCOC(=O)C1=C(C)NC(C)=C(C(=O)OC)C1c1cccc(Cl)c1Cl	InChI=1S/C18H19Cl2NO4/c1-5-25-18(23)14-10(3)21-9(2)13(17(22)24-4)15(14)11-7-6-8-12(19)16(11)20/h6-8,15,21H,5H2,1-4H3	false			22.9087	-4.64	2	[Hou, 2004 #14508]	1	CCOC(=O)C1=C(C)NC(C)=C(C(=O)OC)C1c1cccc(Cl)c1Cl	3.9643	96.3877	156.132	64.63	384.259	383.069	5	1	4	1	5	0	7	25	44	2	1	0	1	0	0	1	1	0	0	0.333333
Felodipine		CCOC(=O)C1=C(C)NC(C)=C(C(=O)OC)C1c1cccc(Cl)c1Cl	InChI=1S/C18H19Cl2NO4/c1-5-25-18(23)14-10(3)21-9(2)13(17(22)24-4)15(14)11-7-6-8-12(19)16(11)20/h6-8,15,21H,5H2,1-4H3	false			4.92		14	[Skolnik, 2010 #50606]	1	CCOC(=O)C1=C(C)NC(C)=C(C(=O)OC)C1c1cccc(Cl)c1Cl	3.9643	96.3877	156.132	64.63	384.259	383.069	5	1	4	1	5	0	7	25	44	2	1	0	1	0	0	1	1	0	0	0.333333
Fencamfamine		CCNC1C2CCC(C2)C1c1ccccc1	InChI=1S/C15H21N/c1-2-16-15-13-9-8-12(10-13)14(15)11-6-4-3-5-7-11/h3-7,12-16H,2,8-10H2,1H3	false							0	CCNC1C2CCC(C2)C1c1ccccc1	3.1782	67.4787	98.2541	12.03	215.34	215.167	1	1	3	1	1	0	1	16	37	3	1	2	2	0	0	0	1	2	2	0.6
Fenofibrate		CC(C)OC(=O)C(C)(C)Oc1ccc(C(=O)c2ccc(Cl)cc2)cc1	InChI=1S/C20H21ClO4/c1-13(2)24-19(23)20(3,4)25-17-11-7-15(8-12-17)18(22)14-5-9-16(21)10-6-14/h5-13H,1-4H3	false							0	CC(C)OC(=O)C(C)(C)Oc1ccc(C(=O)c2ccc(Cl)cc2)cc1	4.68	97.2615	152.261	52.6	360.837	360.113	4	0	6	0	4	0	5	25	46	2	2	0	0	0	0	0	2	0	0	0.3
Fenoldopam		Oc1ccc(C2CNCCc3c(Cl)c(O)c(O)cc32)cc1	InChI=1S/C16H16ClNO3/c17-15-11-5-6-18-8-13(9-1-3-10(19)4-2-9)12(11)7-14(20)16(15)21/h1-4,7,13,18-21H,5-6,8H2	false							0	Oc1ccc(C2CNCCc3c(Cl)c(O)c(O)cc32)cc1	2.7344	81.3051	127.178	72.72	305.761	305.082	4	4	1	4	4	0	5	21	37	3	2	0	1	0	0	1	2	0	0	0.25
Fenoprofen		CC(C(=O)O)c1cccc(Oc2ccccc2)c1	InChI=1S/C15H14O3/c1-11(15(16)17)12-6-5-9-14(10-12)18-13-7-3-2-4-8-13/h2-11H,1H3,(H,16,17)	false							0	CC(C(=O)O)c1cccc(Oc2ccccc2)c1	3.667	69.0088	105.653	46.53	242.274	242.094	3	1	4	1	2	0	3	18	32	2	2	0	0	0	0	0	2	0	0	0.133333
Fenoterol		CC(Cc1ccc(O)cc1)NCC(O)c1cc(O)cc(O)c1	InChI=1S/C17H21NO4/c1-11(6-12-2-4-14(19)5-3-12)18-10-17(22)13-7-15(20)9-16(21)8-13/h2-5,7-9,11,17-22H,6,10H2,1H3	false			0.78		14	[Skolnik, 2010 #50606]	1	CC(Cc1ccc(O)cc1)NCC(O)c1cc(O)cc(O)c1	2.0576	84.0069	129.04	92.95	303.358	303.147	5	5	6	5	5	0	5	22	43	2	2	0	0	0	0	0	2	0	0	0.294118
Fentanyl		CCC(=O)N(c1ccccc1)C1CCN(CCc2ccccc2)CC1	InChI=1S/C22H28N2O/c1-2-22(25)24(20-11-7-4-8-12-20)21-14-17-23(18-15-21)16-13-19-9-5-3-6-10-19/h3-12,21H,2,13-18H2,1H3	false							0	CCC(=O)N(c1ccccc1)C1CCN(CCc2ccccc2)CC1	4.1367	103.827	150.813	23.55	336.479	336.22	3	0	6	0	2	1	3	25	53	3	2	1	1	0	1	1	2	0	0	0.409091
Fesoterodine		CC(C)C(=O)Oc1ccc(CO)cc1[C@H](CCN(C(C)C)C(C)C)c1ccccc1	InChI=1S/C26H37NO3/c1-18(2)26(29)30-25-13-12-21(17-28)16-24(25)23(22-10-8-7-9-11-22)14-15-27(19(3)4)20(5)6/h7-13,16,18-20,23,28H,14-15,17H2,1-6H3/t23-/m1/s1	false							0	CC(C)C(=O)Oc1ccc(CO)cc1[C@H](CCN(C(C)C)C(C)C)c1ccccc1	5.3811	122.718	181.427	49.77	411.586	411.277	4	1	10	1	4	0	4	30	67	2	2	0	0	0	0	0	2	0	0	0.5
Fexofenadine		CC(C)(C(=O)O)c1ccc(C(O)CCCN2CCC(C(O)(c3ccccc3)c3ccccc3)CC2)cc1	InChI=1S/C32H39NO4/c1-31(2,30(35)36)25-17-15-24(16-18-25)29(34)14-9-21-33-22-19-28(20-23-33)32(37,26-10-5-3-6-11-26)27-12-7-4-8-13-27/h3-8,10-13,15-18,28-29,34,37H,9,14,19-23H2,1-2H3,(H,35,36)	false			1.99526	-5.7	5	[Gozalbes, 2011 #50574]	1	CC(C)(C(=O)O)c1ccc(C(O)CCCN2CCC(C(O)(c3ccccc3)c3ccccc3)CC2)cc1	5.5105	146.344	219.953	81	501.667	501.288	5	3	10	3	4	0	5	37	76	4	3	1	1	0	1	1	3	0	0	0.40625
Fexofenadine		CC(C)(C(=O)O)c1ccc(C(O)CCCN2CCC(C(O)(c3ccccc3)c3ccccc3)CC2)cc1	InChI=1S/C32H39NO4/c1-31(2,30(35)36)25-17-15-24(16-18-25)29(34)14-9-21-33-22-19-28(20-23-33)32(37,26-10-5-3-6-11-26)27-12-7-4-8-13-27/h3-8,10-13,15-18,28-29,34,37H,9,14,19-23H2,1-2H3,(H,35,36)	false			0.2		6	[Peng, 2014 #50571]	1	CC(C)(C(=O)O)c1ccc(C(O)CCCN2CCC(C(O)(c3ccccc3)c3ccccc3)CC2)cc1	5.5105	146.344	219.953	81	501.667	501.288	5	3	10	3	4	0	5	37	76	4	3	1	1	0	1	1	3	0	0	0.40625
Fexofenadine		CC(C)(C(=O)O)c1ccc(C(O)CCCN2CCC(C(O)(c3ccccc3)c3ccccc3)CC2)cc1	InChI=1S/C32H39NO4/c1-31(2,30(35)36)25-17-15-24(16-18-25)29(34)14-9-21-33-22-19-28(20-23-33)32(37,26-10-5-3-6-11-26)27-12-7-4-8-13-27/h3-8,10-13,15-18,28-29,34,37H,9,14,19-23H2,1-2H3,(H,35,36)	false			1.2		15	[Lin, 2011 #50607]	1	CC(C)(C(=O)O)c1ccc(C(O)CCCN2CCC(C(O)(c3ccccc3)c3ccccc3)CC2)cc1	5.5105	146.344	219.953	81	501.667	501.288	5	3	10	3	4	0	5	37	76	4	3	1	1	0	1	1	3	0	0	0.40625
Fexofenadine		CC(C)(C(=O)O)c1ccc(C(O)CCCN2CCC(C(O)(c3ccccc3)c3ccccc3)CC2)cc1	InChI=1S/C32H39NO4/c1-31(2,30(35)36)25-17-15-24(16-18-25)29(34)14-9-21-33-22-19-28(20-23-33)32(37,26-10-5-3-6-11-26)27-12-7-4-8-13-27/h3-8,10-13,15-18,28-29,34,37H,9,14,19-23H2,1-2H3,(H,35,36)	false		Y	1.7		15	[Lin, 2011 #50607]	1	CC(C)(C(=O)O)c1ccc(C(O)CCCN2CCC(C(O)(c3ccccc3)c3ccccc3)CC2)cc1	5.5105	146.344	219.953	81	501.667	501.288	5	3	10	3	4	0	5	37	76	4	3	1	1	0	1	1	3	0	0	0.40625
Fidaxomicin		CCc1c(Cl)c(O)c(Cl)c(O)c1C(=O)O[C@@H]1[C@@H](C)O[C@@H](OCC2=CC=CC[C@H](O)C(C)=C[C@H](CC)[C@@H](O[C@@H]3OC(C)(C)[C@@H](OC(=O)C(C)C)[C@H](O)[C@@H]3O)C(C)=CC(C)=CCC([C@@H](C)O)OC2=O)[C@@H](OC)[C@H]1O	InChI=1S/C52H74Cl2O18/c1-13-30-22-26(6)33(56)18-16-15-17-31(23-66-51-45(65-12)42(61)44(29(9)67-51)69-49(64)35-32(14-2)36(53)39(58)37(54)38(35)57)48(63)68-34(28(8)55)20-19-25(5)21-27(7)43(30)70-50-41(60)40(59)46(52(10,11)72-50)71-47(62)24(3)4/h15-17,19,21-22,24,28-30,33-34,40-46,50-51,55-61H,13-14,18,20,23H2,1-12H3/b16-15+,25-19+,26-22+,27-21+,31-17+/t28-,29-,30+,33+,34?,40-,41+,42+,43+,44-,45+,46…	false							0	CCc1c(Cl)c(O)c(Cl)c(O)c1C(=O)O[C@@H]1[C@@H](C)O[C@@H](OC/C2=C\C=C\C[C@H](O)/C(C)=C/[C@H](CC)[C@@H](O[C@@H]3OC(C)(C)[C@@H](OC(=O)C(C)C)[C@H](O)[C@@H]3O)/C(C)=C/C(C)=C/CC([C@@H](C)O)OC2=O)[C@@H](OC)[C@H]1O	6.2344	265.097	431.312	266.66	1058.05	1056.43	18	7	13	7	18	0	20	72	146	4	1	2	3	0	2	3	1	0	0	0.634615
Finasteride		CC(C)(C)NC(=O)[C@H]1CC[C@H]2[C@@H]3CC[C@H]4NC(=O)C=C[C@]4(C)[C@H]3CC[C@]12C	InChI=1S/C23H36N2O2/c1-21(2,3)25-20(27)17-8-7-15-14-6-9-18-23(5,13-11-19(26)24-18)16(14)10-12-22(15,17)4/h11,13-18H,6-10,12H2,1-5H3,(H,24,26)(H,25,27)/t14-,15-,16-,17+,18+,22-,23+/m0/s1	false							0	CC(C)(C)N=C(O)[C@H]1CC[C@H]2[C@@H]3CC[C@H]4N=C(O)C=C[C@]4(C)[C@H]3CC[C@]12C	5.4951	110.685	163.434	65.18	372.553	372.278	4	2	1	2	2	0	4	27	63	4	0	3	4	0	0	1	0	3	3	0.826087
Fingolimod		CCCCCCCCc1ccc(CCC(N)(CO)CO)cc1	InChI=1S/C19H33NO2/c1-2-3-4-5-6-7-8-17-9-11-18(12-10-17)13-14-19(20,15-21)16-22/h9-12,21-22H,2-8,13-16,20H2,1H3	false							0	CCCCCCCCc1ccc(CCC(N)(CO)CO)cc1	3.2043	92.933	135.104	66.48	307.478	307.251	3	4	12	3	3	0	3	22	55	1	1	0	0	0	0	0	1	0	0	0.684211
Flavoxate		Cc1c(=O)c2cccc(C(=O)OCCN3CCCCC3)c2oc1-c1ccccc1	InChI=1S/C24H25NO4/c1-17-21(26)19-11-8-12-20(23(19)29-22(17)18-9-4-2-5-10-18)24(27)28-16-15-25-13-6-3-7-14-25/h2,4-5,8-12H,3,6-7,13-16H2,1H3	false							0	Cc1c(=O)c2cccc(C(=O)OCCN3CCCCC3)c2oc1-c1ccccc1	4.41112	113.231	169.45	59.75	391.467	391.178	5	0	5	0	5	0	5	29	54	4	3	1	1	1	1	1	2	0	0	0.333333
Flecainide		O=C(NCC1CCCCN1)c1cc(OCC(F)(F)F)ccc1OCC(F)(F)F	InChI=1S/C17H20F6N2O3/c18-16(19,20)9-27-12-4-5-14(28-10-17(21,22)23)13(7-12)15(26)25-8-11-3-1-2-6-24-11/h4-5,7,11,24H,1-3,6,8-10H2,(H,25,26)	true							0	OC(=NCC1CCCCN1)c1cc(OCC(F)(F)F)ccc1OCC(F)(F)F	4.0155	89.2165	156.9	63.08	414.346	414.138	5	2	7	2	4	0	11	28	48	2	1	1	1	0	1	1	1	0	0	0.588235
Floxuridine		O=c1[nH]c(=O)n([C@H]2C[C@H](O)[C@@H](CO)O2)cc1F	InChI=1S/C9H11FN2O5/c10-4-2-12(9(16)11-8(4)15)7-1-5(14)6(3-13)17-7/h2,5-7,13-14H,1,3H2,(H,11,15,16)/t5-,6+,7+/m0/s1	true							0	O=c1nc(O)c(F)cn1[C@H]1C[C@H](O)[C@@H](CO)O1	-1.2713	51.7394	94.7229	104.81	246.194	246.065	7	3	2	3	7	0	8	17	28	2	1	1	1	1	1	1	0	0	0	0.555556
Flucloxacillin		Cc1onc(-c2c(F)cccc2Cl)c1C(=O)N[C@@H]1C(=O)N2[C@@H]1SC(C)(C)[C@@H]2C(=O)O	InChI=1S/C19H17ClFN3O5S/c1-7-10(12(23-29-7)11-8(20)5-4-6-9(11)21)15(25)22-13-16(26)24-14(18(27)28)19(2,3)30-17(13)24/h4-6,13-14,17H,1-3H3,(H,22,25)(H,27,28)/t13-,14+,17-/m1/s1	true							0	Cc1onc(-c2c(F)cccc2Cl)c1C(O)=N[C@@H]1C(=O)N2[C@@H]1SC(C)(C)[C@@H]2C(=O)O	3.26262	108.326	179.25	116.23	453.879	453.056	8	2	4	2	6	1	11	30	47	4	2	2	2	1	2	2	1	0	0	0.368421
Fluconazole		OC(Cn1cncn1)(Cn1cncn1)c1ccc(F)cc1F	InChI=1S/C13H12F2N6O/c14-10-1-2-11(12(15)3-10)13(22,4-20-8-16-6-18-20)5-21-9-17-7-19-21/h1-3,6-9,22H,4-5H2	true			29.5121	-4.53	5	[Gozalbes, 2011 #50574]	1	OC(Cn1cncn1)(Cn1cncn1)c1ccc(F)cc1F	0.7358	70.2988	123.419	81.65	306.276	306.104	7	1	5	1	7	0	9	22	34	3	3	0	0	2	0	0	1	0	0	0.230769
Fluconazole		OC(Cn1cncn1)(Cn1cncn1)c1ccc(F)cc1F	InChI=1S/C13H12F2N6O/c14-10-1-2-11(12(15)3-10)13(22,4-20-8-16-6-18-20)5-21-9-17-7-19-21/h1-3,6-9,22H,4-5H2	true			11.6		15	[Lin, 2011 #50607]	1	OC(Cn1cncn1)(Cn1cncn1)c1ccc(F)cc1F	0.7358	70.2988	123.419	81.65	306.276	306.104	7	1	5	1	7	0	9	22	34	3	3	0	0	2	0	0	1	0	0	0.230769
Fluconazole		OC(Cn1cncn1)(Cn1cncn1)c1ccc(F)cc1F	InChI=1S/C13H12F2N6O/c14-10-1-2-11(12(15)3-10)13(22,4-20-8-16-6-18-20)5-21-9-17-7-19-21/h1-3,6-9,22H,4-5H2	true		Y	10.3		15	[Lin, 2011 #50607]	1	OC(Cn1cncn1)(Cn1cncn1)c1ccc(F)cc1F	0.7358	70.2988	123.419	81.65	306.276	306.104	7	1	5	1	7	0	9	22	34	3	3	0	0	2	0	0	1	0	0	0.230769
Flucytosine		Nc1[nH]c(=O)ncc1F	InChI=1S/C4H4FN3O/c5-2-1-7-4(9)8-3(2)6/h1H,(H3,6,7,8,9)	true							0	N=c1[nH]c(O)ncc1F	-0.26613	26.0652	49.5158	72.76	129.094	129.034	4	3	0	3	3	0	5	9	13	1	1	0	0	1	0	0	0	0	0	0
Fludarabine		Nc1nc(F)nc2c1ncn2[C@@H]1O[C@H](COP(=O)(O)O)[C@@H](O)[C@@H]1O	InChI=1S/C10H13FN5O7P/c11-10-14-7(12)4-8(15-10)16(2-13-4)9-6(18)5(17)3(23-9)1-22-24(19,20)21/h2-3,5-6,9,17-18H,1H2,(H2,12,14,15)(H2,19,20,21)/t3-,5-,6+,9-/m1/s1	true							0	Nc1nc(F)nc2c1ncn2[C@@H]1O[C@H](COP(=O)(O)O)[C@@H](O)[C@@H]1O	-1.7239	73.6131	132.469	186.07	365.214	365.054	12	6	4	5	10	0	14	24	37	3	2	1	1	2	1	1	0	0	0	0.5
Fludiazepam		CN1c2ccc(Cl)cc2C(c2ccccc2F)=NCC1=O	InChI=1S/C16H12ClFN2O/c1-20-14-7-6-10(17)8-12(14)16(19-9-15(20)21)11-4-2-3-5-13(11)18/h2-8H,9H2,1H3	true							0	CN1c2ccc(Cl)cc2C(c2ccccc2F)=NCC1=O	3.2929	81.768	126.228	32.67	302.736	302.062	3	0	1	0	2	1	5	21	33	3	2	0	1	0	0	1	2	0	0	0.125
Fludrocortisone		C[C@]12C[C@H](O)[C@@]3(F)[C@@H](CCC4=CC(=O)CC[C@@]43C)[C@@H]1CC[C@]2(O)C(=O)CO	InChI=1S/C21H29FO5/c1-18-7-5-13(24)9-12(18)3-4-15-14-6-8-20(27,17(26)11-23)19(14,2)10-16(25)21(15,18)22/h9,14-16,23,25,27H,3-8,10-11H2,1-2H3/t14-,15-,16-,18-,19-,20-,21-/m0/s1	true							0	C[C@]12C[C@H](O)[C@@]3(F)[C@@H](CCC4=CC(=O)CC[C@@]43C)[C@@H]1CC[C@]2(O)C(=O)CO	1.8737	95.4914	158.196	94.83	380.456	380.2	5	3	2	3	5	0	6	27	56	4	0	3	4	0	0	0	0	3	4	0.809524
Flumazenil		CCOC(=O)c1ncn2c1CN(C)C(=O)c1cc(F)ccc1-2	InChI=1S/C15H14FN3O3/c1-3-22-15(21)13-12-7-18(2)14(20)10-6-9(16)4-5-11(10)19(12)8-17-13/h4-6,8H,3,7H2,1-2H3	true			29.5121	-4.53	5	[Gozalbes, 2011 #50574]	1	CCOC(=O)c1ncn2c1CN(C)C(=O)c1cc(F)ccc1-2	1.7737	75.276	125.673	64.43	303.293	303.102	6	0	2	0	5	1	7	22	36	3	2	0	1	1	0	1	1	0	0	0.266667
Flumethasone Pivalate		C[C@@H]1C[C@H]2[C@@H]3C[C@H](F)C4=CC(=O)C=C[C@]4(C)[C@@]3(F)[C@@H](O)C[C@]2(C)[C@@]1(O)C(=O)COC(=O)C(C)(C)C	InChI=1S/C27H36F2O6/c1-14-9-16-17-11-19(28)18-10-15(30)7-8-24(18,5)26(17,29)20(31)12-25(16,6)27(14,34)21(32)13-35-22(33)23(2,3)4/h7-8,10,14,16-17,19-20,31,34H,9,11-13H2,1-6H3/t14-,16+,17+,19+,20+,24+,25+,26+,27+/m1/s1	true							0	C[C@@H]1C[C@H]2[C@@H]3C[C@H](F)C4=CC(=O)C=C[C@]4(C)[C@@]3(F)[C@@H](O)C[C@]2(C)[C@@]1(O)C(=O)COC(=O)C(C)(C)C	3.4407	123.552	204.343	100.9	494.575	494.248	6	2	3	2	6	0	8	35	71	4	0	3	4	0	0	0	0	3	4	0.740741
Flunarizine		Fc1ccc(C(c2ccc(F)cc2)N2CCN(C/C=C/c3ccccc3)CC2)cc1	InChI=1S/C26H26F2N2/c27-24-12-8-22(9-13-24)26(23-10-14-25(28)15-11-23)30-19-17-29(18-20-30)16-4-7-21-5-2-1-3-6-21/h1-15,26H,16-20H2/b7-4+	true							0	Fc1ccc(C(c2ccc(F)cc2)N2CCN(C/C=C/c3ccccc3)CC2)cc1	5.3852	118.132	176.62	6.48	404.504	404.206	2	0	6	0	2	0	4	30	56	4	3	1	1	0	1	1	3	0	0	0.230769
Flunisolide		CC1(C)O[C@@H]2C[C@H]3[C@@H]4C[C@H](F)C5=CC(=O)C=C[C@]5(C)[C@H]4[C@@H](O)C[C@]3(C)[C@]2(C(=O)CO)O1	InChI=1S/C24H31FO6/c1-21(2)30-19-9-14-13-8-16(25)15-7-12(27)5-6-22(15,3)20(13)17(28)10-23(14,4)24(19,31-21)18(29)11-26/h5-7,13-14,16-17,19-20,26,28H,8-11H2,1-4H3/t13-,14-,16-,17-,19+,20+,22-,23-,24+/m0/s1	true							0	CC1(C)O[C@@H]2C[C@H]3[C@@H]4C[C@H](F)C5=CC(=O)C=C[C@]5(C)[C@H]4[C@@H](O)C[C@]3(C)[C@]2(C(=O)CO)O1	2.2747	108.529	181.029	93.06	434.504	434.21	6	2	2	2	6	0	7	31	62	5	0	4	5	0	1	1	0	3	4	0.75
Flunitrazepam		CN1c2ccc([N+](=O)[O-])cc2C(c2ccccc2F)=NCC1=O	InChI=1S/C16H12FN3O3/c1-19-14-7-6-10(20(22)23)8-12(14)16(18-9-15(19)21)11-4-2-3-5-13(11)17/h2-8H,9H2,1H3	true							0	CN1c2ccc([N+](=O)[O-])cc2C(c2ccccc2F)=NCC1=O	2.5477	83.4124	130.578	75.81	313.288	313.086	6	0	2	0	4	1	7	23	35	3	2	0	1	0	0	1	2	0	0	0.125
Fluocinolone Acetonide		CC1(C)O[C@@H]2C[C@H]3[C@@H]4C[C@H](F)C5=CC(=O)C=C[C@]5(C)[C@@]4(F)[C@@H](O)C[C@]3(C)[C@]2(C(=O)CO)O1	InChI=1S/C24H30F2O6/c1-20(2)31-19-9-13-14-8-16(25)15-7-12(28)5-6-21(15,3)23(14,26)17(29)10-22(13,4)24(19,32-20)18(30)11-27/h5-7,13-14,16-17,19,27,29H,8-11H2,1-4H3/t13-,14-,16-,17-,19+,21-,22-,23-,24+/m0/s1	true							0	CC1(C)O[C@@H]2C[C@H]3[C@@H]4C[C@H](F)C5=CC(=O)C=C[C@]5(C)[C@@]4(F)[C@@H](O)C[C@]3(C)[C@]2(C(=O)CO)O1	2.3668	108.878	185.194	93.06	452.494	452.201	6	2	2	2	6	0	8	32	62	5	0	4	5	0	1	1	0	3	4	0.75
Fluocinonide		CC(=O)OCC(=O)[C@@]12OC(C)(C)O[C@@H]1C[C@H]1[C@@H]3C[C@H](F)C4=CC(=O)C=C[C@]4(C)[C@@]3(F)[C@@H](O)C[C@@]12C	InChI=1S/C26H32F2O7/c1-13(29)33-12-20(32)26-21(34-22(2,3)35-26)10-15-16-9-18(27)17-8-14(30)6-7-23(17,4)25(16,28)19(31)11-24(15,26)5/h6-8,15-16,18-19,21,31H,9-12H2,1-5H3/t15-,16-,18-,19-,21+,23-,24-,25-,26+/m0/s1	true							0	CC(=O)OCC(=O)[C@@]12OC(C)(C)O[C@@H]1C[C@H]1[C@@H]3C[C@H](F)C4=CC(=O)C=C[C@]4(C)[C@@]3(F)[C@@H](O)C[C@@]12C	2.9376	118.425	202.405	99.13	494.531	494.212	7	1	3	1	7	0	9	35	67	5	0	4	5	0	1	1	0	3	4	0.730769
Fluorescein		O=C1OC2(c3ccccc31)c1ccc(O)cc1Oc1cc(O)ccc12	InChI=1S/C20H12O5/c21-11-5-7-15-17(9-11)24-18-10-12(22)6-8-16(18)20(15)14-4-2-1-3-13(14)19(23)25-20/h1-10,21-22H	false							0	O=C1OC2(c3ccccc31)c1ccc(O)cc1Oc1cc(O)ccc12	3.6658	88.0271	142.241	75.99	332.311	332.068	5	2	0	2	5	0	5	25	37	5	3	0	2	0	0	2	3	0	0	0.05
Fluorometholone		CC(=O)[C@@]1(O)CC[C@H]2[C@@H]3C[C@H](C)C4=CC(=O)C=C[C@]4(C)[C@@]3(F)[C@@H](O)C[C@@]21C	InChI=1S/C22H29FO4/c1-12-9-17-15-6-8-21(27,13(2)24)20(15,4)11-18(26)22(17,23)19(3)7-5-14(25)10-16(12)19/h5,7,10,12,15,17-18,26-27H,6,8-9,11H2,1-4H3/t12-,15-,17-,18-,19-,20-,21-,22-/m0/s1	true							0	CC(=O)[C@@]1(O)CC[C@H]2[C@@H]3C[C@H](C)C4=CC(=O)C=C[C@]4(C)[C@@]3(F)[C@@H](O)C[C@@]21C	2.9233	98.5326	159.078	74.6	376.468	376.205	4	2	1	2	4	0	5	27	56	4	0	3	4	0	0	0	0	3	4	0.727273
Fluorouracil		O=c1[nH]cc(F)c(=O)[nH]1	InChI=1S/C4H3FN2O2/c5-2-1-6-4(9)7-3(2)8/h1H,(H2,6,7,8,9)	true							0	Oc1ncc(F)c(O)n1	0.0269	25.3196	49.6247	66.24	130.078	130.018	4	2	0	2	4	0	5	9	12	1	1	0	0	1	0	0	0	0	0	0
Fluoxetine		CNCCC(Oc1ccc(C(F)(F)F)cc1)c1ccccc1	InChI=1S/C17H18F3NO/c1-21-12-11-16(13-5-3-2-4-6-13)22-15-9-7-14(8-10-15)17(18,19)20/h2-10,16,21H,11-12H2,1H3	true			2.1		15	[Lin, 2011 #50607]	1	CNCCC(Oc1ccc(C(F)(F)F)cc1)c1ccccc1	4.435	79.7987	127.473	21.26	309.331	309.134	2	1	6	1	2	0	5	22	40	2	2	0	0	0	0	0	2	0	0	0.294118
Fluoxetine		CNCCC(Oc1ccc(C(F)(F)F)cc1)c1ccccc1	InChI=1S/C17H18F3NO/c1-21-12-11-16(13-5-3-2-4-6-13)22-15-9-7-14(8-10-15)17(18,19)20/h2-10,16,21H,11-12H2,1H3	true		Y	2.8		15	[Lin, 2011 #50607]	1	CNCCC(Oc1ccc(C(F)(F)F)cc1)c1ccccc1	4.435	79.7987	127.473	21.26	309.331	309.134	2	1	6	1	2	0	5	22	40	2	2	0	0	0	0	0	2	0	0	0.294118
Fluoxymesterone		C[C@]1(O)CC[C@H]2[C@@H]3CCC4=CC(=O)CC[C@]4(C)[C@@]3(F)[C@@H](O)C[C@@]21C	InChI=1S/C20H29FO3/c1-17-8-6-13(22)10-12(17)4-5-15-14-7-9-19(3,24)18(14,2)11-16(23)20(15,17)21/h10,14-16,23-24H,4-9,11H2,1-3H3/t14-,15-,16-,17-,18-,19-,20-/m0/s1	true							0	C[C@]1(O)CC[C@H]2[C@@H]3CCC4=CC(=O)CC[C@]4(C)[C@@]3(F)[C@@H](O)C[C@@]21C	3.3322	89.0726	142.876	57.53	336.447	336.21	3	2	0	2	3	0	4	24	53	4	0	3	4	0	0	0	0	3	4	0.85
Flupenthixol		OCCN1CCN(CCC=C2c3ccccc3SC3C=CC(C(F)(F)F)=CC23)CC1	InChI=1S/C23H27F3N2OS/c24-23(25,26)17-7-8-22-20(16-17)18(19-4-1-2-6-21(19)30-22)5-3-9-27-10-12-28(13-11-27)14-15-29/h1-2,4-8,16,20,22,29H,3,9-15H2/b18-5-	true							0	OCCN1CCN(CC/C=C2/c3ccccc3SC3C=CC(C(F)(F)F)=CC23)CC1	4.219	115.415	179.483	26.71	436.543	436.18	3	1	5	1	4	0	7	30	57	4	1	1	3	0	1	2	1	0	1	0.478261
Fluphenazine		OCCN1CCN(CCCN2c3ccccc3Sc3ccc(C(F)(F)F)cc32)CC1	InChI=1S/C22H26F3N3OS/c23-22(24,25)17-6-7-21-19(16-17)28(18-4-1-2-5-20(18)30-21)9-3-8-26-10-12-27(13-11-26)14-15-29/h1-2,4-7,16,29H,3,8-15H2	true							0	OCCN1CCN(CCCN2c3ccccc3Sc3ccc(C(F)(F)F)cc32)CC1	4.3081	113.598	178.82	29.95	437.531	437.175	4	1	6	1	5	0	8	30	56	4	2	1	2	0	1	2	2	0	0	0.454545
Flurandrenolide		CC1(C)O[C@@H]2C[C@H]3[C@@H]4C[C@H](F)C5=CC(=O)CC[C@]5(C)[C@H]4[C@@H](O)C[C@]3(C)[C@]2(C(=O)CO)O1	InChI=1S/C24H33FO6/c1-21(2)30-19-9-14-13-8-16(25)15-7-12(27)5-6-22(15,3)20(13)17(28)10-23(14,4)24(19,31-21)18(29)11-26/h7,13-14,16-17,19-20,26,28H,5-6,8-11H2,1-4H3/t13-,14-,16-,17-,19+,20+,22-,23-,24+/m0/s1	true							0	CC1(C)O[C@@H]2C[C@H]3[C@@H]4C[C@H](F)C5=CC(=O)CC[C@]5(C)[C@H]4[C@@H](O)C[C@]3(C)[C@]2(C(=O)CO)O1	2.4987	108.623	181.718	93.06	436.52	436.226	6	2	2	2	6	0	7	31	64	5	0	4	5	0	1	1	0	3	4	0.833333
Flurazepam		CCN(CC)CCN1c2ccc(Cl)cc2C(c2ccccc2F)=NCC1=O	InChI=1S/C21H23ClFN3O/c1-3-25(4-2)11-12-26-19-10-9-15(22)13-17(19)21(24-14-20(26)27)16-7-5-6-8-18(16)23/h5-10,13H,3-4,11-12,14H2,1-2H3	true							0	CCN(CC)CCN1c2ccc(Cl)cc2C(c2ccccc2F)=NCC1=O	4.0049	108.499	163.812	35.91	387.886	387.151	4	0	6	0	3	1	6	27	50	3	2	0	1	0	0	1	2	0	0	0.333333
Flurbiprofen		CC(C(=O)O)c1ccc(-c2ccccc2)c(F)c1	InChI=1S/C15H13FO2/c1-10(15(17)18)12-7-8-13(14(16)9-12)11-5-3-2-4-6-11/h2-10H,1H3,(H,17,18)	true			33.8844	-4.47	5	[Gozalbes, 2011 #50574]	1	CC(C(=O)O)c1ccc(-c2ccccc2)c(F)c1	3.6808	67.8868	104.705	37.3	244.265	244.09	2	1	3	1	1	0	3	18	31	2	2	0	0	0	0	0	2	0	0	0.133333
Fluspirilene		O=C1NCN(c2ccccc2)C12CCN(CCCC(c1ccc(F)cc1)c1ccc(F)cc1)CC2	InChI=1S/C29H31F2N3O/c30-24-12-8-22(9-13-24)27(23-10-14-25(31)15-11-23)7-4-18-33-19-16-29(17-20-33)28(35)32-21-34(29)26-5-2-1-3-6-26/h1-3,5-6,8-15,27H,4,7,16-21H2,(H,32,35)	true							0	OC1=NCN(c2ccccc2)C12CCN(CCCC(c1ccc(F)cc1)c1ccc(F)cc1)CC2	6.1457	136.134	205.089	39.07	475.583	475.244	4	1	7	1	3	0	6	35	66	5	3	1	2	0	1	2	3	0	0	0.344828
Flutamide		CC(C)C(=O)Nc1ccc([N+](=O)[O-])c(C(F)(F)F)c1	InChI=1S/C11H11F3N2O3/c1-6(2)10(17)15-7-3-4-9(16(18)19)8(5-7)11(12,13)14/h3-6H,1-2H3,(H,15,17)	true							0	CC(C)C(O)=Nc1ccc([N+](=O)[O-])c(C(F)(F)F)c1	3.8576	62.6602	106.095	75.73	276.214	276.072	5	1	3	1	3	0	8	19	30	1	1	0	0	0	0	0	1	0	0	0.363636
Fluticasone furoate		C[C@@H]1C[C@H]2[C@@H]3C[C@H](F)C4=CC(=O)C=C[C@]4(C)[C@@]3(F)[C@@H](O)C[C@]2(C)[C@@]1(OC(=O)c1ccco1)C(=O)SCF	InChI=1S/C27H29F3O6S/c1-14-9-16-17-11-19(29)18-10-15(31)6-7-24(18,2)26(17,30)21(32)12-25(16,3)27(14,23(34)37-13-28)36-22(33)20-5-4-8-35-20/h4-8,10,14,16-17,19,21,32H,9,11-13H2,1-3H3/t14-,16+,17+,19+,21+,24+,25+,26+,27+/m1/s1	true							0	C[C@@H]1C[C@H]2[C@@H]3C[C@H](F)C4=CC(=O)C=C[C@]4(C)[C@@]3(F)[C@@H](O)C[C@]2(C)[C@@]1(OC(=O)c1ccco1)C(=O)SCF	4.9268	128.608	216.229	93.81	538.584	538.164	6	1	4	1	7	0	10	37	66	5	1	3	4	1	0	0	0	3	4	0.592593
Fluticasone Propionate		CCC(=O)O[C@]1(C(=O)SCF)[C@H](C)C[C@H]2[C@@H]3C[C@H](F)C4=CC(=O)C=C[C@]4(C)[C@@]3(F)[C@@H](O)C[C@@]21C	InChI=1S/C25H31F3O5S/c1-5-20(31)33-25(21(32)34-12-26)13(2)8-15-16-10-18(27)17-9-14(29)6-7-22(17,3)24(16,28)19(30)11-23(15,25)4/h6-7,9,13,15-16,18-19,30H,5,8,10-12H2,1-4H3/t13-,15+,16+,18+,19+,22+,23+,24+,25+/m1/s1	true							0	CCC(=O)O[C@]1(C(=O)SCF)[C@H](C)C[C@H]2[C@@H]3C[C@H](F)C4=CC(=O)C=C[C@]4(C)[C@@]3(F)[C@@H](O)C[C@@]21C	4.43	120.868	201.107	80.67	500.579	500.184	5	1	4	1	6	0	9	34	65	4	0	3	4	0	0	0	0	3	4	0.72
Fluvastatin		CC(C)n1c(/C=C/[C@H](O)C[C@H](O)CC(=O)O)c(-c2ccc(F)cc2)c2ccccc21	InChI=1S/C24H26FNO4/c1-15(2)26-21-6-4-3-5-20(21)24(16-7-9-17(25)10-8-16)22(26)12-11-18(27)13-19(28)14-23(29)30/h3-12,15,18-19,27-28H,13-14H2,1-2H3,(H,29,30)/b12-11+/t18-,19-/m0/s1	true			46.7735	-4.33	5	[Gozalbes, 2011 #50574]	1	CC(C)n1c(/C=C/[C@H](O)C[C@H](O)CC(=O)O)c(-c2ccc(F)cc2)c2ccccc21	4.6281	115.634	174.259	82.69	411.473	411.185	5	3	8	3	4	0	6	30	56	3	3	0	0	1	0	0	2	0	0	0.291667
Fluvastatin		CC(C)n1c(/C=C/[C@H](O)C[C@H](O)CC(=O)O)c(-c2ccc(F)cc2)c2ccccc21	InChI=1S/C24H26FNO4/c1-15(2)26-21-6-4-3-5-20(21)24(16-7-9-17(25)10-8-16)22(26)12-11-18(27)13-19(28)14-23(29)30/h3-12,15,18-19,27-28H,13-14H2,1-2H3,(H,29,30)/b12-11+/t18-,19-/m0/s1	true			10.2		6	[Peng, 2014 #50571]	1	CC(C)n1c(/C=C/[C@H](O)C[C@H](O)CC(=O)O)c(-c2ccc(F)cc2)c2ccccc21	4.6281	115.634	174.259	82.69	411.473	411.185	5	3	8	3	4	0	6	30	56	3	3	0	0	1	0	0	2	0	0	0.291667
Fluvastatin		CC(C)n1c(/C=C/[C@H](O)C[C@H](O)CC(=O)O)c(-c2ccc(F)cc2)c2ccccc21	InChI=1S/C24H26FNO4/c1-15(2)26-21-6-4-3-5-20(21)24(16-7-9-17(25)10-8-16)22(26)12-11-18(27)13-19(28)14-23(29)30/h3-12,15,18-19,27-28H,13-14H2,1-2H3,(H,29,30)/b12-11+/t18-,19-/m0/s1	true			1.9		15	[Lin, 2011 #50607]	1	CC(C)n1c(/C=C/[C@H](O)C[C@H](O)CC(=O)O)c(-c2ccc(F)cc2)c2ccccc21	4.6281	115.634	174.259	82.69	411.473	411.185	5	3	8	3	4	0	6	30	56	3	3	0	0	1	0	0	2	0	0	0.291667
Fluvastatin		CC(C)n1c(/C=C/[C@H](O)C[C@H](O)CC(=O)O)c(-c2ccc(F)cc2)c2ccccc21	InChI=1S/C24H26FNO4/c1-15(2)26-21-6-4-3-5-20(21)24(16-7-9-17(25)10-8-16)22(26)12-11-18(27)13-19(28)14-23(29)30/h3-12,15,18-19,27-28H,13-14H2,1-2H3,(H,29,30)/b12-11+/t18-,19-/m0/s1	true		Y	1		15	[Lin, 2011 #50607]	1	CC(C)n1c(/C=C/[C@H](O)C[C@H](O)CC(=O)O)c(-c2ccc(F)cc2)c2ccccc21	4.6281	115.634	174.259	82.69	411.473	411.185	5	3	8	3	4	0	6	30	56	3	3	0	0	1	0	0	2	0	0	0.291667
Fluvastatin		CC(C)n1c(/C=C/[C@H](O)C[C@H](O)CC(=O)O)c(-c2ccc(F)cc2)c2ccccc21	InChI=1S/C24H26FNO4/c1-15(2)26-21-6-4-3-5-20(21)24(16-7-9-17(25)10-8-16)22(26)12-11-18(27)13-19(28)14-23(29)30/h3-12,15,18-19,27-28H,13-14H2,1-2H3,(H,29,30)/b12-11+/t18-,19-/m0/s1	true			2.1		15	[Lin, 2011 #50607]	1	CC(C)n1c(/C=C/[C@H](O)C[C@H](O)CC(=O)O)c(-c2ccc(F)cc2)c2ccccc21	4.6281	115.634	174.259	82.69	411.473	411.185	5	3	8	3	4	0	6	30	56	3	3	0	0	1	0	0	2	0	0	0.291667
Fluvastatin		CC(C)n1c(/C=C/[C@H](O)C[C@H](O)CC(=O)O)c(-c2ccc(F)cc2)c2ccccc21	InChI=1S/C24H26FNO4/c1-15(2)26-21-6-4-3-5-20(21)24(16-7-9-17(25)10-8-16)22(26)12-11-18(27)13-19(28)14-23(29)30/h3-12,15,18-19,27-28H,13-14H2,1-2H3,(H,29,30)/b12-11+/t18-,19-/m0/s1	true		Y	4.7		15	[Lin, 2011 #50607]	1	CC(C)n1c(/C=C/[C@H](O)C[C@H](O)CC(=O)O)c(-c2ccc(F)cc2)c2ccccc21	4.6281	115.634	174.259	82.69	411.473	411.185	5	3	8	3	4	0	6	30	56	3	3	0	0	1	0	0	2	0	0	0.291667
Fluvastatin		CC(C)n1c(/C=C/[C@H](O)C[C@H](O)CC(=O)O)c(-c2ccc(F)cc2)c2ccccc21	InChI=1S/C24H26FNO4/c1-15(2)26-21-6-4-3-5-20(21)24(16-7-9-17(25)10-8-16)22(26)12-11-18(27)13-19(28)14-23(29)30/h3-12,15,18-19,27-28H,13-14H2,1-2H3,(H,29,30)/b12-11+/t18-,19-/m0/s1	true			1.5		15	[Lin, 2011 #50607]	1	CC(C)n1c(/C=C/[C@H](O)C[C@H](O)CC(=O)O)c(-c2ccc(F)cc2)c2ccccc21	4.6281	115.634	174.259	82.69	411.473	411.185	5	3	8	3	4	0	6	30	56	3	3	0	0	1	0	0	2	0	0	0.291667
Fluvastatin		CC(C)n1c(/C=C/[C@H](O)C[C@H](O)CC(=O)O)c(-c2ccc(F)cc2)c2ccccc21	InChI=1S/C24H26FNO4/c1-15(2)26-21-6-4-3-5-20(21)24(16-7-9-17(25)10-8-16)22(26)12-11-18(27)13-19(28)14-23(29)30/h3-12,15,18-19,27-28H,13-14H2,1-2H3,(H,29,30)/b12-11+/t18-,19-/m0/s1	true		Y	6.5		15	[Lin, 2011 #50607]	1	CC(C)n1c(/C=C/[C@H](O)C[C@H](O)CC(=O)O)c(-c2ccc(F)cc2)c2ccccc21	4.6281	115.634	174.259	82.69	411.473	411.185	5	3	8	3	4	0	6	30	56	3	3	0	0	1	0	0	2	0	0	0.291667
Fluvoxamine		COCCCCC(=NOCCN)c1ccc(C(F)(F)F)cc1	InChI=1S/C15H21F3N2O2/c1-21-10-3-2-4-14(20-22-11-9-19)12-5-7-13(8-6-12)15(16,17)18/h5-8H,2-4,9-11,19H2,1H3/b20-14+	true							0	COCCCC/C(=N\OCCN)c1ccc(C(F)(F)F)cc1	3.2015	78.7144	127.629	56.84	318.339	318.156	4	2	9	1	4	0	7	22	43	1	1	0	0	0	0	0	1	0	0	0.533333
Fomepizole		Cc1cn[nH]c1	InChI=1S/C4H6N2/c1-4-2-5-6-3-4/h2-3H,1H3,(H,5,6)	false							0	Cc1cn[nH]c1	0.71812	23.3247	36.1936	28.68	82.106	82.0531	2	1	0	1	1	0	2	6	12	1	1	0	0	1	0	0	0	0	0	0.25
Fondaparinux sodium		[Na+].[Na+].[Na+].[Na+].[Na+].[Na+].[Na+].[Na+].[Na+].[Na+].CO[C@H]1O[C@H](COS(=O)(=O)[O-])[C@@H](O[C@@H]2O[C@@H](C(=O)O)[C@@H](O[C@H]3O[C@H](COS(=O)(=O)[O-])[C@@H](O[C@@H]4O[C@H](C(=O)O)[C@@H](O[C@H]5O[C@H](COS(=O)(=O)[O-])[C@@H](O)[C@H](O)[C@H]5NS(=O)(=O)[O-])[C@H](O)[C@H]4O)[C@H](OS(=O)(=O)[O-])[C@H]3NS(=O)(=O)[O-])[C@H](O)[C@H]2OS(=O)(=O)[O-])[C@H](O)[C@H]1NS(=O)(=O)[O-]	InChI=1S/C31H53N3O49S8.10Na/c1-69-27-9(33-85(48,49)50)13(37)17(6(74-27)3-71-88(57,58)59)76-31-22(83-91(66,67)68)16(40)21(24(81-31)26(43)44)79-29-10(34-86(51,52)53)19(82-90(63,64)65)18(7(75-29)4-72-89(60,61)62)77-30-15(39)14(38)20(23(80-30)25(41)42)78-28-8(32-84(45,46)47)12(36)11(35)5(73-28)2-70-87(54,55)56;;;;;;;;;;/h5-24,27-40H,2-4H2,1H3,(H,41,42)(H,43,44)(H,45,46,47)(H,48,49,50)(H,51,52,53)(H,5…	false							0	[Na+].[Na+].[Na+].[Na+].[Na+].[Na+].[Na+].[Na+].[Na+].[Na+].CO[C@H]1O[C@H](COS(=O)(=O)[O-])[C@@H](O[C@@H]2O[C@@H](C(=O)[O-])[C@@H](O[C@H]3O[C@H](COS(=O)(=O)[O-])[C@@H](O[C@@H]4O[C@H](C(=O)[O-])[C@@H](O[C@H]5O[C@H](COS(=O)(=O)[O-])[C@@H](O)[C@H](O)[C@H]5NS(=O)(=O)[O-])[C@H](O)[C@H]4O)[C@H](OS(=O)(=O)O)[C@H]3NS(=O)(=O)[O-])[C@H](O)[C@H]2OS(=O)(=O)O)[C@H](O)[C@H]1NS(=O)(=O)[O-]	-48.4351	245.514	793.302	828.12	1730.11	1728.79	52	11	30	11	47	0	70	101	146	5	0	5	5	0	5	5	0	0	0	0.935484
Forasartan		CCCCc1nc(CCCC)n(Cc2ccc(-c3ccccc3-c3nn[nH]n3)nc2)n1	InChI=1S/C23H28N8/c1-3-5-11-21-25-22(12-6-4-2)31(28-21)16-17-13-14-20(24-15-17)18-9-7-8-10-19(18)23-26-29-30-27-23/h7-10,13-15H,3-6,11-12,16H2,1-2H3,(H,26,27,29,30)	false							0	CCCCc1nc(CCCC)n(Cc2ccc(-c3ccccc3-c3nn[nH]n3)nc2)n1	4.2537	119.193	181.707	98.06	416.533	416.244	8	1	10	1	7	0	8	31	59	4	4	0	0	3	0	0	1	0	0	0.391304
Formestane		C[C@]12CC[C@H]3[C@@H](CCC4=C(O)C(=O)CC[C@@]43C)[C@@H]1CCC2=O	InChI=1S/C19H26O3/c1-18-10-8-15(20)17(22)14(18)4-3-11-12-5-6-16(21)19(12,2)9-7-13(11)18/h11-13,22H,3-10H2,1-2H3/t11-,12-,13-,18+,19-/m0/s1	false							0	C[C@]12CC[C@H]3[C@@H](CCC4=C(O)C(=O)CC[C@@]43C)[C@@H]1CCC2=O	3.9731	83.2888	131.713	54.37	302.414	302.188	3	1	0	1	3	0	3	22	48	4	0	3	4	0	0	0	0	3	4	0.789474
Formoterol		COc1ccc(CC(C)NCC(O)c2ccc(O)c(NC=O)c2)cc1	InChI=1S/C19H24N2O4/c1-13(9-14-3-6-16(25-2)7-4-14)20-11-19(24)15-5-8-18(23)17(10-15)21-12-22/h3-8,10,12-13,19-20,23-24H,9,11H2,1-2H3,(H,21,22)	false							0	COc1ccc(CC(C)NCC(O)c2ccc(O)c(N=CO)c2)cc1	2.8728	98.0101	146.985	94.31	344.411	344.174	6	4	8	4	5	0	6	25	49	2	2	0	0	0	0	0	2	0	0	0.315789
Fosamprenavir		CC(C)CN(C[C@@H](OP(=O)(O)O)[C@H](Cc1ccccc1)NC(=O)O[C@H]1CCOC1)S(=O)(=O)c1ccc(N)cc1	InChI=1S/C25H36N3O9PS/c1-18(2)15-28(39(33,34)22-10-8-20(26)9-11-22)16-24(37-38(30,31)32)23(14-19-6-4-3-5-7-19)27-25(29)36-21-12-13-35-17-21/h3-11,18,21,23-24H,12-17,26H2,1-2H3,(H,27,29)(H2,30,31,32)/t21-,23-,24+/m0/s1	false							0	CC(C)CN(C[C@@H](OP(=O)(O)O)[C@H](Cc1ccccc1)N=C(O)O[C@H]1CCOC1)S(=O)(=O)c1ccc(N)cc1	2.7242	145.675	228.256	181.21	585.616	585.191	12	5	13	4	8	0	14	39	75	3	2	1	1	0	1	1	2	0	0	0.48
Fosaprepitant		C[C@@H](O[C@H]1OCCN(Cc2nc(=O)n(P(=O)(O)O)[nH]2)[C@H]1c1ccc(F)cc1)c1cc(C(F)(F)F)cc(C(F)(F)F)c1	InChI=1S/C23H22F7N4O6P/c1-12(14-8-15(22(25,26)27)10-16(9-14)23(28,29)30)40-20-19(13-2-4-17(24)5-3-13)33(6-7-39-20)11-18-31-21(35)34(32-18)41(36,37)38/h2-5,8-10,12,19-20H,6-7,11H2,1H3,(H,31,32,35)(H2,36,37,38)/t12-,19+,20-/m1/s1	true							0	C[C@@H](O[C@H]1OCCN(Cc2nc(=O)n(P(=O)(O)O)[nH]2)[C@H]1c1ccc(F)cc1)c1cc(C(F)(F)F)cc(C(F)(F)F)c1	4.3663	125.527	226.066	129.91	614.411	614.117	10	3	7	3	7	0	18	41	63	4	3	1	1	1	1	1	2	0	0	0.391304
Foscarnet		O=C(O)P(=O)(O)O	InChI=1S/CH3O5P/c2-1(3)7(4,5)6/h(H,2,3)(H2,4,5,6)	false							0	O=C(O)P(=O)(O)O	-0.1579	20.0689	38.7464	94.83	126.004	125.972	5	3	1	3	2	0	6	7	10	0	0	0	0	0	0	0	0	0	0	0
Fosfomycin		C[C@@H]1O[C@@H]1P(=O)(O)O	InChI=1S/C3H7O4P/c1-2-3(7-2)8(4,5)6/h2-3H,1H3,(H2,4,5,6)/t2-,3+/m0/s1	false							0	C[C@@H]1O[C@@H]1P(=O)(O)O	-0.0911	26.3791	46.6283	70.06	138.059	138.008	4	2	1	2	2	0	5	8	15	1	0	1	1	0	1	1	0	0	0	1
Fosinopril		CCC(=O)OC(OP(=O)(CCCCc1ccccc1)CC(=O)N1C[C@H](C2CCCCC2)C[C@H]1C(=O)O)C(C)C	InChI=1S/C30H46NO7P/c1-4-28(33)37-30(22(2)3)38-39(36,18-12-11-15-23-13-7-5-8-14-23)21-27(32)31-20-25(19-26(31)29(34)35)24-16-9-6-10-17-24/h5,7-8,13-14,22,24-26,30H,4,6,9-12,15-21H2,1-3H3,(H,34,35)/t25-,26+,30?,39?/m1/s1	false							0	CCC(=O)OC(OP(=O)(CCCCc1ccccc1)CC(=O)N1C[C@H](C2CCCCC2)C[C@H]1C(=O)O)C(C)C	6.1213	150.633	232.82	110.21	563.672	563.301	8	1	14	1	6	1	9	39	85	3	1	2	2	0	1	1	1	1	1	0.7
Fosphenytoin		O=C1NC(c2ccccc2)(c2ccccc2)C(=O)N1COP(=O)(O)O	InChI=1S/C16H15N2O6P/c19-14-16(12-7-3-1-4-8-12,13-9-5-2-6-10-13)17-15(20)18(14)11-24-25(21,22)23/h1-10H,11H2,(H,17,20)(H2,21,22,23)	false							0	O=C1N(COP(=O)(O)O)C(O)=NC1(c1ccccc1)c1ccccc1	1.7532	88.5699	142.805	119.66	362.278	362.067	8	3	5	3	4	1	9	25	40	3	2	0	1	0	0	1	2	0	0	0.125
Fospropofol		CC(C)c1cccc(C(C)C)c1OCOP(=O)(O)O	InChI=1/C13H21O5P/c1-9(2)11-6-5-7-12(10(3)4)13(11)17-8-18-19(14,15)16/h5-7,9-10H,8H2,1-4H3,(H2,14,15,16)	false							0	CC(C)c1cccc(C(C)C)c1OCOP(=O)(O)O	3.379	73.2441	113.351	75.99	288.28	288.113	5	2	6	2	3	0	6	19	40	1	1	0	0	0	0	0	1	0	0	0.538462
Framycetin		NC[C@H]1O[C@H](O[C@H]2[C@H](O[C@@H]3O[C@H](CO)[C@@H](O[C@H]4O[C@@H](CN)[C@@H](O)[C@H](O)[C@H]4N)[C@H]3O)[C@@H](O)[C@H](N)C[C@@H]2N)[C@H](N)[C@@H](O)[C@@H]1O	InChI=1S/C23H46N6O13/c24-2-7-13(32)15(34)10(28)21(37-7)40-18-6(27)1-5(26)12(31)20(18)42-23-17(36)19(9(4-30)39-23)41-22-11(29)16(35)14(33)8(3-25)38-22/h5-23,30-36H,1-4,24-29H2/t5-,6+,7-,8+,9-,10-,11-,12+,13-,14-,15-,16-,17-,18-,19-,20-,21-,22-,23+/m1/s1	false							0	NC[C@H]1O[C@H](O[C@H]2[C@H](O[C@@H]3O[C@H](CO)[C@@H](O[C@H]4O[C@@H](CN)[C@@H](O)[C@H](O)[C@H]4N)[C@H]3O)[C@@H](O)[C@H](N)C[C@@H]2N)[C@H](N)[C@@H](O)[C@@H]1O	-8.8953	138.356	241.025	353.11	614.65	614.312	19	19	9	13	19	0	19	42	88	4	0	4	4	0	3	3	0	1	1	1
Frovatriptan		CN[C@@H]1CCc2[nH]c3ccc(C(N)=O)cc3c2C1	InChI=1S/C14H17N3O/c1-16-9-3-5-13-11(7-9)10-6-8(14(15)18)2-4-12(10)17-13/h2,4,6,9,16-17H,3,5,7H2,1H3,(H2,15,18)/t9-/m1/s1	false							0	CN[C@@H]1CCc2[nH]c3ccc(C(=N)O)cc3c2C1	2.12797	72.6289	105.535	71.9	243.31	243.137	4	4	2	4	2	0	4	18	35	3	2	0	1	1	0	0	1	0	1	0.357143
Fulvestrant		C[C@]12CC[C@@H]3c4ccc(O)cc4C[C@@H](CCCCCCCCCS(=O)CCCC(F)(F)C(F)(F)F)C3[C@@H]1CC[C@@H]2O	InChI=1S/C32H47F5O3S/c1-30-17-15-26-25-12-11-24(38)21-23(25)20-22(29(26)27(30)13-14-28(30)39)10-7-5-3-2-4-6-8-18-41(40)19-9-16-31(33,34)32(35,36)37/h11-12,21-22,26-29,38-39H,2-10,13-20H2,1H3/t22-,26-,27+,28+,29?,30+,41?/m1/s1	true							0	C[C@]12CC[C@@H]3c4ccc(O)cc4C[C@@H](CCCCCCCCCS(=O)CCCC(F)(F)C(F)(F)F)C3[C@@H]1CC[C@@H]2O	8.6826	152.652	243.693	57.53	606.782	606.317	3	2	14	2	3	0	9	41	88	4	1	2	3	0	0	0	1	2	3	0.8125
Furazolidone		O=C1OCCN1N=Cc1ccc([N+](=O)[O-])o1	InChI=1S/C8H7N3O5/c12-8-10(3-4-15-8)9-5-6-1-2-7(16-6)11(13)14/h1-2,5H,3-4H2/b9-5+	false							0	O=C1OCCN1/N=C/c1ccc([N+](=O)[O-])o1	0.9739	51.0104	89.233	98.18	225.16	225.039	8	0	3	0	6	1	8	16	23	2	1	1	1	1	1	1	0	0	0	0.25
Furosemide		NS(=O)(=O)c1cc(C(=O)O)c(NCc2ccco2)cc1Cl	InChI=1S/C12H11ClN2O5S/c13-9-5-10(15-6-7-2-1-3-20-7)8(12(16)17)4-11(9)21(14,18)19/h1-5,15H,6H2,(H,16,17)(H2,14,18,19)	false			0.30903	-6.51	2	[Hou, 2004 #14508]	1	NS(=O)(=O)c1cc(C(=O)O)c(NCc2ccco2)cc1Cl	1.8907	75.8192	124.922	122.63	330.749	330.008	7	4	5	3	5	0	9	21	32	2	2	0	0	1	0	0	1	0	0	0.0833333
Furosemide		NS(=O)(=O)c1cc(C(=O)O)c(NCc2ccco2)cc1Cl	InChI=1S/C12H11ClN2O5S/c13-9-5-10(15-6-7-2-1-3-20-7)8(12(16)17)4-11(9)21(14,18)19/h1-5,15H,6H2,(H,16,17)(H2,14,18,19)	false			0.12		3	[Corti, 2006 #11470]	1	NS(=O)(=O)c1cc(C(=O)O)c(NCc2ccco2)cc1Cl	1.8907	75.8192	124.922	122.63	330.749	330.008	7	4	5	3	5	0	9	21	32	2	2	0	0	1	0	0	1	0	0	0.0833333
Furosemide		NS(=O)(=O)c1cc(C(=O)O)c(NCc2ccco2)cc1Cl	InChI=1S/C12H11ClN2O5S/c13-9-5-10(15-6-7-2-1-3-20-7)8(12(16)17)4-11(9)21(14,18)19/h1-5,15H,6H2,(H,16,17)(H2,14,18,19)	false			2		3	[Balimane, 2006 #11478]	1	NS(=O)(=O)c1cc(C(=O)O)c(NCc2ccco2)cc1Cl	1.8907	75.8192	124.922	122.63	330.749	330.008	7	4	5	3	5	0	9	21	32	2	2	0	0	1	0	0	1	0	0	0.0833333
Furosemide		NS(=O)(=O)c1cc(C(=O)O)c(NCc2ccco2)cc1Cl	InChI=1S/C12H11ClN2O5S/c13-9-5-10(15-6-7-2-1-3-20-7)8(12(16)17)4-11(9)21(14,18)19/h1-5,15H,6H2,(H,16,17)(H2,14,18,19)	false			0.281838	-6.55	5	[Gozalbes, 2011 #50574]	1	NS(=O)(=O)c1cc(C(=O)O)c(NCc2ccco2)cc1Cl	1.8907	75.8192	124.922	122.63	330.749	330.008	7	4	5	3	5	0	9	21	32	2	2	0	0	1	0	0	1	0	0	0.0833333
Furosemide		NS(=O)(=O)c1cc(C(=O)O)c(NCc2ccco2)cc1Cl	InChI=1S/C12H11ClN2O5S/c13-9-5-10(15-6-7-2-1-3-20-7)8(12(16)17)4-11(9)21(14,18)19/h1-5,15H,6H2,(H,16,17)(H2,14,18,19)	false			0.4		6	[Peng, 2014 #50571]	1	NS(=O)(=O)c1cc(C(=O)O)c(NCc2ccco2)cc1Cl	1.8907	75.8192	124.922	122.63	330.749	330.008	7	4	5	3	5	0	9	21	32	2	2	0	0	1	0	0	1	0	0	0.0833333
Furosemide		NS(=O)(=O)c1cc(C(=O)O)c(NCc2ccco2)cc1Cl	InChI=1S/C12H11ClN2O5S/c13-9-5-10(15-6-7-2-1-3-20-7)8(12(16)17)4-11(9)21(14,18)19/h1-5,15H,6H2,(H,16,17)(H2,14,18,19)	false			5.6		8	[Usansky, 2005 #48258]	1	NS(=O)(=O)c1cc(C(=O)O)c(NCc2ccco2)cc1Cl	1.8907	75.8192	124.922	122.63	330.749	330.008	7	4	5	3	5	0	9	21	32	2	2	0	0	1	0	0	1	0	0	0.0833333
Furosemide		NS(=O)(=O)c1cc(C(=O)O)c(NCc2ccco2)cc1Cl	InChI=1S/C12H11ClN2O5S/c13-9-5-10(15-6-7-2-1-3-20-7)8(12(16)17)4-11(9)21(14,18)19/h1-5,15H,6H2,(H,16,17)(H2,14,18,19)	false			2.4		13	[Uchida, 2009 #50555]	1	NS(=O)(=O)c1cc(C(=O)O)c(NCc2ccco2)cc1Cl	1.8907	75.8192	124.922	122.63	330.749	330.008	7	4	5	3	5	0	9	21	32	2	2	0	0	1	0	0	1	0	0	0.0833333
Furosemide		NS(=O)(=O)c1cc(C(=O)O)c(NCc2ccco2)cc1Cl	InChI=1S/C12H11ClN2O5S/c13-9-5-10(15-6-7-2-1-3-20-7)8(12(16)17)4-11(9)21(14,18)19/h1-5,15H,6H2,(H,16,17)(H2,14,18,19)	false			4.9		13	[Uchida, 2009 #50555]	1	NS(=O)(=O)c1cc(C(=O)O)c(NCc2ccco2)cc1Cl	1.8907	75.8192	124.922	122.63	330.749	330.008	7	4	5	3	5	0	9	21	32	2	2	0	0	1	0	0	1	0	0	0.0833333
Furosemide		NS(=O)(=O)c1cc(C(=O)O)c(NCc2ccco2)cc1Cl	InChI=1S/C12H11ClN2O5S/c13-9-5-10(15-6-7-2-1-3-20-7)8(12(16)17)4-11(9)21(14,18)19/h1-5,15H,6H2,(H,16,17)(H2,14,18,19)	false			1.29		14	[Skolnik, 2010 #50606]	1	NS(=O)(=O)c1cc(C(=O)O)c(NCc2ccco2)cc1Cl	1.8907	75.8192	124.922	122.63	330.749	330.008	7	4	5	3	5	0	9	21	32	2	2	0	0	1	0	0	1	0	0	0.0833333
Furosemide		NS(=O)(=O)c1cc(C(=O)O)c(NCc2ccco2)cc1Cl	InChI=1S/C12H11ClN2O5S/c13-9-5-10(15-6-7-2-1-3-20-7)8(12(16)17)4-11(9)21(14,18)19/h1-5,15H,6H2,(H,16,17)(H2,14,18,19)	false			0.7		15	[Lin, 2011 #50607]	1	NS(=O)(=O)c1cc(C(=O)O)c(NCc2ccco2)cc1Cl	1.8907	75.8192	124.922	122.63	330.749	330.008	7	4	5	3	5	0	9	21	32	2	2	0	0	1	0	0	1	0	0	0.0833333
Furosemide		NS(=O)(=O)c1cc(C(=O)O)c(NCc2ccco2)cc1Cl	InChI=1S/C12H11ClN2O5S/c13-9-5-10(15-6-7-2-1-3-20-7)8(12(16)17)4-11(9)21(14,18)19/h1-5,15H,6H2,(H,16,17)(H2,14,18,19)	false		Y	1.1		15	[Lin, 2011 #50607]	1	NS(=O)(=O)c1cc(C(=O)O)c(NCc2ccco2)cc1Cl	1.8907	75.8192	124.922	122.63	330.749	330.008	7	4	5	3	5	0	9	21	32	2	2	0	0	1	0	0	1	0	0	0.0833333
Furosemide		NS(=O)(=O)c1cc(C(=O)O)c(NCc2ccco2)cc1Cl	InChI=1S/C12H11ClN2O5S/c13-9-5-10(15-6-7-2-1-3-20-7)8(12(16)17)4-11(9)21(14,18)19/h1-5,15H,6H2,(H,16,17)(H2,14,18,19)	false			0.6		15	[Lin, 2011 #50607]	1	NS(=O)(=O)c1cc(C(=O)O)c(NCc2ccco2)cc1Cl	1.8907	75.8192	124.922	122.63	330.749	330.008	7	4	5	3	5	0	9	21	32	2	2	0	0	1	0	0	1	0	0	0.0833333
Furosemide		NS(=O)(=O)c1cc(C(=O)O)c(NCc2ccco2)cc1Cl	InChI=1S/C12H11ClN2O5S/c13-9-5-10(15-6-7-2-1-3-20-7)8(12(16)17)4-11(9)21(14,18)19/h1-5,15H,6H2,(H,16,17)(H2,14,18,19)	false		Y	1.6		15	[Lin, 2011 #50607]	1	NS(=O)(=O)c1cc(C(=O)O)c(NCc2ccco2)cc1Cl	1.8907	75.8192	124.922	122.63	330.749	330.008	7	4	5	3	5	0	9	21	32	2	2	0	0	1	0	0	1	0	0	0.0833333
Furosemide		NS(=O)(=O)c1cc(C(=O)O)c(NCc2ccco2)cc1Cl	InChI=1S/C12H11ClN2O5S/c13-9-5-10(15-6-7-2-1-3-20-7)8(12(16)17)4-11(9)21(14,18)19/h1-5,15H,6H2,(H,16,17)(H2,14,18,19)	false			0.6		15	[Lin, 2011 #50607]	1	NS(=O)(=O)c1cc(C(=O)O)c(NCc2ccco2)cc1Cl	1.8907	75.8192	124.922	122.63	330.749	330.008	7	4	5	3	5	0	9	21	32	2	2	0	0	1	0	0	1	0	0	0.0833333
Furosemide		NS(=O)(=O)c1cc(C(=O)O)c(NCc2ccco2)cc1Cl	InChI=1S/C12H11ClN2O5S/c13-9-5-10(15-6-7-2-1-3-20-7)8(12(16)17)4-11(9)21(14,18)19/h1-5,15H,6H2,(H,16,17)(H2,14,18,19)	false		Y	1.9		15	[Lin, 2011 #50607]	1	NS(=O)(=O)c1cc(C(=O)O)c(NCc2ccco2)cc1Cl	1.8907	75.8192	124.922	122.63	330.749	330.008	7	4	5	3	5	0	9	21	32	2	2	0	0	1	0	0	1	0	0	0.0833333
Fusidic Acid		CC(C)=CCC/C(C(=O)O)=C1\[C@@H]2C[C@@H](O)[C@H]3[C@@]4(C)CC[C@@H](O)[C@@H](C)[C@@H]4CC[C@]3(C)[C@@]2(C)C[C@@H]1OC(C)=O	InChI=1S/C31H48O6/c1-17(2)9-8-10-20(28(35)36)26-22-15-24(34)27-29(5)13-12-23(33)18(3)21(29)11-14-30(27,6)31(22,7)16-25(26)37-19(4)32/h9,18,21-25,27,33-34H,8,10-16H2,1-7H3,(H,35,36)/b26-20-/t18-,21-,22-,23+,24+,25-,27-,29-,30-,31-/m0/s1	false							0	CC(C)=CCC/C(C(=O)O)=C1\[C@@H]2C[C@@H](O)[C@H]3[C@@]4(C)CC[C@@H](O)[C@@H](C)[C@@H]4CC[C@]3(C)[C@@]2(C)C[C@@H]1OC(C)=O	5.6661	142.551	222.104	104.06	516.719	516.345	6	3	5	3	5	0	6	37	85	4	0	4	4	0	0	0	0	4	4	0.806452
Gabapentin		NCC1(CC(=O)O)CCCCC1	InChI=1S/C9H17NO2/c10-7-9(6-8(11)12)4-2-1-3-5-9/h1-7,10H2,(H,11,12)	false			0.0263027	-7.58	5	[Gozalbes, 2011 #50574]	1	NCC1(CC(=O)O)CCCCC1	1.3703	46.8252	72.9486	63.32	171.24	171.126	3	3	3	2	2	0	3	12	29	1	0	1	1	0	0	0	0	1	1	0.888889
Gadobenate Dimeglumine		[Gd+3].CNC[C@H](O)[C@@H](O)[C@H](O)[C@H](O)CO.CNC[C@H](O)[C@@H](O)[C@H](O)[C@H](O)CO.O=C([O-])CN(CCN(CC(=O)[O-])CC(=O)O)CCN(CC(=O)O)C(COCc1ccccc1)C(=O)[O-]	InChI=1S/C22H31N3O11.2C7H17NO5.Gd/c26-18(27)10-23(6-7-24(11-19(28)29)12-20(30)31)8-9-25(13-21(32)33)17(22(34)35)15-36-14-16-4-2-1-3-5-16;2*1-8-2-4(10)6(12)7(13)5(11)3-9;/h1-5,17H,6-15H2,(H,26,27)(H,28,29)(H,30,31)(H,32,33)(H,34,35);2*4-13H,2-3H2,1H3;/q;;;+3/p-3/t;2*4-,5+,6+,7+;/m.00./s1	false							0	[Gd+3].CNC[C@H](O)[C@@H](O)[C@H](O)[C@H](O)CO.CNC[C@H](O)[C@@H](O)[C@H](O)[C@H](O)CO.O=C([O-])CN(CCN(CC(=O)[O-])CC(=O)[O-])CCN(CC(=O)O)C(COCc1ccccc1)C(=O)O	-11.8199	204.711	394.791	440.3	1058.16	1058.32	26	14	32	14	24	0	27	63	125	1	1	0	0	0	0	0	1	0	0	0.694444
Gadobutrol		[Gd+3].O=C([O-])CN1CCN(CC(=O)[O-])CCN([C@H](CO)[C@H](O)CO)CCN(CC(=O)[O-])CC1	InChI=1/C18H34N4O9.Gd/c23-12-14(15(25)13-24)22-7-5-20(10-17(28)29)3-1-19(9-16(26)27)2-4-21(6-8-22)11-18(30)31;/h14-15,23-25H,1-13H2,(H,26,27)(H,28,29)(H,30,31);/q;+3/p-3/t14-,15-;/s2	false							0	[Gd+3].O=C([O-])CN1CCN(CC(=O)[O-])CCN([C@@H](CO)[C@@H](O)CO)CCN(CC(=O)[O-])CC1	-7.8282	99.8804	218.412	194.04	604.715	605.133	13	3	10	3	13	0	14	32	63	1	0	1	1	0	1	1	0	0	0	0.833333
Gadodiamide		O.[Gd+3].CNC(=O)CN(CCN(CCN(CC(=O)[O-])CC(=O)NC)CC(=O)[O-])CC(=O)[O-]	InChI=1S/C16H29N5O8.Gd.H2O/c1-17-12(22)7-20(10-15(26)27)5-3-19(9-14(24)25)4-6-21(11-16(28)29)8-13(23)18-2;;/h3-11H2,1-2H3,(H,17,22)(H,18,23)(H,24,25)(H,26,27)(H,28,29);;1H2/q;+3;/p-3	false							0	O.[Gd+3].CN=C([O-])CN(CCN(CCN(CC(=O)O)CC([O-])=NC)CC(=O)[O-])CC(=O)O	-6.236	99.9304	211.405	226.79	591.676	592.113	14	4	16	2	11	0	15	31	59	0	0	0	0	0	0	0	0	0	0	0.6875
Gadofosveset trisodium		O.[Na+].[Na+].[Na+].[Gd+3].O=C([O-])CN(CCN(CC(=O)[O-])CC(COP(=O)([O-])OC1CCC(c2ccccc2)(c2ccccc2)CC1)N(CC(=O)[O-])CC(=O)[O-])CC(=O)[O-]	InChI=1S/C33H44N3O14P.Gd.3Na.H2O/c37-28(38)18-34(15-16-35(19-29(39)40)20-30(41)42)17-26(36(21-31(43)44)22-32(45)46)23-49-51(47,48)50-27-11-13-33(14-12-27,24-7-3-1-4-8-24)25-9-5-2-6-10-25;;;;;/h1-10,26-27H,11-23H2,(H,37,38)(H,39,40)(H,41,42)(H,43,44)(H,45,46)(H,47,48);;;;;1H2/q;+3;3*+1;/p-6	false							0	O.[Na+].[Na+].[Na+].[Gd+3].O=C([O-])CN(CCN(CC(=O)[O-])CC(COP(=O)([O-])OC1CCC(c2ccccc2)(c2ccccc2)CC1)N(CC(=O)[O-])CC(=O)[O-])CC(=O)[O-]	-15.3717	167.453	422.682	300.46	975.883	976.113	18	2	23	0	17	0	23	56	96	3	2	1	1	0	0	0	2	1	1	0.484848
Gadopentetate dimeglumine		[Gd+3].CNC[C@H](O)[C@@H](O)[C@H](O)[C@H](O)CO.CNC[C@H](O)[C@@H](O)[C@H](O)[C@H](O)CO.O=C([O-])CN(CCN(CC(=O)[O-])CC(=O)O)CCN(CC(=O)[O-])CC(=O)O	InChI=1S/C14H23N3O10.2C7H17NO5.Gd/c18-10(19)5-15(1-3-16(6-11(20)21)7-12(22)23)2-4-17(8-13(24)25)9-14(26)27;2*1-8-2-4(10)6(12)7(13)5(11)3-9;/h1-9H2,(H,18,19)(H,20,21)(H,22,23)(H,24,25)(H,26,27);2*4-13H,2-3H2,1H3;/q;;;+3/p-3/t;2*4-,5+,6+,7+;/m.00./s1	false							0	[Gd+3].CNC[C@H](O)[C@@H](O)[C@H](O)[C@H](O)CO.CNC[C@H](O)[C@@H](O)[C@H](O)[C@H](O)CO.O=C([O-])CN(CCN(CC(=O)[O-])CC(=O)[O-])CCN(CC(=O)O)CC(=O)O	-13.4053	169.692	341.89	431.07	938.005	938.26	25	14	28	14	23	0	26	54	108	0	0	0	0	0	0	0	0	0	0	0.821429
Gadoteridol		[Gd+3].CC(O)CN1CCN(CC(=O)[O-])CCN(CC(=O)[O-])CCN(CC(=O)[O-])CC1	InChI=1S/C17H32N4O7.Gd/c1-14(22)10-18-2-4-19(11-15(23)24)6-8-21(13-17(27)28)9-7-20(5-3-18)12-16(25)26;/h14,22H,2-13H2,1H3,(H,23,24)(H,25,26)(H,27,28);/q;+3/p-3	false							0	[Gd+3].CC(O)CN1CCN(CC(=O)[O-])CCN(CC(=O)[O-])CCN(CC(=O)[O-])CC1	-6.1615	92.4618	202.459	153.58	558.69	559.128	11	1	8	1	11	0	12	29	58	1	0	1	1	0	1	1	0	0	0	0.823529
Gadoversetamide		[Gd+3].COCCNC(=O)CN(CCN(CCN(CC(=O)[O-])CC(=O)NCCOC)CC(=O)[O-])CC(=O)[O-]	InChI=1S/C20H37N5O10.Gd/c1-34-9-3-21-16(26)11-24(14-19(30)31)7-5-23(13-18(28)29)6-8-25(15-20(32)33)12-17(27)22-4-10-35-2;/h3-15H2,1-2H3,(H,21,26)(H,22,27)(H,28,29)(H,30,31)(H,32,33);/q;+3/p-3	false							0	[Gd+3].COCCN=C([O-])CN(CCN(CCN(CC(=O)O)CC([O-])=NCCOC)CC(=O)[O-])CC(=O)O	-5.3781	117.955	241.612	213.75	661.767	662.155	15	2	22	2	13	0	16	36	70	0	0	0	0	0	0	0	0	0	0	0.75
Gadoxetate		[Na+].[Na+].[Gd+3].CCOc1ccc(CC(CN(CCN(CC(=O)[O-])CC(=O)[O-])CC(=O)[O-])N(CC(=O)[O-])CC(=O)[O-])cc1	InChI=1/C23H33N3O11.Gd.2Na/c1-2-37-18-5-3-16(4-6-18)9-17(26(14-22(33)34)15-23(35)36)10-24(11-19(27)28)7-8-25(12-20(29)30)13-21(31)32;;;/h3-6,17H,2,7-15H2,1H3,(H,27,28)(H,29,30)(H,31,32)(H,33,34)(H,35,36);;;/q;+3;2*+1/p-5	false							0	[Na+].[Na+].[Gd+3].CCOc1ccc(CC(CN(CCN(CC(=O)[O-])CC(=O)[O-])CC(=O)[O-])N(CC(=O)[O-])CC(=O)[O-])cc1	-13.3401	114.591	307.82	219.6	725.717	726.076	14	0	20	0	14	0	17	40	68	1	1	0	0	0	0	0	1	0	0	0.521739
Galantamine		COc1ccc2c3c1O[C@H]1C[C@@H](O)C=C[C@@]31CCN(C)C2	InChI=1S/C17H21NO3/c1-18-8-7-17-6-5-12(19)9-14(17)21-16-13(20-2)4-3-11(10-18)15(16)17/h3-6,12,14,19H,7-10H2,1-2H3/t12-,14-,17-/m0/s1	false							0	COc1ccc2c3c1O[C@H]1C[C@@H](O)C=C[C@@]31CCN(C)C2	1.8503	79.8028	124.52	41.93	287.359	287.152	4	1	1	1	4	0	4	21	42	4	1	0	3	0	0	2	1	0	1	0.529412
Gallamine Triethiodide		[I-].[I-].[I-].CC[N+](CC)(CC)CCOc1cccc(OCC[N+](CC)(CC)CC)c1OCC[N+](CC)(CC)CC	InChI=1S/C30H60N3O3.3HI/c1-10-31(11-2,12-3)22-25-34-28-20-19-21-29(35-26-23-32(13-4,14-5)15-6)30(28)36-27-24-33(16-7,17-8)18-9;;;/h19-21H,10-18,22-27H2,1-9H3;3*1H/q+3;;;/p-3	false							0	[I-].[I-].[I-].CC[N+](CC)(CC)CCOc1cccc(OCC[N+](CC)(CC)CC)c1OCC[N+](CC)(CC)CC	-3.5355	153.178	292.871	27.69	891.54	891.177	6	0	21	0	3	0	9	39	99	1	1	0	0	0	0	0	1	0	0	0.8
Gamma Hydroxybutyric Acid		O=C([O-])CCCO	InChI=1S/C4H8O3/c5-3-1-2-4(6)7/h5H,1-3H2,(H,6,7)/p-1	false							0	O=C([O-])CCCO	-1.4912	21.3268	41.5841	60.36	103.097	103.04	3	1	3	1	3	0	3	7	14	0	0	0	0	0	0	0	0	0	0	0.75
Ganciclovir		Nc1nc(=O)c2ncn(COC(CO)CO)c2[nH]1	InChI=1S/C9H13N5O4/c10-9-12-7-6(8(17)13-9)11-3-14(7)4-18-5(1-15)2-16/h3,5,15-16H,1-2,4H2,(H3,10,12,13,17)	false			1.02329	-5.99	2	[Hou, 2004 #14508]	1	N=c1nc(O)c2ncn(COC(CO)CO)c2[nH]1	-1.72823	58.4428	100.833	140.27	255.234	255.097	9	5	5	5	8	0	9	18	31	2	2	0	0	2	0	0	0	0	0	0.444444
Ganciclovir		Nc1nc(=O)c2ncn(COC(CO)CO)c2[nH]1	InChI=1S/C9H13N5O4/c10-9-12-7-6(8(17)13-9)11-3-14(7)4-18-5(1-15)2-16/h3,5,15-16H,1-2,4H2,(H3,10,12,13,17)	false			0.47863	-6.32	5	[Gozalbes, 2011 #50574]	1	N=c1nc(O)c2ncn(COC(CO)CO)c2[nH]1	-1.72823	58.4428	100.833	140.27	255.234	255.097	9	5	5	5	8	0	9	18	31	2	2	0	0	2	0	0	0	0	0	0.444444
Ganciclovir		Nc1nc(=O)c2ncn(COC(CO)CO)c2[nH]1	InChI=1S/C9H13N5O4/c10-9-12-7-6(8(17)13-9)11-3-14(7)4-18-5(1-15)2-16/h3,5,15-16H,1-2,4H2,(H3,10,12,13,17)	false			0.38		8	[Usansky, 2005 #48258]	1	N=c1nc(O)c2ncn(COC(CO)CO)c2[nH]1	-1.72823	58.4428	100.833	140.27	255.234	255.097	9	5	5	5	8	0	9	18	31	2	2	0	0	2	0	0	0	0	0	0.444444
Ganciclovir		Nc1nc(=O)c2ncn(COC(CO)CO)c2[nH]1	InChI=1S/C9H13N5O4/c10-9-12-7-6(8(17)13-9)11-3-14(7)4-18-5(1-15)2-16/h3,5,15-16H,1-2,4H2,(H3,10,12,13,17)	false			0.84		14	[Skolnik, 2010 #50606]	1	N=c1nc(O)c2ncn(COC(CO)CO)c2[nH]1	-1.72823	58.4428	100.833	140.27	255.234	255.097	9	5	5	5	8	0	9	18	31	2	2	0	0	2	0	0	0	0	0	0.444444
Gatifloxacin		COc1c(N2CCNC(C)C2)c(F)cc2c(=O)c(C(=O)O)cn(C3CC3)c21	InChI=1S/C19H22FN3O4/c1-10-8-22(6-5-21-10)16-14(20)7-12-15(18(16)27-2)23(11-3-4-11)9-13(17(12)24)19(25)26/h7,9-11,21H,3-6,8H2,1-2H3,(H,25,26)	true							0	COc1c(N2CCNC(C)C2)c(F)cc2c(=O)c(C(=O)O)cn(C3CC3)c21	1.9804	99.626	154.887	83.8	375.4	375.159	7	2	4	2	6	0	8	27	49	4	2	2	2	1	1	1	1	1	1	0.473684
Gefitinib		COc1cc2ncnc(Nc3ccc(F)c(Cl)c3)c2cc1OCCCN1CCOCC1	InChI=1S/C22H24ClFN4O3/c1-29-20-13-19-16(12-21(20)31-8-2-5-28-6-9-30-10-7-28)22(26-14-25-19)27-15-3-4-18(24)17(23)11-15/h3-4,11-14H,2,5-10H2,1H3,(H,25,26,27)	true							0	COc1cc2ncnc(Nc3ccc(F)c(Cl)c3)c2cc1OCCCN1CCOCC1	4.2756	118.154	184.642	68.74	446.91	446.152	7	1	8	1	7	0	9	31	55	4	3	1	1	1	1	1	2	0	0	0.363636
Gemcitabine		Nc1ccn([C@@H]2O[C@H](CO)[C@@H](O)C2(F)F)c(=O)n1	InChI=1S/C9H11F2N3O4/c10-9(11)6(16)4(3-15)18-7(9)14-2-1-5(12)13-8(14)17/h1-2,4,6-7,15-16H,3H2,(H2,12,13,17)/t4-,6-,7-/m1/s1	true							0	N=c1ccn([C@@H]2O[C@H](CO)[C@@H](O)C2(F)F)c(O)n1	-1.04593	51.6961	99.4122	111.59	263.2	263.072	7	4	2	4	7	0	9	18	29	2	1	1	1	1	1	1	0	0	0	0.555556
Gemfibrozil		Cc1ccc(C)c(OCCCC(C)(C)C(=O)O)c1	InChI=1S/C15H22O3/c1-11-6-7-12(2)13(10-11)18-9-5-8-15(3,4)14(16)17/h6-7,10H,5,8-9H2,1-4H3,(H,16,17)	false							0	Cc1ccc(C)c(OCCCC(C)(C)C(=O)O)c1	3.57324	72.0618	108.785	46.53	250.338	250.157	3	1	6	1	2	0	3	18	40	1	1	0	0	0	0	0	1	0	0	0.533333
Gemifloxacin		CO/N=C1\CN(c2nc3c(cc2F)c(=O)c(C(=O)O)cn3C2CC2)CC1CN	InChI=1S/C18H20FN5O4/c1-28-22-14-8-23(6-9(14)5-20)17-13(19)4-11-15(25)12(18(26)27)7-24(10-2-3-10)16(11)21-17/h4,7,9-10H,2-3,5-6,8,20H2,1H3,(H,26,27)/b22-14+	true							0	CO/N=C1\CN(c2nc3c(cc2F)c(=O)c(C(=O)O)cn3C2CC2)CC1CN	0.966	100.393	158.746	123.04	389.387	389.15	9	3	5	2	8	0	10	28	48	4	2	2	2	2	1	1	0	1	1	0.444444
Gentamicin		CNC(C)C1CCC(N)C(OC2C(N)CC(N)C(OC3OCC(C)(O)C(NC)C3O)C2O)O1	InChI=1S/C21H43N5O7/c1-9(25-3)13-6-5-10(22)19(31-13)32-16-11(23)7-12(24)17(14(16)27)33-20-15(28)18(26-4)21(2,29)8-30-20/h9-20,25-29H,5-8,22-24H2,1-4H3	false							0	CNC(C)C1CCC(N)C(OC2C(N)CC(N)C(OC3OCC(C)(O)C(NC)C3O)C2O)O1	-3.3275	119.931	194.977	199.73	477.603	477.316	12	11	7	8	12	0	12	33	76	3	0	3	3	0	2	2	0	1	1	1
Gentian Violet		CN(C)c1ccc(C(c2ccc(N(C)C)cc2)=C2C=CC(=[N+](C)C)C=C2)cc1	InChI=1S/C25H30N3/c1-26(2)22-13-7-19(8-14-22)25(20-9-15-23(16-10-20)27(3)4)21-11-17-24(18-12-21)28(5)6/h7-18H,1-6H3/q+1	false							0	CN(C)c1ccc(C(c2ccc(N(C)C)cc2)=C2C=CC(=[N+](C)C)C=C2)cc1	4.4596	122.955	168.783	9.49	372.536	372.244	3	0	4	0	2	0	3	28	58	3	2	0	1	0	0	0	2	0	1	0.24
Gestodene		C#C[C@]1(O)C=C[C@H]2[C@@H]3CCC4=CC(=O)CC[C@@H]4[C@H]3CC[C@@]21CC	InChI=1S/C21H26O2/c1-3-20-11-9-17-16-8-6-15(22)13-14(16)5-7-18(17)19(20)10-12-21(20,23)4-2/h2,10,12-13,16-19,23H,3,5-9,11H2,1H3/t16-,17+,18+,19-,20-,21-/m0/s1	false							0	C#C[C@]1(O)C=C[C@H]2[C@@H]3CCC4=CC(=O)CC[C@@H]4[C@H]3CC[C@@]21CC	3.6586	90.3988	138.591	37.3	310.437	310.193	2	1	1	1	2	0	2	23	49	4	0	2	4	0	0	0	0	2	4	0.666667
Gliclazide		Cc1ccc(S(=O)(=O)NC(=O)NN2CC3CCCC3C2)cc1	InChI=1S/C15H21N3O3S/c1-11-5-7-14(8-6-11)22(20,21)17-15(19)16-18-9-12-3-2-4-13(12)10-18/h5-8,12-13H,2-4,9-10H2,1H3,(H2,16,17,19)	false							0	Cc1ccc(S(=O)(=O)NC(O)=NN2CC3CCCC3C2)cc1	1.83422	83.9683	130.434	82	323.418	323.13	6	2	3	2	4	0	7	22	43	3	1	2	2	0	1	1	1	1	1	0.533333
Glimepiride		CCC1=C(C)CN(C(=O)NCCc2ccc(S(=O)(=O)NC(=O)NC3CCC(C)CC3)cc2)C1=O	InChI=1S/C24H34N4O5S/c1-4-21-17(3)15-28(22(21)29)24(31)25-14-13-18-7-11-20(12-8-18)34(32,33)27-23(30)26-19-9-5-16(2)6-10-19/h7-8,11-12,16,19H,4-6,9-10,13-15H2,1-3H3,(H,25,31)(H2,26,27,30)	false							0	CCC1=C(C)CN(C(O)=NCCc2ccc(S(=O)(=O)NC(O)=NC3CCC(C)CC3)cc2)C1=O	3.4828	131.586	200.91	131.66	490.626	490.225	9	3	7	3	5	1	10	34	68	3	1	1	2	0	0	1	1	1	1	0.541667
Glipizide		Cc1cnc(C(=O)NCCc2ccc(S(=O)(=O)NC(=O)NC3CCCCC3)cc2)cn1	InChI=1S/C21H27N5O4S/c1-15-13-24-19(14-23-15)20(27)22-12-11-16-7-9-18(10-8-16)31(29,30)26-21(28)25-17-5-3-2-4-6-17/h7-10,13-14,17H,2-6,11-12H2,1H3,(H,22,27)(H2,25,26,28)	false							0	Cc1cnc(C(O)=NCCc2ccc(S(=O)(=O)NC(O)=NC3CCCCC3)cc2)cn1	2.85732	118.206	181.626	137.13	445.545	445.178	9	3	7	3	6	0	10	31	58	3	2	1	1	1	0	0	1	1	1	0.428571
Gliquidone		COc1ccc2c(c1)C(=O)N(CCc1ccc(S(=O)(=O)NC(=O)NC3CCCCC3)cc1)C(=O)C2(C)C	InChI=1S/C27H33N3O6S/c1-27(2)23-14-11-20(36-3)17-22(23)24(31)30(25(27)32)16-15-18-9-12-21(13-10-18)37(34,35)29-26(33)28-19-7-5-4-6-8-19/h9-14,17,19H,4-8,15-16H2,1-3H3,(H2,28,29,33)	false							0	COc1ccc2c(c1)C(=O)N(CCc1ccc(S(=O)(=O)NC(O)=NC3CCCCC3)cc1)C(=O)C2(C)C	3.7229	139.468	217.148	125.37	527.643	527.209	9	2	7	2	6	2	10	37	70	4	2	1	2	0	0	1	2	1	1	0.444444
Glisoxepide		Cc1cc(C(=O)NCCc2ccc(S(=O)(=O)NC(=O)NN3CCCCCC3)cc2)no1	InChI=1S/C20H27N5O5S/c1-15-14-18(23-30-15)19(26)21-11-10-16-6-8-17(9-7-16)31(28,29)24-20(27)22-25-12-4-2-3-5-13-25/h6-9,14H,2-5,10-13H2,1H3,(H,21,26)(H2,22,24,27)	false							0	Cc1cc(C(=O)NCCc2ccc(S(=O)(=O)NC(O)=NN3CCCCCC3)cc2)no1	1.93882	114.146	180.904	137.13	449.533	449.173	10	3	7	3	7	1	11	31	58	3	2	1	1	1	1	1	1	0	0	0.45
Glucosamine		N[C@H]1C(O)O[C@H](CO)[C@@H](O)[C@@H]1O	InChI=1S/C6H13NO5/c7-3-5(10)4(9)2(1-8)12-6(3)11/h2-6,8-11H,1,7H2/t2-,3-,4-,5-,6?/m1/s1	false							0	N[C@H]1C(O)O[C@H](CO)[C@@H](O)[C@@H]1O	-3.255	37.9546	69.1885	116.17	179.172	179.079	6	6	1	5	6	0	6	12	25	1	0	1	1	0	1	1	0	0	0	1
Glutethimide		CCC1(c2ccccc2)CCC(=O)NC1=O	InChI=1S/C13H15NO2/c1-2-13(10-6-4-3-5-7-10)9-8-11(15)14-12(13)16/h3-7H,2,8-9H2,1H3,(H,14,15,16)	false							0	CCC1(c2ccccc2)CCC(O)=NC1=O	2.6113	62.7158	94.8312	49.66	217.268	217.11	3	1	2	1	1	1	3	16	31	2	1	0	1	0	0	1	1	0	0	0.384615
Glyburide		COc1ccc(Cl)cc1C(=O)NCCc1ccc(S(=O)(=O)NC(=O)NC2CCCCC2)cc1	InChI=1S/C23H28ClN3O5S/c1-32-21-12-9-17(24)15-20(21)22(28)25-14-13-16-7-10-19(11-8-16)33(30,31)27-23(29)26-18-5-3-2-4-6-18/h7-12,15,18H,2-6,13-14H2,1H3,(H,25,28)(H2,26,27,29)	false							0	COc1ccc(Cl)cc1C(O)=NCCc1ccc(S(=O)(=O)NC(O)=NC2CCCCC2)cc1	4.4209	129.441	198.604	120.58	494.013	493.144	8	3	8	3	5	0	10	33	61	3	2	1	1	0	0	0	2	1	1	0.391304
Glycerol Phenylbutyrate		O=C(CCCc1ccccc1)OCC(COC(=O)CCCc1ccccc1)OC(=O)CCCc1ccccc1	InChI=1/C33H38O6/c34-31(22-10-19-27-13-4-1-5-14-27)37-25-30(39-33(36)24-12-21-29-17-8-3-9-18-29)26-38-32(35)23-11-20-28-15-6-2-7-16-28/h1-9,13-18,30H,10-12,19-26H2	false							0	O=C(CCCc1ccccc1)OCC(COC(=O)CCCc1ccccc1)OC(=O)CCCc1ccccc1	6.0533	149.938	230.845	78.9	530.661	530.267	6	0	17	0	6	0	6	39	77	3	3	0	0	0	0	0	3	0	0	0.363636
Glycodiazine		COCCOc1cnc(NS(=O)(=O)c2ccccc2)nc1	InChI=1S/C13H15N3O4S/c1-19-7-8-20-11-9-14-13(15-10-11)16-21(17,18)12-5-3-2-4-6-12/h2-6,9-10H,7-8H2,1H3,(H,14,15,16)	false							0	COCCOc1cnc(NS(=O)(=O)c2ccccc2)nc1	1.3026	76.6535	122.56	90.41	309.347	309.078	7	1	7	1	6	0	8	21	36	2	2	0	0	1	0	0	1	0	0	0.230769
Glycopyrrolate		C[N+]1(C)CCC(OC(=O)C(O)(c2ccccc2)C2CCCC2)C1	InChI=1S/C19H28NO3/c1-20(2)13-12-17(14-20)23-18(21)19(22,16-10-6-7-11-16)15-8-4-3-5-9-15/h3-5,8-9,16-17,22H,6-7,10-14H2,1-2H3/q+1	false							0	C[N+]1(C)CCC(OC(=O)C(O)(c2ccccc2)C2CCCC2)C1	2.4563	88.6362	138.203	46.53	318.437	318.207	4	1	4	1	3	0	4	23	51	3	1	2	2	0	1	1	1	1	1	0.631579
Gonadorelin		CC(C)CC(NC(=O)CNC(=O)C(Cc1ccc(O)cc1)NC(=O)C(CO)NC(=O)C(Cc1c[nH]c2ccccc12)NC(=O)C(Cc1cnc[nH]1)NC(=O)C1CCC(=O)N1)C(=O)NC(CCCN=C(N)N)C(=O)N1CCCC1C(=O)NCC(N)=O	InChI=1S/C55H75N17O13/c1-29(2)19-38(49(80)67-37(9-5-17-60-55(57)58)54(85)72-18-6-10-43(72)53(84)62-25-44(56)75)66-46(77)26-63-47(78)39(20-30-11-13-33(74)14-12-30)68-52(83)42(27-73)71-50(81)40(21-31-23-61-35-8-4-3-7-34(31)35)69-51(82)41(22-32-24-59-28-64-32)70-48(79)36-15-16-45(76)65-36/h3-4,7-8,11-14,23-24,28-29,36-43,61,73-74H,5-6,9-10,15-22,25-27H2,1-2H3,(H2,56,75)(H,59,64)(H,62,84)(H,63,78)(H,…	false							0	CC(C)CC(N=C(O)CN=C(O)C(Cc1ccc(O)cc1)N=C(O)C(CO)N=C(O)C(Cc1c[nH]c2ccccc12)N=C(O)C(Cc1cnc[nH]1)N=C(O)C1CCC(O)=N1)C(O)=NC(CCCNC(=N)N)C(=O)N1CCCC1C(O)=NCC(=N)O	4.43494	322.946	487.492	504.53	1182.31	1181.57	30	19	31	18	15	1	30	85	160	6	4	1	2	2	1	2	2	0	0	0.472727
Goserelin		CC(C)C[C@H](NC(=O)[C@@H](COC(C)(C)C)NC(=O)[C@H](Cc1ccc(O)cc1)NC(=O)[C@H](CO)NC(=O)[C@H](Cc1c[nH]c2ccccc12)NC(=O)[C@H](Cc1cnc[nH]1)NC(=O)[C@@H]1CCC(=O)N1)C(=O)N[C@@H](CCCN=C(N)N)C(=O)N1CCC[C@H]1C(=O)NNC(N)=O	InChI=1S/C59H84N18O14/c1-31(2)22-40(49(82)68-39(12-8-20-64-57(60)61)56(89)77-21-9-13-46(77)55(88)75-76-58(62)90)69-54(87)45(29-91-59(3,4)5)74-50(83)41(23-32-14-16-35(79)17-15-32)70-53(86)44(28-78)73-51(84)42(24-33-26-65-37-11-7-6-10-36(33)37)71-52(85)43(25-34-27-63-30-66-34)72-48(81)38-18-19-47(80)67-38/h6-7,10-11,14-17,26-27,30-31,38-46,65,78-79H,8-9,12-13,18-25,28-29H2,1-5H3,(H,63,66)(H,67,80)(…	false							0	CC(C)C[C@H](N=C(O)[C@@H](COC(C)(C)C)N=C(O)[C@H](Cc1ccc(O)cc1)N=C(O)[C@H](CO)N=C(O)[C@H](Cc1c[nH]c2ccccc12)N=C(O)[C@H](Cc1cnc[nH]1)N=C(O)[C@@H]1CCC(O)=N1)C(O)=N[C@@H](CCCNC(=N)N)C(=O)N1CCC[C@H]1C(O)=NNC(=N)O	5.08074	345.84	523.585	525.79	1269.43	1268.64	32	20	32	19	16	1	32	91	175	6	4	1	2	2	1	2	2	0	0	0.508475
Granisetron		Cn1nc(C(=O)NC2CC3CCCC(C2)N3C)c2ccccc21	InChI=1S/C18H24N4O/c1-21-13-6-5-7-14(21)11-12(10-13)19-18(23)17-15-8-3-4-9-16(15)22(2)20-17/h3-4,8-9,12-14H,5-7,10-11H2,1-2H3,(H,19,23)	false							0	Cn1nc(C(=O)NC2CC3CCCC(C2)N3C)c2ccccc21	2.3184	90.3922	136.194	50.16	312.417	312.195	5	1	2	1	4	1	5	23	47	4	2	2	2	1	2	2	1	0	0	0.555556
Grepafloxacin		Cc1c(F)c(N2CCNC(C)C2)cc2c1c(=O)c(C(=O)O)cn2C1CC1	InChI=1S/C19H22FN3O3/c1-10-8-22(6-5-21-10)15-7-14-16(11(2)17(15)20)18(24)13(19(25)26)9-23(14)12-3-4-12/h7,9-10,12,21H,3-6,8H2,1-2H3,(H,25,26)	true							0	Cc1c(F)c(N2CCNC(C)C2)cc2c1c(=O)c(C(=O)O)cn2C1CC1	2.28022	97.811	149.773	74.57	359.401	359.165	6	2	3	2	5	0	7	26	48	4	2	2	2	1	1	1	1	1	1	0.473684
Griseofulvin		COc1cc(OC)c(Cl)c2c1C(=O)[C@@]1(O2)C(OC)=CC(=O)C[C@H]1C	InChI=1S/C17H17ClO6/c1-8-5-9(19)6-12(23-4)17(8)16(20)13-10(21-2)7-11(22-3)14(18)15(13)24-17/h6-8H,5H2,1-4H3/t8-,17+/m1/s1	false	Y		36.3078	-4.44	2	[Hou, 2004 #14508]	1	COc1cc(OC)c(Cl)c2c1C(=O)[C@@]1(O2)C(OC)=CC(=O)C[C@H]1C	2.8103	86.1255	143.825	71.06	352.77	352.071	6	0	3	0	6	0	7	24	41	3	1	0	2	0	0	1	1	0	1	0.411765
Guaifenesin		COc1ccccc1OCC(O)CO	InChI=1S/C10H14O4/c1-13-9-4-2-3-5-10(9)14-7-8(12)6-11/h2-5,8,11-12H,6-7H2,1H3	false							0	COc1ccccc1OCC(O)CO	0.4272	51.5816	82.7067	58.92	198.218	198.089	4	2	5	2	4	0	4	14	28	1	1	0	0	0	0	0	1	0	0	0.4
Guanabenz		NC(N)=NN=Cc1c(Cl)cccc1Cl	InChI=1S/C8H8Cl2N4/c9-6-2-1-3-7(10)5(6)4-13-14-8(11)12/h1-4H,(H4,11,12,14)/b13-4+	false			31.6228	-4.5	2	[Hou, 2004 #14508]	1	N=C(N)N/N=C/c1c(Cl)cccc1Cl	1.81037	59.1058	91.2084	74.26	231.086	230.013	4	4	2	3	2	0	6	14	22	1	1	0	0	0	0	0	1	0	0	0
Guanabenz		NC(N)=NN=Cc1c(Cl)cccc1Cl	InChI=1S/C8H8Cl2N4/c9-6-2-1-3-7(10)5(6)4-13-14-8(11)12/h1-4H,(H4,11,12,14)/b13-4+	false			85.1138	-4.07	5	[Gozalbes, 2011 #50574]	1	N=C(N)N/N=C/c1c(Cl)cccc1Cl	1.81037	59.1058	91.2084	74.26	231.086	230.013	4	4	2	3	2	0	6	14	22	1	1	0	0	0	0	0	1	0	0	0
Guanabenz		NC(N)=NN=Cc1c(Cl)cccc1Cl	InChI=1S/C8H8Cl2N4/c9-6-2-1-3-7(10)5(6)4-13-14-8(11)12/h1-4H,(H4,11,12,14)/b13-4+	false			11.1		9	[Marino, 2005 #50602]	1	N=C(N)N/N=C/c1c(Cl)cccc1Cl	1.81037	59.1058	91.2084	74.26	231.086	230.013	4	4	2	3	2	0	6	14	22	1	1	0	0	0	0	0	1	0	0	0
Guanabenz		NC(N)=NN=Cc1c(Cl)cccc1Cl	InChI=1S/C8H8Cl2N4/c9-6-2-1-3-7(10)5(6)4-13-14-8(11)12/h1-4H,(H4,11,12,14)/b13-4+	false			6.2		9	[Marino, 2005 #50602]	1	N=C(N)N/N=C/c1c(Cl)cccc1Cl	1.81037	59.1058	91.2084	74.26	231.086	230.013	4	4	2	3	2	0	6	14	22	1	1	0	0	0	0	0	1	0	0	0
Guanabenz		NC(N)=NN=Cc1c(Cl)cccc1Cl	InChI=1S/C8H8Cl2N4/c9-6-2-1-3-7(10)5(6)4-13-14-8(11)12/h1-4H,(H4,11,12,14)/b13-4+	false			27.25		14	[Skolnik, 2010 #50606]	1	N=C(N)N/N=C/c1c(Cl)cccc1Cl	1.81037	59.1058	91.2084	74.26	231.086	230.013	4	4	2	3	2	0	6	14	22	1	1	0	0	0	0	0	1	0	0	0
Guanadrel Sulfate		NC(N)=NCC1COC2(CCCCC2)O1	InChI=1S/C10H19N3O2/c11-9(12)13-6-8-7-14-10(15-8)4-2-1-3-5-10/h8H,1-7H2,(H4,11,12,13)	false							0	N=C(N)NCC1COC2(CCCCC2)O1	0.54527	56.5578	89.8143	80.36	213.281	213.148	5	4	2	3	3	0	5	15	34	2	0	2	2	0	1	1	0	1	1	0.9
Guanethidine		NC(N)=NCCN1CCCCCCC1	InChI=1S/C10H22N4/c11-10(12)13-6-9-14-7-4-2-1-3-5-8-14/h1-9H2,(H4,11,12,13)	false							0	N=C(N)NCCN1CCCCCCC1	0.73557	59.4418	86.3528	65.14	198.314	198.184	4	4	3	3	2	0	4	14	36	1	0	1	1	0	1	1	0	0	0	0.9
Guanfacine		N=C(N)NC(=O)Cc1c(Cl)cccc1Cl	InChI=1S/C9H9Cl2N3O/c10-6-2-1-3-7(11)5(6)4-8(15)14-9(12)13/h1-3H,4H2,(H4,12,13,14,15)	false							0	N=C(N)N=C(O)Cc1c(Cl)cccc1Cl	2.38587	62.1439	96.8476	82.46	246.097	245.012	4	4	2	3	1	0	6	15	24	1	1	0	0	0	0	0	1	0	0	0.111111
Halazepam		O=C1CN=C(c2ccccc2)c2cc(Cl)ccc2N1CC(F)(F)F	InChI=1S/C17H12ClF3N2O/c18-12-6-7-14-13(8-12)16(11-4-2-1-3-5-11)22-9-15(24)23(14)10-17(19,20)21/h1-8H,9-10H2	true							0	O=C1CN=C(c2ccccc2)c2cc(Cl)ccc2N1CC(F)(F)F	4.0863	86.808	140.924	32.67	352.743	352.059	3	0	2	0	2	1	7	24	36	3	2	0	1	0	0	1	2	0	0	0.176471
Halobetasol Propionate		CCC(=O)O[C@]1(C(=O)CCl)[C@@H](C)CC2C3C[C@H](F)C4=CC(=O)C=CC4(C)[C@@]3(F)C(O)CC21C	InChI=1S/C25H31ClF2O5/c1-5-21(32)33-25(20(31)12-26)13(2)8-15-16-10-18(27)17-9-14(29)6-7-22(17,3)24(16,28)19(30)11-23(15,25)4/h6-7,9,13,15-16,18-19,30H,5,8,10-12H2,1-4H3/t13-,15?,16?,18-,19?,22?,23?,24-,25-/m0/s1	true							0	CCC(=O)O[C@]1(C(=O)CCl)[C@@H](C)CC2C3C[C@H](F)C4=CC(=O)C=CC4(C)[C@@]3(F)C(O)CC21C	4.0511	118.022	197.122	80.67	484.967	484.183	5	1	4	1	5	0	8	33	64	4	0	3	4	0	0	0	0	3	4	0.72
Halofantrine		CCCCN(CCCC)CCC(O)c1cc2c(Cl)cc(Cl)cc2c2cc(C(F)(F)F)ccc21	InChI=1S/C26H30Cl2F3NO/c1-3-5-10-32(11-6-4-2)12-9-25(33)23-16-22-21(14-18(27)15-24(22)28)20-13-17(26(29,30)31)7-8-19(20)23/h7-8,13-16,25,33H,3-6,9-12H2,1-2H3	true							0	CCCCN(CCCC)CCC(O)c1cc2c(Cl)cc(Cl)cc2c2cc(C(F)(F)F)ccc21	8.6443	132.309	202.831	23.47	500.432	499.166	2	1	10	1	2	0	7	33	63	3	3	0	0	0	0	0	3	0	0	0.461538
Haloperidol		O=C(CCCN1CCC(O)(c2ccc(Cl)cc2)CC1)c1ccc(F)cc1	InChI=1S/C21H23ClFNO2/c22-18-7-5-17(6-8-18)21(26)11-14-24(15-12-21)13-1-2-20(25)16-3-9-19(23)10-4-16/h3-10,26H,1-2,11-15H2	true			15.8489	-4.8	5	[Gozalbes, 2011 #50574]	1	O=C(CCCN1CCC(O)(c2ccc(Cl)cc2)CC1)c1ccc(F)cc1	4.4256	100.987	157.952	40.54	375.871	375.14	3	1	6	1	3	0	5	26	49	3	2	1	1	0	1	1	2	0	0	0.380952
Haloperidol		O=C(CCCN1CCC(O)(c2ccc(Cl)cc2)CC1)c1ccc(F)cc1	InChI=1S/C21H23ClFNO2/c22-18-7-5-17(6-8-18)21(26)11-14-24(15-12-21)13-1-2-20(25)16-3-9-19(23)10-4-16/h3-10,26H,1-2,11-15H2	true			4.1		15	[Lin, 2011 #50607]	1	O=C(CCCN1CCC(O)(c2ccc(Cl)cc2)CC1)c1ccc(F)cc1	4.4256	100.987	157.952	40.54	375.871	375.14	3	1	6	1	3	0	5	26	49	3	2	1	1	0	1	1	2	0	0	0.380952
Haloperidol		O=C(CCCN1CCC(O)(c2ccc(Cl)cc2)CC1)c1ccc(F)cc1	InChI=1S/C21H23ClFNO2/c22-18-7-5-17(6-8-18)21(26)11-14-24(15-12-21)13-1-2-20(25)16-3-9-19(23)10-4-16/h3-10,26H,1-2,11-15H2	true		Y	7.1		15	[Lin, 2011 #50607]	1	O=C(CCCN1CCC(O)(c2ccc(Cl)cc2)CC1)c1ccc(F)cc1	4.4256	100.987	157.952	40.54	375.871	375.14	3	1	6	1	3	0	5	26	49	3	2	1	1	0	1	1	2	0	0	0.380952
Haloprogin		Clc1cc(Cl)c(OCC#CI)cc1Cl	InChI=1S/C9H4Cl3IO/c10-6-4-8(12)9(5-7(6)11)14-3-1-2-13/h4-5H,3H2	false							0	Clc1cc(Cl)c(OCC#CI)cc1Cl	4.4215	68.763	110.811	9.23	361.393	359.837	1	0	2	0	1	0	5	14	18	1	1	0	0	0	0	0	1	0	0	0.111111
Halothane		FC(F)(F)C(Cl)Br	InChI=1S/C2HBrClF3/c3-1(4)2(5,6)7/h1H	true							0	FC(F)(F)C(Cl)Br	2.5085	24.623	51.7716	0	197.381	195.89	0	0	0	0	0	0	5	7	8	0	0	0	0	0	0	0	0	0	0	1
Heptabarbital		CCC1(C2=CCCCCC2)C(=O)NC(=O)NC1=O	InChI=1S/C13H18N2O3/c1-2-13(9-7-5-3-4-6-8-9)10(16)14-12(18)15-11(13)17/h7H,2-6,8H2,1H3,(H2,14,15,16,17,18)	false							0	CCC1(C2=CCCCCC2)C(O)=NC(=O)N=C1O	3.3199	69.4156	105.958	82.25	250.298	250.132	5	2	2	2	1	2	5	18	36	2	0	0	2	0	0	1	0	0	1	0.615385
Heroin		CC(=O)Oc1ccc2c3c1O[C@H]1[C@@H](OC(C)=O)C=C[C@H]4[C@@H](C2)N(C)CC[C@]314	InChI=1S/C21H23NO5/c1-11(23)25-16-6-4-13-10-15-14-5-7-17(26-12(2)24)20-21(14,8-9-22(15)3)18(13)19(16)27-20/h4-7,14-15,17,20H,8-10H2,1-3H3/t14-,15+,17-,20-,21-/m0/s1	false							0	CC(=O)Oc1ccc2c3c1O[C@H]1[C@@H](OC(C)=O)C=C[C@H]4[C@@H](C2)N(C)CC[C@]314	1.9886	96.768	157.616	65.07	369.417	369.158	6	0	2	0	6	0	6	27	50	5	1	1	4	0	1	2	1	0	2	0.52381
Hesperetin		COc1ccc([C@@H]2CC(=O)c3c(O)cc(O)cc3O2)cc1O	InChI=1S/C16H14O6/c1-21-13-3-2-8(4-10(13)18)14-7-12(20)16-11(19)5-9(17)6-15(16)22-14/h2-6,14,17-19H,7H2,1H3/t14-/m0/s1	false							0	COc1ccc([C@@H]2CC(=O)c3c(O)cc(O)cc3O2)cc1O	2.5185	76.7469	125.714	96.22	302.282	302.079	6	3	2	3	6	0	6	22	36	3	2	0	1	0	0	1	2	0	0	0.1875
Hetacillin		CC1(C)N[C@H](c2ccccc2)C(=O)N1[C@@H]1C(=O)N2[C@@H]1SC(C)(C)[C@@H]2C(=O)O	InChI=1S/C19H23N3O4S/c1-18(2)13(17(25)26)21-15(24)12(16(21)27-18)22-14(23)11(20-19(22,3)4)10-8-6-5-7-9-10/h5-9,11-13,16,20H,1-4H3,(H,25,26)/t11-,12-,13+,16-/m1/s1	false							0	CC1(C)N[C@H](c2ccccc2)C(=O)N1[C@@H]1C(=O)N2[C@@H]1SC(C)(C)[C@@H]2C(=O)O	1.4111	100.76	161.63	89.95	389.477	389.141	7	2	3	2	5	2	8	27	50	4	1	3	3	0	3	3	1	0	0	0.526316
Hexachlorophene		Oc1c(Cl)cc(Cl)c(Cl)c1Cc1c(O)c(Cl)cc(Cl)c1Cl	InChI=1S/C13H6Cl6O2/c14-6-2-8(16)12(20)4(10(6)18)1-5-11(19)7(15)3-9(17)13(5)21/h2-3,20-21H,1H2	false							0	Oc1c(Cl)cc(Cl)c(Cl)c1Cc1c(O)c(Cl)cc(Cl)c1Cl	6.609	89.0796	150.262	40.46	406.907	403.85	2	2	2	2	2	0	8	21	27	2	2	0	0	0	0	0	2	0	0	0.0769231
Hexafluronium		CC.C[N+](C)(CCCCCC[N+](C)(C)C1c2ccccc2-c2ccccc21)C1c2ccccc2-c2ccccc21	InChI=1S/C36H42N2.C2H6/c1-37(2,35-31-21-11-7-17-27(31)28-18-8-12-22-32(28)35)25-15-5-6-16-26-38(3,4)36-33-23-13-9-19-29(33)30-20-10-14-24-34(30)36;1-2/h7-14,17-24,35-36H,5-6,15-16,25-26H2,1-4H3;1-2H3/q+2;	false							0	CC.C[N+](C)(CCCCCC[N+](C)(C)C1c2ccccc2-c2ccccc21)C1c2ccccc2-c2ccccc21	9.2658	171.209	242.646	0	532.816	532.382	2	0	9	0	0	0	2	40	88	6	4	0	2	0	0	0	4	0	2	0.368421
Hexobarbital		CN1C(=O)NC(=O)C(C)(C2=CCCCC2)C1=O	InChI=1S/C12H16N2O3/c1-12(8-6-4-3-5-7-8)9(15)13-11(17)14(2)10(12)16/h6H,3-5,7H2,1-2H3,(H,13,15,17)	false							0	CN1C(=O)N=C(O)C(C)(C2=CCCCC2)C1=O	2.0416	62.8878	99.8248	69.97	236.271	236.116	5	1	1	1	2	3	5	17	33	2	0	0	2	0	0	1	0	0	1	0.583333
Hexylcaine		CC(CNC1CCCCC1)OC(=O)c1ccccc1	InChI=1S/C16H23NO2/c1-13(12-17-15-10-6-3-7-11-15)19-16(18)14-8-4-2-5-9-14/h2,4-5,8-9,13,15,17H,3,6-7,10-12H2,1H3	false							0	CC(CNC1CCCCC1)OC(=O)c1ccccc1	3.1542	76.1952	114.9	38.33	261.365	261.173	3	1	5	1	3	0	3	19	42	2	1	1	1	0	0	0	1	1	1	0.5625
Homatropine Methylbromide		[Br-].C[N+]1(C)C2CCC1CC(OC(=O)C(O)c1ccccc1)C2	InChI=1S/C17H24NO3.BrH/c1-18(2)13-8-9-14(18)11-15(10-13)21-17(20)16(19)12-6-4-3-5-7-12;/h3-7,13-16,19H,8-11H2,1-2H3;1H/q+1;/p-1	false							0	[Br-].C[N+]1(C)C2CCC1CC(OC(=O)C(O)c1ccccc1)C2	-0.963	79.4342	141.986	46.53	370.287	369.094	4	1	3	1	3	0	5	22	46	3	1	2	2	0	2	2	1	0	0	0.588235
Homoharringtonine		COC(=O)CC(O)(CCCC(C)(C)O)C(=O)O[C@@H]1C(OC)=C[C@]23CCCN2CCc2cc4c(cc2[C@@H]13)OCO4	InChI=1S/C29H39NO9/c1-27(2,33)8-5-10-29(34,16-23(31)36-4)26(32)39-25-22(35-3)15-28-9-6-11-30(28)12-7-18-13-20-21(38-17-37-20)14-19(18)24(25)28/h13-15,24-25,33-34H,5-12,16-17H2,1-4H3/t24-,25+,28-,29?/m0/s1	false							0	COC(=O)CC(O)(CCCC(C)(C)O)C(=O)O[C@@H]1C(OC)=C[C@]23CCCN2CCc2cc4c(cc2[C@@H]13)OCO4	2.5807	139.252	228.351	123.99	545.629	545.262	10	2	9	2	10	0	10	39	78	5	1	1	4	0	1	3	1	0	1	0.655172
Hydralazine		NNc1nncc2ccccc21	InChI=1S/C8H8N4/c9-11-8-7-4-2-1-3-6(7)5-10-12-8/h1-5H,9H2,(H,11,12)	false			14.1		4	[Balimane, 2006 #11478]	1	NN=c1[nH]ncc2ccccc21	0.3373	45.8441	68.7262	67.06	160.18	160.075	4	3	0	2	3	0	4	12	20	2	2	0	0	1	0	0	1	0	0	0
Hydralazine		NNc1nncc2ccccc21	InChI=1S/C8H8N4/c9-11-8-7-4-2-1-3-6(7)5-10-12-8/h1-5H,9H2,(H,11,12)	false			14.1		9	[Marino, 2005 #50602]	1	NN=c1[nH]ncc2ccccc21	0.3373	45.8441	68.7262	67.06	160.18	160.075	4	3	0	2	3	0	4	12	20	2	2	0	0	1	0	0	1	0	0	0
Hydralazine		NNc1nncc2ccccc21	InChI=1S/C8H8N4/c9-11-8-7-4-2-1-3-6(7)5-10-12-8/h1-5H,9H2,(H,11,12)	false			15.2		9	[Marino, 2005 #50602]	1	NN=c1[nH]ncc2ccccc21	0.3373	45.8441	68.7262	67.06	160.18	160.075	4	3	0	2	3	0	4	12	20	2	2	0	0	1	0	0	1	0	0	0
Hydrochlorothiazide		NS(=O)(=O)c1cc2c(cc1Cl)NCNS2(=O)=O	InChI=1S/C7H8ClN3O4S2/c8-4-1-5-7(2-6(4)16(9,12)13)17(14,15)11-3-10-5/h1-2,10-11H,3H2,(H2,9,12,13)	false			0.870964	-6.06	2	[Hou, 2004 #14508]	1	NS(=O)(=O)c1cc2c(cc1Cl)NCNS2(=O)=O	-0.3513	61.6364	103.055	118.36	297.745	296.964	7	4	1	3	5	0	10	17	25	2	1	0	1	0	0	1	1	0	0	0.142857
Hydrochlorothiazide		NS(=O)(=O)c1cc2c(cc1Cl)NCNS2(=O)=O	InChI=1S/C7H8ClN3O4S2/c8-4-1-5-7(2-6(4)16(9,12)13)17(14,15)11-3-10-5/h1-2,10-11H,3H2,(H2,9,12,13)	false			0.51		3	[Corti, 2006 #11470]	1	NS(=O)(=O)c1cc2c(cc1Cl)NCNS2(=O)=O	-0.3513	61.6364	103.055	118.36	297.745	296.964	7	4	1	3	5	0	10	17	25	2	1	0	1	0	0	1	1	0	0	0.142857
Hydrochlorothiazide		NS(=O)(=O)c1cc2c(cc1Cl)NCNS2(=O)=O	InChI=1S/C7H8ClN3O4S2/c8-4-1-5-7(2-6(4)16(9,12)13)17(14,15)11-3-10-5/h1-2,10-11H,3H2,(H2,9,12,13)	false			4.0738	-5.39	5	[Gozalbes, 2011 #50574]	1	NS(=O)(=O)c1cc2c(cc1Cl)NCNS2(=O)=O	-0.3513	61.6364	103.055	118.36	297.745	296.964	7	4	1	3	5	0	10	17	25	2	1	0	1	0	0	1	1	0	0	0.142857
Hydrochlorothiazide		NS(=O)(=O)c1cc2c(cc1Cl)NCNS2(=O)=O	InChI=1S/C7H8ClN3O4S2/c8-4-1-5-7(2-6(4)16(9,12)13)17(14,15)11-3-10-5/h1-2,10-11H,3H2,(H2,9,12,13)	false			0.5		6	[Peng, 2014 #50571]	1	NS(=O)(=O)c1cc2c(cc1Cl)NCNS2(=O)=O	-0.3513	61.6364	103.055	118.36	297.745	296.964	7	4	1	3	5	0	10	17	25	2	1	0	1	0	0	1	1	0	0	0.142857
Hydrochlorothiazide		NS(=O)(=O)c1cc2c(cc1Cl)NCNS2(=O)=O	InChI=1S/C7H8ClN3O4S2/c8-4-1-5-7(2-6(4)16(9,12)13)17(14,15)11-3-10-5/h1-2,10-11H,3H2,(H2,9,12,13)	false			4.6		8	[Usansky, 2005 #48258]	1	NS(=O)(=O)c1cc2c(cc1Cl)NCNS2(=O)=O	-0.3513	61.6364	103.055	118.36	297.745	296.964	7	4	1	3	5	0	10	17	25	2	1	0	1	0	0	1	1	0	0	0.142857
Hydrochlorothiazide		NS(=O)(=O)c1cc2c(cc1Cl)NCNS2(=O)=O	InChI=1S/C7H8ClN3O4S2/c8-4-1-5-7(2-6(4)16(9,12)13)17(14,15)11-3-10-5/h1-2,10-11H,3H2,(H2,9,12,13)	false			1.81		14	[Skolnik, 2010 #50606]	1	NS(=O)(=O)c1cc2c(cc1Cl)NCNS2(=O)=O	-0.3513	61.6364	103.055	118.36	297.745	296.964	7	4	1	3	5	0	10	17	25	2	1	0	1	0	0	1	1	0	0	0.142857
Hydrocodone		COc1ccc2c3c1O[C@H]1C(=O)CC[C@H]4[C@@H](C2)N(C)CC[C@]314	InChI=1S/C18H21NO3/c1-19-8-7-18-11-4-5-13(20)17(18)22-16-14(21-2)6-3-10(15(16)18)9-12(11)19/h3,6,11-12,17H,4-5,7-9H2,1-2H3/t11-,12+,17-,18-/m0/s1	false							0	COc1ccc2c3c1O[C@H]1C(=O)CC[C@H]4[C@@H](C2)N(C)CC[C@]314	1.9333	81.558	129.936	38.77	299.37	299.152	4	0	1	0	4	0	4	22	43	5	1	2	4	0	1	2	1	1	2	0.611111
Hydrocortamate		CCN(CC)CC(=O)OCC(=O)[C@@]1(O)CC[C@H]2[C@@H]3CCC4=CC(=O)CC[C@]4(C)[C@H]3[C@@H](O)C[C@@]21C	InChI=1S/C27H41NO6/c1-5-28(6-2)15-23(32)34-16-22(31)27(33)12-10-20-19-8-7-17-13-18(29)9-11-25(17,3)24(19)21(30)14-26(20,27)4/h13,19-21,24,30,33H,5-12,14-16H2,1-4H3/t19-,20-,21-,24+,25-,26-,27-/m0/s1	false							0	CCN(CC)CC(=O)OCC(=O)[C@@]1(O)CC[C@H]2[C@@H]3CCC4=CC(=O)CC[C@]4(C)[C@H]3[C@@H](O)C[C@@]21C	2.6743	126.804	202.461	104.14	475.626	475.293	7	2	7	2	7	0	7	34	75	4	0	3	4	0	0	0	0	3	4	0.814815
Hydroflumethiazide		NS(=O)(=O)c1cc2c(cc1C(F)(F)F)NCNS2(=O)=O	InChI=1S/C8H8F3N3O4S2/c9-8(10,11)4-1-5-7(2-6(4)19(12,15)16)20(17,18)14-3-13-5/h1-2,13-14H,3H2,(H2,12,15,16)	true							0	NS(=O)(=O)c1cc2c(cc1C(F)(F)F)NCNS2(=O)=O	0.0141	61.6284	111.613	118.36	331.297	330.991	7	4	1	3	5	0	12	20	28	2	1	0	1	0	0	1	1	0	0	0.25
Hydromorphone		CN1CC[C@@]23c4c5c(O)ccc4C[C@@H]1[C@@H]2CCC(=O)[C@@H]3O5	InChI=1S/C17H19NO3/c1-18-7-6-17-10-3-5-13(20)16(17)21-15-12(19)4-2-9(14(15)17)8-11(10)18/h2,4,10-11,16,19H,3,5-8H2,1H3/t10-,11+,16-,17-/m0/s1	false							0	CN1CC[C@@]23c4c5c(O)ccc4C[C@@H]1[C@@H]2CCC(=O)[C@@H]3O5	1.6303	76.6708	123.252	49.77	285.343	285.136	4	1	0	1	4	0	4	21	40	5	1	2	4	0	1	2	1	1	2	0.588235
Hydroxocobalamin		[H]O[Co+]N1\C2=C(C)/C3=N/C(=C\C4=N\C(=C(C)/C5=N[C@@](C)([C@@]1([H])[C@H](CC(=O)N)[C@@]2(C)CCC(=O)NC[C@@H](C)OP(=O)([O-])O[C@H]1[C@@H](O)[C@H](O[C@@H]1CO)N1C=NC2=CC(C)=C(C)C=C12)[C@@](C)(CC(N)=O)[C@@H]5CCC(=O)N)\[C@@](C)(CC(=O)N)[C@@H]4CCC(=O)N)/C(C)(C)[C@@H]3CCC(=O)N	InChI=1S/C62H90N13O14P.Co.H2O/c1-29-20-39-40(21-30(29)2)75(28-70-39)57-52(84)53(41(27-76)87-57)89-90(85,86)88-31(3)26-69-49(83)18-19-59(8)37(22-46(66)80)56-62(11)61(10,25-48(68)82)36(14-17-45(65)79)51(74-62)33(5)55-60(9,24-47(67)81)34(12-15-43(63)77)38(71-55)23-42-58(6,7)35(13-16-44(64)78)50(72-42)32(4)54(59)73-56;;/h20-21,23,28,31,34-37,41,52-53,56-57,76,84H,12-19,22,24-27H2,1-11H3,(H15,63,64,65…	false							0	O.[Co+3].Cc1cc2[nH]c[n+]([C@H]3O[C@H](CO)[C@@H](OP(=O)(O)O[C@H](C)CN=C(O)CC[C@@]4(C)C5=N[C@H]([C@@H]4CC(=N)[O-])[C@]4(C)NC(=C(C)C6=NC(=CC7=NC(=C5C)[C@@H](CCC(=N)[O-])C7(C)C)[C@@H](CCC(=N)[O-])[C@]6(C)CC(=N)O)[C@@H](CCC(=N)[O-])[C@]4(C)CC(=N)O)[C@H]3O)c2cc1C	4.10446	334.344	544.596	514.12	1346.38	1345.57	28	16	26	14	21	0	30	92	181	8	2	2	6	1	2	6	1	0	0	0.629032
Hydroxychloroquine		CCN(CCO)CCCC(C)Nc1ccnc2cc(Cl)ccc21	InChI=1S/C18H26ClN3O/c1-3-22(11-12-23)10-4-5-14(2)21-17-8-9-20-18-13-15(19)6-7-16(17)18/h6-9,13-14,23H,3-5,10-12H2,1-2H3,(H,20,21)	false							0	CCN(CCO)CCCC(C)Nc1ccnc2cc(Cl)ccc21	3.783	98.2715	143.024	48.39	335.879	335.176	4	2	9	2	4	0	5	23	49	2	2	0	0	1	0	0	1	0	0	0.5
Hydroxystilbamidine Isethionate		N=C(N)C1=CC(=O)/C(=C\C=c2ccc(=C(N)N)cc2)C=C1.O=S(=O)(O)CCO.O=S(=O)(O)CCO	InChI=1S/C16H16N4O.2C2H6O4S/c17-15(18)12-5-2-10(3-6-12)1-4-11-7-8-13(16(19)20)9-14(11)21;2*3-1-2-7(4,5)6/h1-9H,17-18H2,(H3,19,20);2*3H,1-2H2,(H,4,5,6)/b11-4-;;	false							0	N=C(N)C1=CC(=O)/C(=C\C=c2ccc(=C(N)N)cc2)C=C1.O=S(=O)(O)CCO.O=S(=O)(O)CCO	-2.88913	131.17	201.811	268.18	532.597	532.13	13	11	6	8	10	0	15	35	63	2	1	0	1	0	0	0	1	0	1	0.2
Hydroxyurea		NC(=O)NO	InChI=1S/CH4N2O2/c2-1(4)3-5/h5H,(H3,2,3,4)	false							0	N=C(O)NO	-0.54203	15.2777	28.517	76.34	76.055	76.0273	4	4	0	4	2	0	4	5	9	0	0	0	0	0	0	0	0	0	0	0
Hydroxyzine		OCCOCCN1CCN(C(c2ccccc2)c2ccc(Cl)cc2)CC1	InChI=1S/C21H27ClN2O2/c22-20-8-6-19(7-9-20)21(18-4-2-1-3-5-18)24-12-10-23(11-13-24)14-16-26-17-15-25/h1-9,21,25H,10-17H2	false							0	OCCOCCN1CCN(C(c2ccccc2)c2ccc(Cl)cc2)CC1	3.0559	105.655	160.498	35.94	374.912	374.176	4	1	8	1	4	0	5	26	53	3	2	1	1	0	1	1	2	0	0	0.428571
Hyoscyamine		CN1[C@@H]2CC[C@H]1C[C@@H](OC(=O)[C@H](CO)c1ccccc1)C2	InChI=1S/C17H23NO3/c1-18-13-7-8-14(18)10-15(9-13)21-17(20)16(11-19)12-5-3-2-4-6-12/h2-6,13-16,19H,7-11H2,1H3/t13-,14+,15+,16-/m1/s1	false							0	CN1[C@@H]2CC[C@H]1C[C@@H](OC(=O)[C@H](CO)c1ccccc1)C2	1.9309	79.9558	125.263	49.77	289.375	289.168	4	1	4	1	4	0	4	21	44	3	1	2	2	0	2	2	1	0	0	0.588235
Ibandronate		CCCCCN(C)CCC(O)(P(=O)(O)O)P(=O)(O)O	InChI=1S/C9H23NO7P2/c1-3-4-5-7-10(2)8-6-9(11,18(12,13)14)19(15,16)17/h11H,3-8H2,1-2H3,(H2,12,13,14)(H2,15,16,17)	false							0	CCCCCN(C)CCC(O)(P(=O)(O)O)P(=O)(O)O	0.5	70.677	112.316	138.53	319.231	319.095	8	5	9	5	4	0	10	19	42	0	0	0	0	0	0	0	0	0	0	1
Ibudilast		CC(C)C(=O)c1c2ccccn2nc1C(C)C	InChI=1S/C14H18N2O/c1-9(2)13-12(14(17)10(3)4)11-7-5-6-8-16(11)15-13/h5-10H,1-4H3	false							0	CC(C)C(=O)c1c2ccccn2nc1C(C)C	3.2964	68.4495	101.454	34.37	230.311	230.142	3	0	3	0	3	0	3	17	35	2	2	0	0	2	0	0	0	0	0	0.428571
Ibuprofen		CC(C)Cc1ccc(C(C)C(=O)O)cc1	InChI=1S/C13H18O2/c1-9(2)8-11-4-6-12(7-5-11)10(3)13(14)15/h4-7,9-10H,8H2,1-3H3,(H,14,15)	false			52.4807	-4.28	2	[Hou, 2004 #14508]	1	CC(C)Cc1ccc(C(C)C(=O)O)cc1	3.0732	61.0348	90.9418	37.3	206.285	206.131	2	1	4	1	1	0	2	15	33	1	1	0	0	0	0	0	1	0	0	0.461538
Ibuprofen		CC(C)Cc1ccc(C(C)C(=O)O)cc1	InChI=1S/C13H18O2/c1-9(2)8-11-4-6-12(7-5-11)10(3)13(14)15/h4-7,9-10H,8H2,1-3H3,(H,14,15)	false			39.5		9	[Marino, 2005 #50602]	1	CC(C)Cc1ccc(C(C)C(=O)O)cc1	3.0732	61.0348	90.9418	37.3	206.285	206.131	2	1	4	1	1	0	2	15	33	1	1	0	0	0	0	0	1	0	0	0.461538
Ibuprofen		CC(C)Cc1ccc(C(C)C(=O)O)cc1	InChI=1S/C13H18O2/c1-9(2)8-11-4-6-12(7-5-11)10(3)13(14)15/h4-7,9-10H,8H2,1-3H3,(H,14,15)	false			52.3		9	[Marino, 2005 #50602]	1	CC(C)Cc1ccc(C(C)C(=O)O)cc1	3.0732	61.0348	90.9418	37.3	206.285	206.131	2	1	4	1	1	0	2	15	33	1	1	0	0	0	0	0	1	0	0	0.461538
Ibutilide		CCCCCCCN(CC)CCCC(O)c1ccc(NS(C)(=O)=O)cc1	InChI=1S/C20H36N2O3S/c1-4-6-7-8-9-16-22(5-2)17-10-11-20(23)18-12-14-19(15-13-18)21-26(3,24)25/h12-15,20-21,23H,4-11,16-17H2,1-3H3	false							0	CCCCCCCN(CC)CCCC(O)c1ccc(NS(C)(=O)=O)cc1	4.164	109.975	159.405	69.64	384.586	384.245	5	2	14	2	4	0	6	26	62	1	1	0	0	0	0	0	1	0	0	0.7
Icatibant		NC(N)=NCCCC(NC(=O)[C@H](N)CCCN=C(N)N)C(=O)N1CCCC1C(=O)N1C[C@H](O)CC1C(=O)NCC(=O)N[C@@H](Cc1cccs1)C(=O)N[C@@H](CO)C(=O)N1Cc2ccccc2CC1C(=O)N1C(C(=O)N[C@@H](CCCN=C(N)N)C(=O)O)C[C@@H]2CCCC[C@@H]21	InChI=1S/C59H89N19O13S/c60-37(14-5-19-67-57(61)62)48(82)72-38(15-6-20-68-58(63)64)52(86)75-22-8-18-43(75)54(88)77-30-35(80)26-44(77)50(84)70-28-47(81)71-40(27-36-13-9-23-92-36)49(83)74-41(31-79)53(87)76-29-34-12-2-1-10-32(34)24-46(76)55(89)78-42-17-4-3-11-33(42)25-45(78)51(85)73-39(56(90)91)16-7-21-69-59(65)66/h1-2,9-10,12-13,23,33,35,37-46,79-80H,3-8,11,14-22,24-31,60H2,(H,70,84)(H,71,81)(H,72,8…	false							0	N=C(N)NCCCC(N=C(O)[C@H](N)CCCNC(=N)N)C(=O)N1CCCC1C(=O)N1C[C@H](O)CC1C(O)=NCC(O)=N[C@@H](Cc1cccs1)C(O)=N[C@@H](CO)C(=O)N1Cc2ccccc2CC1C(=O)N1C(C(O)=N[C@@H](CCCNC(=N)N)C(=O)O)C[C@@H]2CCCC[C@@H]21	-0.19249	344.851	535.724	533.67	1304.55	1303.66	32	22	30	18	17	4	33	92	181	7	2	4	5	1	3	4	1	1	1	0.610169
Icosapent		CC/C=C\C/C=C\C/C=C\C/C=C\C/C=C\CCCC(=O)O	InChI=1/C20H30O2/c1-2-3-4-5-6-7-8-9-10-11-12-13-14-15-16-17-18-19-20(21)22/h3-4,6-7,9-10,12-13,15-16H,2,5,8,11,14,17-19H2,1H3,(H,21,22)/b4-3-,7-6-,10-9-,13-12-,16-15-	false							0	CC/C=C\C/C=C\C/C=C\C/C=C\C/C=C\CCCC(=O)O	5.9927	95.9458	135.181	37.3	302.458	302.225	2	1	13	1	1	0	2	22	52	0	0	0	0	0	0	0	0	0	0	0.45
Icosapent ethyl		CC/C=C\C/C=C\C/C=C\C/C=C\C/C=C\CCCC(=O)OCC	InChI=1/C22H34O2/c1-3-5-6-7-8-9-10-11-12-13-14-15-16-17-18-19-20-21-22(23)24-4-2/h5-6,8-9,11-12,14-15,17-18H,3-4,7,10,13,16,19-21H2,1-2H3/b6-5-,9-8-,12-11-,15-14-,18-17-	false							0	CC/C=C\C/C=C\C/C=C\C/C=C\C/C=C\CCCC(=O)OCC	6.4712	104.943	148.23	26.3	330.512	330.256	2	0	14	0	2	0	2	24	58	0	0	0	0	0	0	0	0	0	0	0.5
Idarubicin		CC(=O)[C@]1(O)Cc2c(O)c3c(c(O)c2[C@@H](O[C@H]2C[C@H](N)[C@H](O)[C@H](C)O2)C1)C(=O)c1ccccc1C3=O	InChI=1S/C26H27NO9/c1-10-21(29)15(27)7-17(35-10)36-16-9-26(34,11(2)28)8-14-18(16)25(33)20-19(24(14)32)22(30)12-5-3-4-6-13(12)23(20)31/h3-6,10,15-17,21,29,32-34H,7-9,27H2,1-2H3/t10-,15-,16-,17-,21+,26-/m0/s1	false							0	CC(=O)[C@]1(O)Cc2c(O)c3c(c(O)c2[C@@H](O[C@H]2C[C@H](N)[C@H](O)[C@H](C)O2)C1)C(=O)c1ccccc1C3=O	1.0203	123.791	205.809	176.61	497.5	497.169	10	6	3	5	10	0	10	36	63	5	2	1	3	0	1	1	2	0	2	0.423077
Idoxuridine		O=c1[nH]c(=O)n([C@H]2C[C@H](O)[C@@H](CO)O2)cc1I	InChI=1S/C9H11IN2O5/c10-4-2-12(9(16)11-8(4)15)7-1-5(14)6(3-13)17-7/h2,5-7,13-14H,1,3H2,(H,11,15,16)/t5-,6+,7+/m0/s1	false							0	O=c1nc(O)c(I)cn1[C@H]1C[C@H](O)[C@@H](CO)O1	-0.8058	64.4984	109.819	104.81	354.1	353.971	7	3	2	3	7	0	8	17	28	2	1	1	1	1	1	1	0	0	0	0.555556
Ifosfamide		O=P1(NCCCl)OCCCN1CCCl	InChI=1S/C7H15Cl2N2O2P/c8-2-4-10-14(12)11(6-3-9)5-1-7-13-14/h1-7H2,(H,10,12)	false							0	O=P1(NCCCl)OCCCN1CCCl	1.884	59.1912	94.4415	41.57	261.089	260.025	4	1	5	1	2	0	7	14	29	1	0	1	1	0	1	1	0	0	0	1
Iloperidone		COc1cc(C(C)=O)ccc1OCCCN1CCC(c2noc3cc(F)ccc32)CC1	InChI=1S/C24H27FN2O4/c1-16(28)18-4-7-21(23(14-18)29-2)30-13-3-10-27-11-8-17(9-12-27)24-20-6-5-19(25)15-22(20)31-26-24/h4-7,14-15,17H,3,8-13H2,1-2H3	true							0	COc1cc(C(C)=O)ccc1OCCCN1CCC(c2noc3cc(F)ccc32)CC1	4.8266	115.493	180.458	64.8	426.488	426.195	6	0	8	0	6	0	7	31	58	4	3	1	1	1	1	1	2	0	0	0.416667
Iloprost		CC#CCC(C)C(O)/C=C/C1C(O)CC2C/C(=C/CCCC(=O)OCC(=O)c3ccccc3)CC12	InChI=1S/C30H38O5/c1-3-4-10-21(2)27(31)16-15-25-26-18-22(17-24(26)19-28(25)32)11-8-9-14-30(34)35-20-29(33)23-12-6-5-7-13-23/h5-7,11-13,15-16,21,24-28,31-32H,8-10,14,17-20H2,1-2H3/b16-15+,22-11-	false							0	CC#CCC(C)C(O)/C=C/C1C(O)CC2C/C(=C/CCCC(=O)OCC(=O)c3ccccc3)CC12	4.8828	136.371	208.823	83.83	478.629	478.272	5	2	11	2	5	0	5	35	73	3	1	2	2	0	0	0	1	2	2	0.533333
Imatinib		Cc1ccc(NC(=O)c2ccc(CN3CCN(C)CC3)cc2)cc1Nc1nccc(-c2cccnc2)n1	InChI=1S/C29H31N7O/c1-21-5-10-25(18-27(21)34-29-31-13-11-26(33-29)24-4-3-12-30-19-24)32-28(37)23-8-6-22(7-9-23)20-36-16-14-35(2)15-17-36/h3-13,18-19H,14-17,20H2,1-2H3,(H,32,37)(H,31,33,34)	false			4.1		15	[Lin, 2011 #50607]	1	Cc1ccc(NC(=O)c2ccc(CN3CCN(C)CC3)cc2)cc1Nc1nccc(-c2cccnc2)n1	4.59032	146.894	216.956	86.28	493.615	493.259	8	2	7	2	7	1	8	37	68	5	4	1	1	2	1	1	2	0	0	0.241379
Imatinib		Cc1ccc(NC(=O)c2ccc(CN3CCN(C)CC3)cc2)cc1Nc1nccc(-c2cccnc2)n1	InChI=1S/C29H31N7O/c1-21-5-10-25(18-27(21)34-29-31-13-11-26(33-29)24-4-3-12-30-19-24)32-28(37)23-8-6-22(7-9-23)20-36-16-14-35(2)15-17-36/h3-13,18-19H,14-17,20H2,1-2H3,(H,32,37)(H,31,33,34)	false		Y	5.8		15	[Lin, 2011 #50607]	1	Cc1ccc(NC(=O)c2ccc(CN3CCN(C)CC3)cc2)cc1Nc1nccc(-c2cccnc2)n1	4.59032	146.894	216.956	86.28	493.615	493.259	8	2	7	2	7	1	8	37	68	5	4	1	1	2	1	1	2	0	0	0.241379
Imatinib		Cc1ccc(NC(=O)c2ccc(CN3CCN(C)CC3)cc2)cc1Nc1nccc(-c2cccnc2)n1	InChI=1S/C29H31N7O/c1-21-5-10-25(18-27(21)34-29-31-13-11-26(33-29)24-4-3-12-30-19-24)32-28(37)23-8-6-22(7-9-23)20-36-16-14-35(2)15-17-36/h3-13,18-19H,14-17,20H2,1-2H3,(H,32,37)(H,31,33,34)	false			3.7		15	[Lin, 2011 #50607]	1	Cc1ccc(NC(=O)c2ccc(CN3CCN(C)CC3)cc2)cc1Nc1nccc(-c2cccnc2)n1	4.59032	146.894	216.956	86.28	493.615	493.259	8	2	7	2	7	1	8	37	68	5	4	1	1	2	1	1	2	0	0	0.241379
Imatinib		Cc1ccc(NC(=O)c2ccc(CN3CCN(C)CC3)cc2)cc1Nc1nccc(-c2cccnc2)n1	InChI=1S/C29H31N7O/c1-21-5-10-25(18-27(21)34-29-31-13-11-26(33-29)24-4-3-12-30-19-24)32-28(37)23-8-6-22(7-9-23)20-36-16-14-35(2)15-17-36/h3-13,18-19H,14-17,20H2,1-2H3,(H,32,37)(H,31,33,34)	false		Y	5.9		15	[Lin, 2011 #50607]	1	Cc1ccc(NC(=O)c2ccc(CN3CCN(C)CC3)cc2)cc1Nc1nccc(-c2cccnc2)n1	4.59032	146.894	216.956	86.28	493.615	493.259	8	2	7	2	7	1	8	37	68	5	4	1	1	2	1	1	2	0	0	0.241379
Imatinib		Cc1ccc(NC(=O)c2ccc(CN3CCN(C)CC3)cc2)cc1Nc1nccc(-c2cccnc2)n1	InChI=1S/C29H31N7O/c1-21-5-10-25(18-27(21)34-29-31-13-11-26(33-29)24-4-3-12-30-19-24)32-28(37)23-8-6-22(7-9-23)20-36-16-14-35(2)15-17-36/h3-13,18-19H,14-17,20H2,1-2H3,(H,32,37)(H,31,33,34)	false			3.9		15	[Lin, 2011 #50607]	1	Cc1ccc(NC(=O)c2ccc(CN3CCN(C)CC3)cc2)cc1Nc1nccc(-c2cccnc2)n1	4.59032	146.894	216.956	86.28	493.615	493.259	8	2	7	2	7	1	8	37	68	5	4	1	1	2	1	1	2	0	0	0.241379
Imatinib		Cc1ccc(NC(=O)c2ccc(CN3CCN(C)CC3)cc2)cc1Nc1nccc(-c2cccnc2)n1	InChI=1S/C29H31N7O/c1-21-5-10-25(18-27(21)34-29-31-13-11-26(33-29)24-4-3-12-30-19-24)32-28(37)23-8-6-22(7-9-23)20-36-16-14-35(2)15-17-36/h3-13,18-19H,14-17,20H2,1-2H3,(H,32,37)(H,31,33,34)	false		Y	3.7		15	[Lin, 2011 #50607]	1	Cc1ccc(NC(=O)c2ccc(CN3CCN(C)CC3)cc2)cc1Nc1nccc(-c2cccnc2)n1	4.59032	146.894	216.956	86.28	493.615	493.259	8	2	7	2	7	1	8	37	68	5	4	1	1	2	1	1	2	0	0	0.241379
Imipenem		C[C@@H](O)[C@H]1C(=O)N2C(C(=O)O)=C(SCC/N=C/N)C[C@H]12	InChI=1S/C12H17N3O4S/c1-6(16)9-7-4-8(20-3-2-14-5-13)10(12(18)19)15(7)11(9)17/h5-7,9,16H,2-4H2,1H3,(H2,13,14)(H,18,19)/t6-,7-,9-/m1/s1	false							0	C[C@@H](O)[C@H]1C(=O)N2C(C(=O)O)=C(SCCNC=N)C[C@H]12	-0.17603	74.328	120.082	113.72	299.352	299.094	7	4	7	4	5	1	8	20	37	2	0	1	2	0	1	2	0	0	0	0.583333
Imipramine		CN(C)CCCN1c2ccccc2CCc2ccccc21	InChI=1S/C19H24N2/c1-20(2)14-7-15-21-18-10-5-3-8-16(18)12-13-17-9-4-6-11-19(17)21/h3-6,8-11H,7,12-15H2,1-2H3	false			14.1254	-4.85	2	[Hou, 2004 #14508]	1	CN(C)CCCN1c2ccccc2CCc2ccccc21	3.875	90.469	127.557	6.48	280.415	280.194	2	0	4	0	2	0	2	21	45	3	2	0	1	0	0	1	2	0	0	0.368421
Imipramine		CN(C)CCCN1c2ccccc2CCc2ccccc21	InChI=1S/C19H24N2/c1-20(2)14-7-15-21-18-10-5-3-8-16(18)12-13-17-9-4-6-11-19(17)21/h3-6,8-11H,7,12-15H2,1-2H3	false			27.5423	-4.56	5	[Gozalbes, 2011 #50574]	1	CN(C)CCCN1c2ccccc2CCc2ccccc21	3.875	90.469	127.557	6.48	280.415	280.194	2	0	4	0	2	0	2	21	45	3	2	0	1	0	0	1	2	0	0	0.368421
Imipramine		CN(C)CCCN1c2ccccc2CCc2ccccc21	InChI=1S/C19H24N2/c1-20(2)14-7-15-21-18-10-5-3-8-16(18)12-13-17-9-4-6-11-19(17)21/h3-6,8-11H,7,12-15H2,1-2H3	false			21.79		14	[Skolnik, 2010 #50606]	1	CN(C)CCCN1c2ccccc2CCc2ccccc21	3.875	90.469	127.557	6.48	280.415	280.194	2	0	4	0	2	0	2	21	45	3	2	0	1	0	0	1	2	0	0	0.368421
Imiquimod		CC(C)Cn1cnc2c1c1ccccc1nc2N	InChI=1S/C14H16N4/c1-9(2)7-18-8-16-12-13(18)10-5-3-4-6-11(10)17-14(12)15/h3-6,8-9H,7H2,1-2H3,(H2,15,17)	false							0	CC(C)Cn1cnc2c1c1ccccc1[nH]c2=N	2.65307	72.2824	104.798	57.46	240.31	240.137	4	2	2	2	3	0	4	18	34	3	3	0	0	2	0	0	1	0	0	0.285714
Indacaterol		CCc1cc2c(cc1CC)CC(NC[C@H](O)c1ccc(O)c3[nH]c(=O)ccc13)C2	InChI=1S/C24H28N2O3/c1-3-14-9-16-11-18(12-17(16)10-15(14)4-2)25-13-22(28)19-5-7-21(27)24-20(19)6-8-23(29)26-24/h5-10,18,22,25,27-28H,3-4,11-13H2,1-2H3,(H,26,29)/t22-/m0/s1	false							0	CCc1cc2c(cc1CC)CC(NC[C@H](O)c1ccc(O)c3nc(O)ccc13)C2	3.5612	114.429	170.601	85.61	392.499	392.21	5	4	6	4	5	0	5	29	57	4	3	0	1	1	0	0	2	0	1	0.375
Indapamide		CC1Cc2ccccc2N1NC(=O)c1ccc(Cl)c(S(N)(=O)=O)c1	InChI=1S/C16H16ClN3O3S/c1-10-8-11-4-2-3-5-14(11)20(10)19-16(21)12-6-7-13(17)15(9-12)24(18,22)23/h2-7,9-10H,8H2,1H3,(H,19,21)(H2,18,22,23)	false							0	CC1Cc2ccccc2N1N=C(O)c1ccc(Cl)c(S(N)(=O)=O)c1	2.6582	94.078	144.766	95.99	365.842	365.06	6	3	3	2	4	0	8	24	40	3	2	0	1	0	0	1	2	0	0	0.1875
Indecainide		CC(C)NCCCC1(C(N)=O)c2ccccc2-c2ccccc21	InChI=1S/C20H24N2O/c1-14(2)22-13-7-12-20(19(21)23)17-10-5-3-8-15(17)16-9-4-6-11-18(16)20/h3-6,8-11,14,22H,7,12-13H2,1-2H3,(H2,21,23)	false							0	CC(C)NCCCC1(C(=N)O)c2ccccc2-c2ccccc21	4.26657	95.3862	137.432	56.11	308.425	308.189	3	3	6	3	2	0	3	23	47	3	2	0	1	0	0	0	2	0	1	0.35
Indinavir		CC(C)(C)NC(=O)[C@@H]1CN(Cc2cccnc2)CCN1C[C@@H](O)C[C@@H](Cc1ccccc1)C(=O)N[C@H]1c2ccccc2C[C@H]1O	InChI=1S/C36H47N5O4/c1-36(2,3)39-35(45)31-24-40(22-26-12-9-15-37-21-26)16-17-41(31)23-29(42)19-28(18-25-10-5-4-6-11-25)34(44)38-33-30-14-8-7-13-27(30)20-32(33)43/h4-15,21,28-29,31-33,42-43H,16-20,22-24H2,1-3H3,(H,38,44)(H,39,45)/t28-,29+,31+,32-,33+/m1/s1	false			2.58		14	[Skolnik, 2010 #50606]	1	CC(C)(C)N=C(O)[C@@H]1CN(Cc2cccnc2)CCN1C[C@@H](O)C[C@@H](Cc1ccccc1)C(O)=N[C@H]1c2ccccc2C[C@H]1O	4.5475	177.909	266.175	125.01	613.803	613.363	9	4	11	4	7	0	9	45	92	5	3	1	2	1	1	1	2	0	1	0.472222
Indinavir		CC(C)(C)NC(=O)[C@@H]1CN(Cc2cccnc2)CCN1C[C@@H](O)C[C@@H](Cc1ccccc1)C(=O)N[C@H]1c2ccccc2C[C@H]1O	InChI=1S/C36H47N5O4/c1-36(2,3)39-35(45)31-24-40(22-26-12-9-15-37-21-26)16-17-41(31)23-29(42)19-28(18-25-10-5-4-6-11-25)34(44)38-33-30-14-8-7-13-27(30)20-32(33)43/h4-15,21,28-29,31-33,42-43H,16-20,22-24H2,1-3H3,(H,38,44)(H,39,45)/t28-,29+,31+,32-,33+/m1/s1	false			2.4		15	[Lin, 2011 #50607]	1	CC(C)(C)N=C(O)[C@@H]1CN(Cc2cccnc2)CCN1C[C@@H](O)C[C@@H](Cc1ccccc1)C(O)=N[C@H]1c2ccccc2C[C@H]1O	4.5475	177.909	266.175	125.01	613.803	613.363	9	4	11	4	7	0	9	45	92	5	3	1	2	1	1	1	2	0	1	0.472222
Indinavir		CC(C)(C)NC(=O)[C@@H]1CN(Cc2cccnc2)CCN1C[C@@H](O)C[C@@H](Cc1ccccc1)C(=O)N[C@H]1c2ccccc2C[C@H]1O	InChI=1S/C36H47N5O4/c1-36(2,3)39-35(45)31-24-40(22-26-12-9-15-37-21-26)16-17-41(31)23-29(42)19-28(18-25-10-5-4-6-11-25)34(44)38-33-30-14-8-7-13-27(30)20-32(33)43/h4-15,21,28-29,31-33,42-43H,16-20,22-24H2,1-3H3,(H,38,44)(H,39,45)/t28-,29+,31+,32-,33+/m1/s1	false		Y	15.2		15	[Lin, 2011 #50607]	1	CC(C)(C)N=C(O)[C@@H]1CN(Cc2cccnc2)CCN1C[C@@H](O)C[C@@H](Cc1ccccc1)C(O)=N[C@H]1c2ccccc2C[C@H]1O	4.5475	177.909	266.175	125.01	613.803	613.363	9	4	11	4	7	0	9	45	92	5	3	1	2	1	1	1	2	0	1	0.472222
Indomethacin		COc1ccc2c(c1)c(CC(=O)O)c(C)n2C(=O)c1ccc(Cl)cc1	InChI=1S/C19H16ClNO4/c1-11-15(10-18(22)23)16-9-14(25-2)7-8-17(16)21(11)19(24)12-3-5-13(20)6-4-12/h3-9H,10H2,1-2H3,(H,22,23)	false			109.33		1	[Bergström, 2003 #46306]	1	COc1ccc2c(c1)c(CC(=O)O)c(C)n2C(=O)c1ccc(Cl)cc1	3.92732	95.7473	148.948	68.53	357.793	357.077	5	1	4	1	4	0	6	25	41	3	3	0	0	1	0	0	2	0	0	0.157895
Indomethacin		COc1ccc2c(c1)c(CC(=O)O)c(C)n2C(=O)c1ccc(Cl)cc1	InChI=1S/C19H16ClNO4/c1-11-15(10-18(22)23)16-9-14(25-2)7-8-17(16)21(11)19(24)12-3-5-13(20)6-4-12/h3-9H,10H2,1-2H3,(H,22,23)	false			20.4174	-4.69	2	[Hou, 2004 #14508]	1	COc1ccc2c(c1)c(CC(=O)O)c(C)n2C(=O)c1ccc(Cl)cc1	3.92732	95.7473	148.948	68.53	357.793	357.077	5	1	4	1	4	0	6	25	41	3	3	0	0	1	0	0	2	0	0	0.157895
Indomethacin		COc1ccc2c(c1)c(CC(=O)O)c(C)n2C(=O)c1ccc(Cl)cc1	InChI=1S/C19H16ClNO4/c1-11-15(10-18(22)23)16-9-14(25-2)7-8-17(16)21(11)19(24)12-3-5-13(20)6-4-12/h3-9H,10H2,1-2H3,(H,22,23)	false			29.5121	-4.53	5	[Gozalbes, 2011 #50574]	1	COc1ccc2c(c1)c(CC(=O)O)c(C)n2C(=O)c1ccc(Cl)cc1	3.92732	95.7473	148.948	68.53	357.793	357.077	5	1	4	1	4	0	6	25	41	3	3	0	0	1	0	0	2	0	0	0.157895
Ingenol Mebutate		C/C=C(/C)C(=O)O[C@H]1C(C)=C[C@]23C(=O)[C@@H](C=C(CO)[C@@H](O)[C@]12O)[C@H]1[C@@H](C[C@H]3C)C1(C)C	InChI=1S/C25H34O6/c1-7-12(2)22(29)31-21-13(3)10-24-14(4)8-17-18(23(17,5)6)16(20(24)28)9-15(11-26)19(27)25(21,24)30/h7,9-10,14,16-19,21,26-27,30H,8,11H2,1-6H3/b12-7-/t14-,16+,17-,18+,19-,21+,24+,25+/m1/s1	false							0	C/C=C(/C)C(=O)O[C@H]1C(C)=C[C@]23C(=O)[C@@H](C=C(CO)[C@@H](O)[C@]12O)[C@H]1[C@@H](C[C@H]3C)C1(C)C	2.3323	114.665	183.225	104.06	430.541	430.236	6	3	3	3	6	0	6	31	65	4	0	2	4	0	0	0	0	2	4	0.68
Iobenguane		NC(N)=NCc1cccc(I)c1	InChI=1S/C8H10IN3/c9-7-3-1-2-6(4-7)5-12-8(10)11/h1-4H,5H2,(H4,10,11,12)	false							0	N=C(N)NCc1cccc(I)c1	1.27427	57.9128	84.9982	61.9	275.093	274.992	3	4	2	3	1	0	4	12	22	1	1	0	0	0	0	0	1	0	0	0.125
Iodipamide		O=C(O)c1c(I)cc(I)c(NC(=O)CCCCC(=O)Nc2c(I)cc(I)c(C(=O)O)c2I)c1I	InChI=1S/C20H14I6N2O6/c21-7-5-9(23)17(15(25)13(7)19(31)32)27-11(29)3-1-2-4-12(30)28-18-10(24)6-8(22)14(16(18)26)20(33)34/h5-6H,1-4H2,(H,27,29)(H,28,30)(H,31,32)(H,33,34)	false							0	O=C(O)c1c(I)cc(I)c(N=C(O)CCCCC(O)=Nc2c(I)cc(I)c(C(=O)O)c2I)c1I	8.1472	181.02	276.27	139.78	1139.76	1139.51	8	4	9	4	4	0	14	34	48	2	2	0	0	0	0	0	2	0	0	0.2
Iodixanol		CC(=O)N(CC(O)CN(C(C)=O)c1c(I)c(C(=O)NCC(O)CO)c(I)c(C(=O)NCC(O)CO)c1I)c1c(I)c(C(=O)NCC(O)CO)c(I)c(C(=O)NCC(O)CO)c1I	InChI=1S/C35H44I6N6O15/c1-13(52)46(30-26(38)20(32(59)42-3-15(54)9-48)24(36)21(27(30)39)33(60)43-4-16(55)10-49)7-19(58)8-47(14(2)53)31-28(40)22(34(61)44-5-17(56)11-50)25(37)23(29(31)41)35(62)45-6-18(57)12-51/h15-19,48-51,54-58H,3-12H2,1-2H3,(H,42,59)(H,43,60)(H,44,61)(H,45,62)	false							0	CC(=O)N(CC(O)CN(C(C)=O)c1c(I)c(C(O)=NCC(O)CO)c(I)c(C(O)=NCC(O)CO)c1I)c1c(I)c(C(O)=NCC(O)CO)c(I)c(C(O)=NCC(O)CO)c1I	0.7123	279.748	436.202	353.05	1550.19	1549.71	21	13	22	13	15	2	27	62	106	2	2	0	0	0	0	0	2	0	0	0.485714
Iohexol		CC(=O)N(CC(O)CO)c1c(I)c(C(=O)NCC(O)CO)c(I)c(C(=O)NCC(O)CO)c1I	InChI=1S/C19H26I3N3O9/c1-8(29)25(4-11(32)7-28)17-15(21)12(18(33)23-2-9(30)5-26)14(20)13(16(17)22)19(34)24-3-10(31)6-27/h9-11,26-28,30-32H,2-7H2,1H3,(H,23,33)(H,24,34)	false							0	CC(=O)N(CC(O)CO)c1c(I)c(C(O)=NCC(O)CO)c(I)c(C(O)=NCC(O)CO)c1I	-0.4779	149.963	236.027	206.87	821.141	820.88	12	8	12	8	9	1	15	34	60	1	1	0	0	0	0	0	1	0	0	0.526316
Iophendylate		CCOC(=O)CCCCCCCCC(C)c1ccccc1I	InChI=1S/C19H29IO2/c1-3-22-19(21)15-9-7-5-4-6-8-12-16(2)17-13-10-11-14-18(17)20/h10-11,13-14,16H,3-9,12,15H2,1-2H3	false							0	CCOC(=O)CCCCCCCCC(C)c1ccccc1I	6.0786	101.143	148.713	26.3	416.343	416.121	2	0	11	0	2	0	3	22	51	1	1	0	0	0	0	0	1	0	0	0.631579
Ipratropium bromide		[Br-].CC(C)[N@@+]1(C)[C@@H]2CC[C@H]1C[C@@H](OC(=O)C(CO)c1ccccc1)C2	InChI=1S/C20H30NO3.BrH/c1-14(2)21(3)16-9-10-17(21)12-18(11-16)24-20(23)19(13-22)15-7-5-4-6-8-15;/h4-8,14,16-19,22H,9-13H2,1-3H3;1H/q+1;/p-1/t16-,17+,18+,19?,21+;	false							0	[Br-].CC(C)[N@@+]1(C)[C@@H]2CC[C@H]1C[C@@H](OC(=O)C(CO)c1ccccc1)C2	-0.1419	93.5132	161.081	46.53	412.368	411.141	4	1	5	1	3	0	5	25	55	3	1	2	2	0	2	2	1	0	0	0.65
Irbesartan		CCCCC1=NC2(CCCC2)C(=O)N1Cc1ccc(-c2ccccc2-c2nn[nH]n2)cc1	InChI=1S/C25H28N6O/c1-2-3-10-22-26-25(15-6-7-16-25)24(32)31(22)17-18-11-13-19(14-12-18)20-8-4-5-9-21(20)23-27-29-30-28-23/h4-5,8-9,11-14H,2-3,6-7,10,15-17H2,1H3,(H,27,28,29,30)	false							0	CCCCC1=NC2(CCCC2)C(=O)N1Cc1ccc(-c2ccccc2-c2nn[nH]n2)cc1	4.7774	123.759	187.503	87.13	428.54	428.232	7	1	7	1	5	1	7	32	60	5	3	1	2	1	0	1	2	1	1	0.4
Irinotecan		CCc1c2c(nc3ccc(OC(=O)N4CCC(N5CCCCC5)CC4)cc31)-c1cc3c(c(=O)n1C2)COC(=O)[C@]3(O)CC	InChI=1S/C33H38N4O6/c1-3-22-23-16-21(43-32(40)36-14-10-20(11-15-36)35-12-6-5-7-13-35)8-9-27(23)34-29-24(22)18-37-28(29)17-26-25(30(37)38)19-42-31(39)33(26,41)4-2/h8-9,16-17,20,41H,3-7,10-15,18-19H2,1-2H3/t33-/m0/s1	false			1.2		15	[Lin, 2011 #50607]	1	CCc1c2c(nc3ccc(OC(=O)N4CCC(N5CCCCC5)CC4)cc31)-c1cc3c(c(=O)n1C2)COC(=O)[C@]3(O)CC	4.0911	159.946	249.756	114.2	586.689	586.279	10	1	4	1	9	1	10	43	81	7	3	2	4	2	2	4	1	0	0	0.515152
Irinotecan		CCc1c2c(nc3ccc(OC(=O)N4CCC(N5CCCCC5)CC4)cc31)-c1cc3c(c(=O)n1C2)COC(=O)[C@]3(O)CC	InChI=1S/C33H38N4O6/c1-3-22-23-16-21(43-32(40)36-14-10-20(11-15-36)35-12-6-5-7-13-35)8-9-27(23)34-29-24(22)18-37-28(29)17-26-25(30(37)38)19-42-31(39)33(26,41)4-2/h8-9,16-17,20,41H,3-7,10-15,18-19H2,1-2H3/t33-/m0/s1	false		Y	1.5		15	[Lin, 2011 #50607]	1	CCc1c2c(nc3ccc(OC(=O)N4CCC(N5CCCCC5)CC4)cc31)-c1cc3c(c(=O)n1C2)COC(=O)[C@]3(O)CC	4.0911	159.946	249.756	114.2	586.689	586.279	10	1	4	1	9	1	10	43	81	7	3	2	4	2	2	4	1	0	0	0.515152
Irinotecan		CCc1c2c(nc3ccc(OC(=O)N4CCC(N5CCCCC5)CC4)cc31)-c1cc3c(c(=O)n1C2)COC(=O)[C@]3(O)CC	InChI=1S/C33H38N4O6/c1-3-22-23-16-21(43-32(40)36-14-10-20(11-15-36)35-12-6-5-7-13-35)8-9-27(23)34-29-24(22)18-37-28(29)17-26-25(30(37)38)19-42-31(39)33(26,41)4-2/h8-9,16-17,20,41H,3-7,10-15,18-19H2,1-2H3/t33-/m0/s1	false			1.4		15	[Lin, 2011 #50607]	1	CCc1c2c(nc3ccc(OC(=O)N4CCC(N5CCCCC5)CC4)cc31)-c1cc3c(c(=O)n1C2)COC(=O)[C@]3(O)CC	4.0911	159.946	249.756	114.2	586.689	586.279	10	1	4	1	9	1	10	43	81	7	3	2	4	2	2	4	1	0	0	0.515152
Irinotecan		CCc1c2c(nc3ccc(OC(=O)N4CCC(N5CCCCC5)CC4)cc31)-c1cc3c(c(=O)n1C2)COC(=O)[C@]3(O)CC	InChI=1S/C33H38N4O6/c1-3-22-23-16-21(43-32(40)36-14-10-20(11-15-36)35-12-6-5-7-13-35)8-9-27(23)34-29-24(22)18-37-28(29)17-26-25(30(37)38)19-42-31(39)33(26,41)4-2/h8-9,16-17,20,41H,3-7,10-15,18-19H2,1-2H3/t33-/m0/s1	false		Y	2.3		15	[Lin, 2011 #50607]	1	CCc1c2c(nc3ccc(OC(=O)N4CCC(N5CCCCC5)CC4)cc31)-c1cc3c(c(=O)n1C2)COC(=O)[C@]3(O)CC	4.0911	159.946	249.756	114.2	586.689	586.279	10	1	4	1	9	1	10	43	81	7	3	2	4	2	2	4	1	0	0	0.515152
Isocarboxazid		Cc1cc(C(=O)NNCc2ccccc2)no1	InChI=1S/C12H13N3O2/c1-9-7-11(15-17-9)12(16)14-13-8-10-5-3-2-4-6-10/h2-7,13H,8H2,1H3,(H,14,16)	false							0	Cc1cc(C(=O)NNCc2ccccc2)no1	1.41762	61.9879	98.78	67.16	231.255	231.101	5	2	4	2	4	1	5	17	30	2	2	0	0	1	0	0	1	0	0	0.166667
Isoetharine		CCC(NC(C)C)C(O)c1ccc(O)c(O)c1	InChI=1S/C13H21NO3/c1-4-10(14-8(2)3)13(17)9-5-6-11(15)12(16)7-9/h5-8,10,13-17H,4H2,1-3H3	false							0	CCC(NC(C)C)C(O)c1ccc(O)c(O)c1	1.9078	67.0821	101.919	72.72	239.315	239.152	4	4	5	4	4	0	4	17	38	1	1	0	0	0	0	0	1	0	0	0.538462
Isoflurane		FC(F)OC(Cl)C(F)(F)F	InChI=1S/C3H2ClF5O/c4-1(3(7,8)9)10-2(5)6/h1-2H	true							0	FC(F)OC(Cl)C(F)(F)F	2.3528	22.785	57.7136	9.23	184.491	183.971	1	0	2	0	1	0	7	10	12	0	0	0	0	0	0	0	0	0	0	1
Isoflurophate		CC(C)OP(=O)(F)OC(C)C	InChI=1S/C6H14FO3P/c1-5(2)9-11(7,8)10-6(3)4/h5-6H,1-4H3	true							0	CC(C)OP(=O)(F)OC(C)C	2.914	41.1565	66.5419	35.53	184.147	184.066	3	0	4	0	3	0	5	11	25	0	0	0	0	0	0	0	0	0	0	1
Isometheptene		CNC(C)CCC=C(C)C	InChI=1S/C9H19N/c1-8(2)6-5-7-9(3)10-4/h6,9-10H,5,7H2,1-4H3	false							0	CNC(C)CCC=C(C)C	2.3407	47.1867	64.519	12.03	141.258	141.152	1	1	4	1	1	0	1	10	29	0	0	0	0	0	0	0	0	0	0	0.777778
Isoniazid		NNC(=O)c1ccncc1	InChI=1S/C6H7N3O/c7-9-6(10)5-1-3-8-4-2-5/h1-4H,7H2,(H,9,10)	false							0	NNC(=O)c1ccncc1	-0.3149	35.8906	58.0374	68.01	137.142	137.059	4	3	1	2	3	1	4	10	17	1	1	0	0	1	0	0	0	0	0	0
Isopropamide		CC(C)[N+](C)(CCC(C(N)=O)(c1ccccc1)c1ccccc1)C(C)C	InChI=1S/C23H32N2O/c1-18(2)25(5,19(3)4)17-16-23(22(24)26,20-12-8-6-9-13-20)21-14-10-7-11-15-21/h6-15,18-19H,16-17H2,1-5H3,(H-,24,26)/p+1	false							0	CC(C)[N+](C)(CCC(C(=N)O)(c1ccccc1)c1ccccc1)C(C)C	5.16147	109.96	157.952	44.08	353.53	353.259	3	2	8	2	1	0	3	26	59	2	2	0	0	0	0	0	2	0	0	0.434783
Isoproterenol		CC(C)NCC(O)c1ccc(O)c(O)c1	InChI=1S/C11H17NO3/c1-7(2)12-6-11(15)8-3-4-9(13)10(14)5-8/h3-5,7,11-15H,6H2,1-2H3	false							0	CC(C)NCC(O)c1ccc(O)c(O)c1	1.1292	57.8701	89.1887	72.72	211.261	211.121	4	4	4	4	4	0	4	15	32	1	1	0	0	0	0	0	1	0	0	0.454545
Isosorbide Dinitrate		O=[N+]([O-])O[C@@H]1CO[C@@H]2[C@@H](O[N+](=O)[O-])CO[C@H]12	InChI=1S/C6H8N2O8/c9-7(10)15-3-1-13-6-4(16-8(11)12)2-14-5(3)6/h3-6H,1-2H2/t3-,4+,5-,6-/m1/s1	false							0	O=[N+]([O-])O[C@@H]1CO[C@@H]2[C@@H](O[N+](=O)[O-])CO[C@H]12	-1.0622	43.2148	88.2205	123.2	236.136	236.028	10	0	4	0	8	0	10	16	24	2	0	2	2	0	2	2	0	0	0	1
Isosorbide Mononitrate		O=[N+]([O-])O[C@@H]1CO[C@@H]2[C@@H](O)CO[C@H]12	InChI=1S/C6H9NO6/c8-3-1-11-6-4(13-7(9)10)2-12-5(3)6/h3-6,8H,1-2H2/t3-,4+,5+,6+/m0/s1	false							0	O=[N+]([O-])O[C@@H]1CO[C@@H]2[C@@H](O)CO[C@H]12	-1.2782	37.3542	73.2942	91.06	191.139	191.043	7	1	2	1	6	0	7	13	22	2	0	2	2	0	2	2	0	0	0	1
Isothipendyl		CC(CN1c2ccccc2Sc2cccnc21)N(C)C	InChI=1S/C16H19N3S/c1-12(18(2)3)11-19-13-7-4-5-8-14(13)20-15-9-6-10-17-16(15)19/h4-10,12H,11H2,1-3H3	false							0	CC(CN1c2ccccc2Sc2cccnc21)N(C)C	3.6344	84.957	124.17	19.37	285.416	285.13	3	0	3	0	4	0	4	20	39	3	2	0	1	1	0	1	1	0	0	0.3125
Isradipine		COC(=O)C1=C(C)NC(C)=C(C(=O)OC(C)C)C1c1cccc2nonc21	InChI=1S/C19H21N3O5/c1-9(2)26-19(24)15-11(4)20-10(3)14(18(23)25-5)16(15)12-7-6-8-13-17(12)22-27-21-13/h6-9,16,20H,1-5H3	false							0	COC(=O)C1=C(C)NC(C)=C(C(=O)OC(C)C)C1c1cccc2nonc21	2.5822	96.3247	155.709	103.55	371.393	371.148	8	1	4	1	8	0	8	27	48	3	2	0	1	1	0	1	1	0	0	0.368421
Itraconazole		CCC(C)n1ncn(-c2ccc(N3CCN(c4ccc(OC[C@H]5CO[C@](Cn6cncn6)(c6ccc(Cl)cc6Cl)O5)cc4)CC3)cc2)c1=O	InChI=1S/C35H38Cl2N8O4/c1-3-25(2)45-34(46)44(24-40-45)29-7-5-27(6-8-29)41-14-16-42(17-15-41)28-9-11-30(12-10-28)47-19-31-20-48-35(49-31,21-43-23-38-22-39-43)32-13-4-26(36)18-33(32)37/h4-13,18,22-25,31H,3,14-17,19-21H2,1-2H3/t25?,31-,35-/m0/s1	false							0	CCC(C)n1ncn(-c2ccc(N3CCN(c4ccc(OC[C@H]5CO[C@](Cn6cncn6)(c6ccc(Cl)cc6Cl)O5)cc4)CC3)cc2)c1=O	5.5773	188.176	293.884	104.7	705.647	704.239	12	0	11	0	12	0	14	49	87	7	5	2	2	2	2	2	3	0	0	0.371429
Ivacaftor		CC(C)(C)c1cc(C(C)(C)C)c(NC(=O)c2c[nH]c3ccccc3c2=O)cc1O	InChI=1S/C24H28N2O3/c1-23(2,3)16-11-17(24(4,5)6)20(27)12-19(16)26-22(29)15-13-25-18-10-8-7-9-14(18)21(15)28/h7-13,27H,1-6H3,(H,25,28)(H,26,29)	false							0	CC(C)(C)c1cc(C(C)(C)C)c(N=C(O)c2c[nH]c3ccccc3c2=O)cc1O	5.465	118.901	170.32	85.68	392.499	392.21	5	3	2	3	3	0	5	29	57	3	3	0	0	1	0	0	2	0	0	0.333333
Ixabepilone		C/C(=C\c1csc(C)n1)[C@@H]1C[C@@H]2O[C@]2(C)CCC[C@H](C)[C@H](O)[C@H](C)C(=O)C(C)(C)[C@H](O)CC(=O)N1	InChI=1S/C27H42N2O5S/c1-15-9-8-10-27(7)22(34-27)12-20(16(2)11-19-14-35-18(4)28-19)29-23(31)13-21(30)26(5,6)25(33)17(3)24(15)32/h11,14-15,17,20-22,24,30,32H,8-10,12-13H2,1-7H3,(H,29,31)/b16-11+/t15-,17-,20-,21+,22-,24-,27+/m0/s1	false							0	C/C(=C\c1csc(C)n1)[C@@H]1C[C@@H]2O[C@]2(C)CCC[C@H](C)[C@H](O)[C@H](C)C(=O)C(C)(C)[C@H](O)CC(O)=N1	4.89082	139.846	212.902	115.54	506.709	506.281	7	3	2	3	7	0	8	35	77	3	1	1	2	1	1	2	0	0	0	0.740741
Josamycin		CO[C@H]1[C@H](OC(C)=O)CC(=O)O[C@H](C)CC=CC=C[C@H](O)[C@H](C)C[C@H](CC=O)[C@@H]1O[C@@H]1O[C@H](C)[C@@H](O[C@H]2C[C@@](C)(O)[C@@H](OC(=O)CC(C)C)[C@H](C)O2)[C@H](N(C)C)[C@H]1O	InChI=1S/C42H69NO15/c1-23(2)19-32(47)56-40-27(6)53-34(22-42(40,8)50)57-37-26(5)54-41(36(49)35(37)43(9)10)58-38-29(17-18-44)20-24(3)30(46)16-14-12-13-15-25(4)52-33(48)21-31(39(38)51-11)55-28(7)45/h12-14,16,18,23-27,29-31,34-41,46,49-50H,15,17,19-22H2,1-11H3/b13-12+,16-14+/t24-,25-,26-,27+,29+,30+,31-,34+,35-,36-,37-,38+,39+,40+,41+,42-/m1/s1	false							0	CO[C@H]1[C@H](OC(C)=O)CC(=O)O[C@H](C)C/C=C/C=C/[C@H](O)[C@H](C)C[C@H](CC=O)[C@@H]1O[C@@H]1O[C@H](C)[C@@H](O[C@H]2C[C@@](C)(O)[C@@H](OC(=O)CC(C)C)[C@H](C)O2)[C@H](N(C)C)[C@H]1O	3.0134	209.851	343.002	206.05	828.006	827.467	16	3	12	3	16	0	16	58	127	3	0	2	3	0	2	3	0	0	0	0.809524
Kanamycin		NC[C@H]1O[C@H](O[C@H]2[C@H](O)[C@@H](O[C@H]3O[C@H](CO)[C@@H](O)[C@H](N)[C@H]3O)[C@H](N)C[C@@H]2N)[C@H](O)[C@@H](O)[C@@H]1O	InChI=1S/C18H36N4O11/c19-2-6-10(25)12(27)13(28)18(30-6)33-16-5(21)1-4(20)15(14(16)29)32-17-11(26)8(22)9(24)7(3-23)31-17/h4-18,23-29H,1-3,19-22H2/t4-,5+,6-,7-,8+,9-,10-,11-,12+,13-,14-,15+,16-,17-,18-/m1/s1	false							0	NC[C@H]1O[C@H](O[C@H]2[C@H](O)[C@@H](O[C@H]3O[C@H](CO)[C@@H](O)[C@H](N)[C@H]3O)[C@H](N)C[C@@H]2N)[C@H](O)[C@@H](O)[C@@H]1O	-7.2914	107.792	189.299	282.61	484.503	484.238	15	15	6	11	15	0	15	33	69	3	0	3	3	0	2	2	0	1	1	1
Ketamine		CNC1(c2ccccc2Cl)CCCCC1=O	InChI=1S/C13H16ClNO/c1-15-13(9-5-4-8-12(13)16)10-6-2-3-7-11(10)14/h2-3,6-7,15H,4-5,8-9H2,1H3	false							0	CNC1(c2ccccc2Cl)CCCCC1=O	2.8978	65.6647	100.995	29.1	237.73	237.092	2	1	2	1	2	0	3	16	32	2	1	1	1	0	0	0	1	1	1	0.461538
Ketazolam		CC1=CC(=O)N2CC(=O)N(C)c3ccc(Cl)cc3C2(c2ccccc2)O1	InChI=1S/C20H17ClN2O3/c1-13-10-18(24)23-12-19(25)22(2)17-9-8-15(21)11-16(17)20(23,26-13)14-6-4-3-5-7-14/h3-11H,12H2,1-2H3	false							0	CC1=CC(=O)N2CC(=O)N(C)c3ccc(Cl)cc3C2(c2ccccc2)O1	3.2801	98.639	155.966	49.85	368.82	368.093	5	0	1	0	3	2	6	26	43	4	2	0	2	0	0	2	2	0	0	0.2
Ketoconazole		CC(=O)N1CCN(c2ccc(OCC3COC(Cn4ccnc4)(c4ccc(Cl)cc4Cl)O3)cc2)CC1	InChI=1S/C26H28Cl2N4O4/c1-19(33)31-10-12-32(13-11-31)21-3-5-22(6-4-21)34-15-23-16-35-26(36-23,17-30-9-8-29-18-30)24-7-2-20(27)14-25(24)28/h2-9,14,18,23H,10-13,15-17H2,1H3	false			10.8		4	[Balimane, 2006 #11478]	1	CC(=O)N1CCN(c2ccc(OCC3COC(Cn4ccnc4)(c4ccc(Cl)cc4Cl)O3)cc2)CC1	4.2058	137.596	219.815	69.06	531.44	530.149	8	0	7	0	7	1	10	36	64	5	3	2	2	1	2	2	2	0	0	0.384615
Ketoconazole		CC(=O)N1CCN(c2ccc(OCC3COC(Cn4ccnc4)(c4ccc(Cl)cc4Cl)O3)cc2)CC1	InChI=1S/C26H28Cl2N4O4/c1-19(33)31-10-12-32(13-11-31)21-3-5-22(6-4-21)34-15-23-16-35-26(36-23,17-30-9-8-29-18-30)24-7-2-20(27)14-25(24)28/h2-9,14,18,23H,10-13,15-17H2,1H3	false			9.5		9	[Marino, 2005 #50602]	1	CC(=O)N1CCN(c2ccc(OCC3COC(Cn4ccnc4)(c4ccc(Cl)cc4Cl)O3)cc2)CC1	4.2058	137.596	219.815	69.06	531.44	530.149	8	0	7	0	7	1	10	36	64	5	3	2	2	1	2	2	2	0	0	0.384615
Ketoconazole		CC(=O)N1CCN(c2ccc(OCC3COC(Cn4ccnc4)(c4ccc(Cl)cc4Cl)O3)cc2)CC1	InChI=1S/C26H28Cl2N4O4/c1-19(33)31-10-12-32(13-11-31)21-3-5-22(6-4-21)34-15-23-16-35-26(36-23,17-30-9-8-29-18-30)24-7-2-20(27)14-25(24)28/h2-9,14,18,23H,10-13,15-17H2,1H3	false			20.8		9	[Marino, 2005 #50602]	1	CC(=O)N1CCN(c2ccc(OCC3COC(Cn4ccnc4)(c4ccc(Cl)cc4Cl)O3)cc2)CC1	4.2058	137.596	219.815	69.06	531.44	530.149	8	0	7	0	7	1	10	36	64	5	3	2	2	1	2	2	2	0	0	0.384615
Ketoconazole		CC(=O)N1CCN(c2ccc(OCC3COC(Cn4ccnc4)(c4ccc(Cl)cc4Cl)O3)cc2)CC1	InChI=1S/C26H28Cl2N4O4/c1-19(33)31-10-12-32(13-11-31)21-3-5-22(6-4-21)34-15-23-16-35-26(36-23,17-30-9-8-29-18-30)24-7-2-20(27)14-25(24)28/h2-9,14,18,23H,10-13,15-17H2,1H3	false			15.95		14	[Skolnik, 2010 #50606]	1	CC(=O)N1CCN(c2ccc(OCC3COC(Cn4ccnc4)(c4ccc(Cl)cc4Cl)O3)cc2)CC1	4.2058	137.596	219.815	69.06	531.44	530.149	8	0	7	0	7	1	10	36	64	5	3	2	2	1	2	2	2	0	0	0.384615
Ketoconazole		CC(=O)N1CCN(c2ccc(OCC3COC(Cn4ccnc4)(c4ccc(Cl)cc4Cl)O3)cc2)CC1	InChI=1S/C26H28Cl2N4O4/c1-19(33)31-10-12-32(13-11-31)21-3-5-22(6-4-21)34-15-23-16-35-26(36-23,17-30-9-8-29-18-30)24-7-2-20(27)14-25(24)28/h2-9,14,18,23H,10-13,15-17H2,1H3	false			18		15	[Lin, 2011 #50607]	1	CC(=O)N1CCN(c2ccc(OCC3COC(Cn4ccnc4)(c4ccc(Cl)cc4Cl)O3)cc2)CC1	4.2058	137.596	219.815	69.06	531.44	530.149	8	0	7	0	7	1	10	36	64	5	3	2	2	1	2	2	2	0	0	0.384615
Ketoconazole		CC(=O)N1CCN(c2ccc(OCC3COC(Cn4ccnc4)(c4ccc(Cl)cc4Cl)O3)cc2)CC1	InChI=1S/C26H28Cl2N4O4/c1-19(33)31-10-12-32(13-11-31)21-3-5-22(6-4-21)34-15-23-16-35-26(36-23,17-30-9-8-29-18-30)24-7-2-20(27)14-25(24)28/h2-9,14,18,23H,10-13,15-17H2,1H3	false		Y	26.2		15	[Lin, 2011 #50607]	1	CC(=O)N1CCN(c2ccc(OCC3COC(Cn4ccnc4)(c4ccc(Cl)cc4Cl)O3)cc2)CC1	4.2058	137.596	219.815	69.06	531.44	530.149	8	0	7	0	7	1	10	36	64	5	3	2	2	1	2	2	2	0	0	0.384615
Ketoprofen		CC(C(=O)O)c1cccc(C(=O)c2ccccc2)c1	InChI=1S/C16H14O3/c1-11(16(18)19)13-8-5-9-14(10-13)15(17)12-6-3-2-4-7-12/h2-11H,1H3,(H,18,19)	false			20.1		3	[Corti, 2006 #11470]	1	CC(C(=O)O)c1cccc(C(=O)c2ccccc2)c1	3.1057	72.3673	111.066	54.37	254.285	254.094	3	1	4	1	2	0	3	19	33	2	2	0	0	0	0	0	2	0	0	0.125
Ketoprofen		CC(C(=O)O)c1cccc(C(=O)c2ccccc2)c1	InChI=1S/C16H14O3/c1-11(16(18)19)13-8-5-9-14(10-13)15(17)12-6-3-2-4-7-12/h2-11H,1H3,(H,18,19)	false			25		4	[Balimane, 2006 #11478]	1	CC(C(=O)O)c1cccc(C(=O)c2ccccc2)c1	3.1057	72.3673	111.066	54.37	254.285	254.094	3	1	4	1	2	0	3	19	33	2	2	0	0	0	0	0	2	0	0	0.125
Ketoprofen		CC(C(=O)O)c1cccc(C(=O)c2ccccc2)c1	InChI=1S/C16H14O3/c1-11(16(18)19)13-8-5-9-14(10-13)15(17)12-6-3-2-4-7-12/h2-11H,1H3,(H,18,19)	false			46.7735	-4.33	5	[Gozalbes, 2011 #50574]	1	CC(C(=O)O)c1cccc(C(=O)c2ccccc2)c1	3.1057	72.3673	111.066	54.37	254.285	254.094	3	1	4	1	2	0	3	19	33	2	2	0	0	0	0	0	2	0	0	0.125
Ketoprofen		CC(C(=O)O)c1cccc(C(=O)c2ccccc2)c1	InChI=1S/C16H14O3/c1-11(16(18)19)13-8-5-9-14(10-13)15(17)12-6-3-2-4-7-12/h2-11H,1H3,(H,18,19)	false			67.9		6	[Peng, 2014 #50571]	1	CC(C(=O)O)c1cccc(C(=O)c2ccccc2)c1	3.1057	72.3673	111.066	54.37	254.285	254.094	3	1	4	1	2	0	3	19	33	2	2	0	0	0	0	0	2	0	0	0.125
Ketoprofen		CC(C(=O)O)c1cccc(C(=O)c2ccccc2)c1	InChI=1S/C16H14O3/c1-11(16(18)19)13-8-5-9-14(10-13)15(17)12-6-3-2-4-7-12/h2-11H,1H3,(H,18,19)	false			39.5		13	[Uchida, 2009 #50555]	1	CC(C(=O)O)c1cccc(C(=O)c2ccccc2)c1	3.1057	72.3673	111.066	54.37	254.285	254.094	3	1	4	1	2	0	3	19	33	2	2	0	0	0	0	0	2	0	0	0.125
Ketoprofen		CC(C(=O)O)c1cccc(C(=O)c2ccccc2)c1	InChI=1S/C16H14O3/c1-11(16(18)19)13-8-5-9-14(10-13)15(17)12-6-3-2-4-7-12/h2-11H,1H3,(H,18,19)	false			39.2		13	[Uchida, 2009 #50555]	1	CC(C(=O)O)c1cccc(C(=O)c2ccccc2)c1	3.1057	72.3673	111.066	54.37	254.285	254.094	3	1	4	1	2	0	3	19	33	2	2	0	0	0	0	0	2	0	0	0.125
Ketoprofen		CC(C(=O)O)c1cccc(C(=O)c2ccccc2)c1	InChI=1S/C16H14O3/c1-11(16(18)19)13-8-5-9-14(10-13)15(17)12-6-3-2-4-7-12/h2-11H,1H3,(H,18,19)	false			41.3		13	[Uchida, 2009 #50555]	1	CC(C(=O)O)c1cccc(C(=O)c2ccccc2)c1	3.1057	72.3673	111.066	54.37	254.285	254.094	3	1	4	1	2	0	3	19	33	2	2	0	0	0	0	0	2	0	0	0.125
Ketoprofen		CC(C(=O)O)c1cccc(C(=O)c2ccccc2)c1	InChI=1S/C16H14O3/c1-11(16(18)19)13-8-5-9-14(10-13)15(17)12-6-3-2-4-7-12/h2-11H,1H3,(H,18,19)	false			18.49		14	[Skolnik, 2010 #50606]	1	CC(C(=O)O)c1cccc(C(=O)c2ccccc2)c1	3.1057	72.3673	111.066	54.37	254.285	254.094	3	1	4	1	2	0	3	19	33	2	2	0	0	0	0	0	2	0	0	0.125
Ketorolac		O=C(O)C1CCn2c(C(=O)c3ccccc3)ccc21	InChI=1S/C15H13NO3/c17-14(10-4-2-1-3-5-10)13-7-6-12-11(15(18)19)8-9-16(12)13/h1-7,11H,8-9H2,(H,18,19)	false			8.31764	-5.08	5	[Gozalbes, 2011 #50574]	1	O=C(O)C1CCn2c(C(=O)c3ccccc3)ccc21	2.291	69.3003	109.844	59.3	255.273	255.09	4	1	3	1	3	0	4	19	32	3	2	0	1	1	0	1	1	0	0	0.2
Ketotifen		CN1CCC(=C2c3ccsc3C(=O)Cc3ccccc32)CC1	InChI=1S/C19H19NOS/c1-20-9-6-13(7-10-20)18-15-5-3-2-4-14(15)12-17(21)19-16(18)8-11-22-19/h2-5,8,11H,6-7,9-10,12H2,1H3	false							0	CN1CCC(=C2c3ccsc3C(=O)Cc3ccccc32)CC1	4.0144	91.5485	134.633	20.31	309.434	309.119	2	0	0	0	3	0	3	22	41	4	2	1	2	1	1	1	1	0	1	0.315789
Labetalol		CC(CCc1ccccc1)NCC(O)c1ccc(O)c(C(N)=O)c1	InChI=1S/C19H24N2O3/c1-13(7-8-14-5-3-2-4-6-14)21-12-18(23)15-9-10-17(22)16(11-15)19(20)24/h2-6,9-11,13,18,21-23H,7-8,12H2,1H3,(H2,20,24)	false			9.33254	-5.03	2	[Hou, 2004 #14508]	1	CC(CCc1ccccc1)NCC(O)c1ccc(O)c(C(=N)O)c1	2.91987	94.7518	141.661	96.57	328.412	328.179	5	5	8	5	4	0	5	24	48	2	2	0	0	0	0	0	2	0	0	0.315789
Labetalol		CC(CCc1ccccc1)NCC(O)c1ccc(O)c(C(N)=O)c1	InChI=1S/C19H24N2O3/c1-13(7-8-14-5-3-2-4-6-14)21-12-18(23)15-9-10-17(22)16(11-15)19(20)24/h2-6,9-11,13,18,21-23H,7-8,12H2,1H3,(H2,20,24)	false			29.5121	-4.53	5	[Gozalbes, 2011 #50574]	1	CC(CCc1ccccc1)NCC(O)c1ccc(O)c(C(=N)O)c1	2.91987	94.7518	141.661	96.57	328.412	328.179	5	5	8	5	4	0	5	24	48	2	2	0	0	0	0	0	2	0	0	0.315789
Labetalol		CC(CCc1ccccc1)NCC(O)c1ccc(O)c(C(N)=O)c1	InChI=1S/C19H24N2O3/c1-13(7-8-14-5-3-2-4-6-14)21-12-18(23)15-9-10-17(22)16(11-15)19(20)24/h2-6,9-11,13,18,21-23H,7-8,12H2,1H3,(H2,20,24)	false			2.8		15	[Lin, 2011 #50607]	1	CC(CCc1ccccc1)NCC(O)c1ccc(O)c(C(=N)O)c1	2.91987	94.7518	141.661	96.57	328.412	328.179	5	5	8	5	4	0	5	24	48	2	2	0	0	0	0	0	2	0	0	0.315789
Labetalol		CC(CCc1ccccc1)NCC(O)c1ccc(O)c(C(N)=O)c1	InChI=1S/C19H24N2O3/c1-13(7-8-14-5-3-2-4-6-14)21-12-18(23)15-9-10-17(22)16(11-15)19(20)24/h2-6,9-11,13,18,21-23H,7-8,12H2,1H3,(H2,20,24)	false		Y	5.7		15	[Lin, 2011 #50607]	1	CC(CCc1ccccc1)NCC(O)c1ccc(O)c(C(=N)O)c1	2.91987	94.7518	141.661	96.57	328.412	328.179	5	5	8	5	4	0	5	24	48	2	2	0	0	0	0	0	2	0	0	0.315789
Lacosamide		COC[C@@H](NC(C)=O)C(=O)NCc1ccccc1	InChI=1S/C13H18N2O3/c1-10(16)15-12(9-18-2)13(17)14-8-11-6-4-3-5-7-11/h3-7,12H,8-9H2,1-2H3,(H,14,17)(H,15,16)/t12-/m1/s1	false							0	COC[C@@H](N=C(C)O)C(O)=NCc1ccccc1	2.1345	71.6116	106.479	74.41	250.298	250.132	5	2	6	2	3	0	5	18	36	1	1	0	0	0	0	0	1	0	0	0.384615
Lactulose		OC[C@H]1O[C@](O)(CO)[C@@H](O)[C@@H]1O[C@@H]1O[C@H](CO)[C@H](O)[C@H](O)[C@H]1O	InChI=1S/C12H22O11/c13-1-4-6(16)7(17)8(18)11(21-4)22-9-5(2-14)23-12(20,3-15)10(9)19/h4-11,13-20H,1-3H2/t4-,5-,6+,7+,8-,9-,10+,11+,12-/m1/s1	false			0.301995	-6.52	5	[Gozalbes, 2011 #50574]	1	OC[C@H]1O[C@](O)(CO)[C@@H](O)[C@@H]1O[C@@H]1O[C@H](CO)[C@H](O)[C@H](O)[C@H]1O	-5.3956	68.6414	130.436	189.53	342.297	342.116	11	8	5	8	11	0	11	23	45	2	0	2	2	0	2	2	0	0	0	1
Lamivudine		Nc1ccn([C@@H]2CS[C@H](CO)O2)c(=O)n1	InChI=1S/C8H11N3O3S/c9-5-1-2-11(8(13)10-5)6-4-15-7(3-12)14-6/h1-2,6-7,12H,3-4H2,(H2,9,10,13)/t6-,7+/m0/s1	false							0	N=c1ccn([C@@H]2CS[C@H](CO)O2)c(O)n1	-0.35143	53.2003	90.0451	91.36	229.261	229.052	6	3	2	3	7	0	7	15	26	2	1	1	1	1	1	1	0	0	0	0.5
Lamotrigine		Nc1nnc(-c2cccc(Cl)c2Cl)c(N)n1	InChI=1S/C9H7Cl2N5/c10-5-3-1-2-4(6(5)11)7-8(12)14-9(13)16-15-7/h1-3H,(H4,12,13,14,16)	false			33.31		14	[Skolnik, 2010 #50606]	1	N=c1nnc(-c2cccc(Cl)c2Cl)c(N)[nH]1	1.84017	62.1058	100.748	91.44	256.096	255.008	5	4	1	3	4	0	7	16	23	2	2	0	0	1	0	0	1	0	0	0
Lansoprazole		Cc1c(OCC(F)(F)F)ccnc1CS(=O)c1nc2ccccc2[nH]1	InChI=1S/C16H14F3N3O2S/c1-10-13(20-7-6-14(10)24-9-16(17,18)19)8-25(23)15-21-11-4-2-3-5-12(11)22-15/h2-7H,8-9H2,1H3,(H,21,22)	true							0	Cc1c(OCC(F)(F)F)ccnc1CS(=O)c1nc2ccccc2[nH]1	3.51522	86.7301	143.263	67.87	369.368	369.076	5	1	5	1	4	0	9	25	39	3	3	0	0	2	0	0	1	0	0	0.25
Lapatinib		CS(=O)(=O)CCNCc1ccc(-c2ccc3ncnc(Nc4ccc(OCc5cccc(F)c5)c(Cl)c4)c3c2)o1	InChI=1S/C29H26ClFN4O4S/c1-40(36,37)12-11-32-16-23-7-10-27(39-23)20-5-8-26-24(14-20)29(34-18-33-26)35-22-6-9-28(25(30)15-22)38-17-19-3-2-4-21(31)13-19/h2-10,13-15,18,32H,11-12,16-17H2,1H3,(H,33,34,35)	true							0	CS(=O)(=O)CCNCc1ccc(-c2ccc3ncnc(Nc4ccc(OCc5cccc(F)c5)c(Cl)c4)c3c2)o1	6.1391	154.124	235.65	106.35	581.069	580.135	8	2	11	2	8	0	11	40	66	5	5	0	0	2	0	0	3	0	0	0.172414
Latamoxef		CO[C@@]1(NC(=O)C(C(=O)O)c2ccc(O)cc2)C(=O)N2C(C(=O)O)=C(CSc3nnnn3C)CO[C@@H]21	InChI=1S/C20H20N6O9S/c1-25-19(22-23-24-25)36-8-10-7-35-18-20(34-2,17(33)26(18)13(10)16(31)32)21-14(28)12(15(29)30)9-3-5-11(27)6-4-9/h3-6,12,18,27H,7-8H2,1-2H3,(H,21,28)(H,29,30)(H,31,32)/t12?,18-,20+/m1/s1	false							0	CO[C@@]1(N=C(O)C(C(=O)O)c2ccc(O)cc2)C(=O)N2C(C(=O)O)=C(CSc3nnnn3C)CO[C@@H]21	-0.2874	119.057	206.182	209.79	520.48	520.101	15	4	9	4	12	1	16	36	56	4	2	1	2	1	1	2	1	0	0	0.35
Latanoprost		CC(C)OC(=O)CCC/C=C\C[C@@H]1[C@@H](CC[C@@H](O)CCc2ccccc2)[C@H](O)C[C@@H]1O	InChI=1S/C26H40O5/c1-19(2)31-26(30)13-9-4-3-8-12-22-23(25(29)18-24(22)28)17-16-21(27)15-14-20-10-6-5-7-11-20/h3,5-8,10-11,19,21-25,27-29H,4,9,12-18H2,1-2H3/b8-3-/t21-,22+,23+,24-,25+/m0/s1	false							0	CC(C)OC(=O)CCC/C=C\C[C@@H]1[C@@H](CC[C@@H](O)CCc2ccccc2)[C@H](O)C[C@@H]1O	4.1864	122.45	186.693	86.99	432.601	432.288	5	3	13	3	5	0	5	31	71	2	1	1	1	0	0	0	1	1	1	0.653846
Leflunomide		Cc1oncc1C(=O)Nc1ccc(C(F)(F)F)cc1	InChI=1S/C12H9F3N2O2/c1-7-10(6-16-19-7)11(18)17-9-4-2-8(3-5-9)12(13,14)15/h2-6H,1H3,(H,17,18)	true							0	Cc1oncc1C(=O)Nc1ccc(C(F)(F)F)cc1	3.25412	60.6372	105.757	55.13	270.21	270.062	4	1	2	1	3	1	7	19	28	2	2	0	0	1	0	0	1	0	0	0.166667
Lenalidomide		Nc1cccc2c1CN(C1CCC(=O)NC1=O)C2=O	InChI=1S/C13H13N3O3/c14-9-3-1-2-7-8(9)6-16(13(7)19)10-4-5-11(17)15-12(10)18/h1-3,10H,4-6,14H2,(H,15,17,18)	false							0	Nc1cccc2c1CN(C1CCC(O)=NC1=O)C2=O	0.8701	68.8207	109.087	95.99	259.265	259.096	6	3	1	2	3	2	6	19	32	3	1	0	2	0	0	2	1	0	0	0.307692
Lercanidipine		COC(=O)C1=C(C)NC(C)=C(C(=O)OC(C)(C)CN(C)CCC(c2ccccc2)c2ccccc2)C1c1cccc([N+](=O)[O-])c1	InChI=1S/C36H41N3O6/c1-24-31(34(40)44-6)33(28-18-13-19-29(22-28)39(42)43)32(25(2)37-24)35(41)45-36(3,4)23-38(5)21-20-30(26-14-9-7-10-15-26)27-16-11-8-12-17-27/h7-19,22,30,33,37H,20-21,23H2,1-6H3	false							0	COC(=O)C1=C(C)NC(C)=C(C(=O)OC(C)(C)CN(C)CCC(c2ccccc2)c2ccccc2)C1c1cccc([N+](=O)[O-])c1	6.4784	173.401	264.242	111.01	611.739	611.3	9	1	12	1	8	0	9	45	86	4	3	0	1	0	0	1	3	0	0	0.333333
Letrozole		N#Cc1ccc(C(c2ccc(C#N)cc2)n2cncn2)cc1	InChI=1S/C17H11N5/c18-9-13-1-5-15(6-2-13)17(22-12-20-11-21-22)16-7-3-14(10-19)4-8-16/h1-8,11-12,17H	false							0	N#Cc1ccc(C(c2ccc(C#N)cc2)n2cncn2)cc1	2.65916	79.577	127.252	78.29	285.31	285.101	5	0	3	0	5	0	5	22	33	3	3	0	0	1	0	0	2	0	0	0.0588235
Leucovorin		Nc1nc(=O)c2c([nH]1)NCC(CNc1ccc(C(=O)N[C@H](CCC(=O)O)C(=O)O)cc1)N2C=O	InChI=1S/C20H23N7O7/c21-20-25-16-15(18(32)26-20)27(9-28)12(8-23-16)7-22-11-3-1-10(2-4-11)17(31)24-13(19(33)34)5-6-14(29)30/h1-4,9,12-13,22H,5-8H2,(H,24,31)(H,29,30)(H,33,34)(H4,21,23,25,26,32)/t12?,13-/m1/s1	false							0	N=c1nc(O)c2c([nH]1)NCC(CNc1ccc(C(=O)N[C@H](CCC(=O)O)C(=O)O)cc1)N2C=O	-0.48843	117.619	191.695	220.83	473.446	473.166	14	8	10	8	9	2	14	34	57	3	2	0	1	1	0	1	1	0	0	0.3
Levallorphan		C=CCN1CC[C@]23CCCC[C@H]2[C@H]1Cc1ccc(O)cc13	InChI=1S/C19H25NO/c1-2-10-20-11-9-19-8-4-3-5-16(19)18(20)12-14-6-7-15(21)13-17(14)19/h2,6-7,13,16,18,21H,1,3-5,8-12H2/t16-,18+,19+/m0/s1	false							0	C=CCN1CC[C@]23CCCC[C@H]2[C@H]1Cc1ccc(O)cc13	3.6366	85.6218	127.023	23.47	283.415	283.194	2	1	2	1	2	0	2	21	46	4	1	2	3	0	1	1	1	1	2	0.578947
Levamisole		c1ccc([C@H]2CN3CCSC3=N2)cc1	InChI=1S/C11H12N2S/c1-2-4-9(5-3-1)10-8-13-6-7-14-11(13)12-10/h1-5,10H,6-8H2/t10-/m1/s1	false							0	c1ccc([C@H]2CN3CCSC3=N2)cc1	2.1461	60.649	88.0227	15.6	204.298	204.072	2	0	1	0	3	0	3	14	26	3	1	1	2	0	1	2	1	0	0	0.363636
Levetiracetam		CC[C@H](C(N)=O)N1CCCC1=O	InChI=1S/C8H14N2O2/c1-2-6(8(9)12)10-5-3-4-7(10)11/h6H,2-5H2,1H3,(H2,9,12)/t6-/m1/s1	false							0	CC[C@H](C(=N)O)N1CCCC1=O	0.92267	45.3815	71.689	64.39	170.212	170.106	4	2	3	2	2	1	4	12	26	1	0	1	1	0	1	1	0	0	0	0.75
Levobunolol		CC(C)(C)NC[C@H](O)COc1cccc2c1CCCC2=O	InChI=1S/C17H25NO3/c1-17(2,3)18-10-12(19)11-21-16-9-5-6-13-14(16)7-4-8-15(13)20/h5-6,9,12,18-19H,4,7-8,10-11H2,1-3H3/t12-/m0/s1	false							0	CC(C)(C)NC[C@H](O)COc1cccc2c1CCCC2=O	2.3334	82.968	126.059	58.56	291.391	291.183	4	2	5	2	4	0	4	21	46	2	1	0	1	0	0	0	1	0	1	0.588235
Levobupivacaine		CCCCN1CCCC[C@H]1C(=O)Nc1c(C)cccc1C	InChI=1S/C18H28N2O/c1-4-5-12-20-13-7-6-11-16(20)18(21)19-17-14(2)9-8-10-15(17)3/h8-10,16H,4-7,11-13H2,1-3H3,(H,19,21)/t16-/m0/s1	false							0	CCCCN1CCCC[C@H]1C(O)=Nc1c(C)cccc1C	4.54604	89.7598	128.254	35.83	288.435	288.22	3	1	5	1	2	0	3	21	49	2	1	1	1	0	1	1	1	0	0	0.611111
Levocabastine		C[C@@H]1CN(C2CCC(C#N)(c3ccc(F)cc3)CC2)CC[C@]1(C(=O)O)c1ccccc1	InChI=1S/C26H29FN2O2/c1-19-17-29(16-15-26(19,24(30)31)21-5-3-2-4-6-21)23-11-13-25(18-28,14-12-23)20-7-9-22(27)10-8-20/h2-10,19,23H,11-17H2,1H3,(H,30,31)/t19-,23?,25?,26-/m1/s1	true							0	C[C@@H]1CN(C2CCC(C#N)(c3ccc(F)cc3)CC2)CC[C@]1(C(=O)O)c1ccccc1	4.89408	117.057	182.86	64.33	420.528	420.221	4	1	4	1	3	0	5	31	60	4	2	2	2	0	1	1	2	1	1	0.461538
Levofloxacin		C[C@H]1COc2c(N3CCN(C)CC3)c(F)cc3c(=O)c(C(=O)O)cn1c32	InChI=1S/C18H20FN3O4/c1-10-9-26-17-14-11(16(23)12(18(24)25)8-22(10)14)7-13(19)15(17)21-5-3-20(2)4-6-21/h7-8,10H,3-6,9H2,1-2H3,(H,24,25)/t10-/m0/s1	true							0	C[C@H]1COc2c(N3CCN(C)CC3)c(F)cc3c(=O)c(C(=O)O)cn1c32	1.544	95.0413	148.732	75.01	361.373	361.144	7	1	2	1	6	0	8	26	46	4	2	1	2	1	1	2	1	0	0	0.444444
Levomethadyl Acetate		CC[C@H](OC(C)=O)C(C[C@H](C)N(C)C)(c1ccccc1)c1ccccc1	InChI=1S/C23H31NO2/c1-6-22(26-19(3)25)23(17-18(2)24(4)5,20-13-9-7-10-14-20)21-15-11-8-12-16-21/h7-16,18,22H,6,17H2,1-5H3/t18-,22-/m0/s1	false							0	CC[C@H](OC(C)=O)C(C[C@H](C)N(C)C)(c1ccccc1)c1ccccc1	4.6546	107.275	157.538	29.54	353.506	353.235	3	0	8	0	3	0	3	26	57	2	2	0	0	0	0	0	2	0	0	0.434783
Levonordefrin		C[C@H](N)[C@H](O)c1ccc(O)c(O)c1	InChI=1S/C9H13NO3/c1-5(10)9(13)6-2-3-7(11)8(12)4-6/h2-5,9,11-13H,10H2,1H3/t5-,9-/m0/s1	false							0	C[C@H](N)[C@H](O)c1ccc(O)c(O)c1	0.4784	48.3808	76.2488	86.71	183.207	183.09	4	5	2	4	4	0	4	13	26	1	1	0	0	0	0	0	1	0	0	0.333333
Levonorgestrel		C#C[C@]1(O)CC[C@H]2[C@@H]3CCC4=CC(=O)CC[C@@H]4[C@H]3CC[C@@]21CC	InChI=1S/C21H28O2/c1-3-20-11-9-17-16-8-6-15(22)13-14(16)5-7-18(17)19(20)10-12-21(20,23)4-2/h2,13,16-19,23H,3,5-12H2,1H3/t16-,17+,18+,19-,20-,21-/m0/s1	false							0	C#C[C@]1(O)CC[C@H]2[C@@H]3CCC4=CC(=O)CC[C@@H]4[C@H]3CC[C@@]21CC	3.8826	90.4928	139.28	37.3	312.453	312.209	2	1	1	1	2	0	2	23	51	4	0	3	4	0	0	0	0	3	4	0.761905
Levorphanol		CN1CC[C@]23CCCC[C@H]2[C@H]1Cc1ccc(O)cc13	InChI=1S/C17H23NO/c1-18-9-8-17-7-3-2-4-14(17)16(18)10-12-5-6-13(19)11-15(12)17/h5-6,11,14,16,19H,2-4,7-10H2,1H3/t14-,16+,17+/m0/s1	false							0	CN1CC[C@]23CCCC[C@H]2[C@H]1Cc1ccc(O)cc13	3.0804	76.4818	114.982	23.47	257.377	257.178	2	1	0	1	2	0	2	19	42	4	1	2	3	0	1	1	1	1	2	0.647059
Levosimendan		C[C@@H]1CC(=O)NN=C1c1ccc(NN=C(C#N)C#N)cc1	InChI=1S/C14H12N6O/c1-9-6-13(21)19-20-14(9)10-2-4-11(5-3-10)17-18-12(7-15)8-16/h2-5,9,17H,6H2,1H3,(H,19,21)/t9-/m1/s1	false							0	C[C@@H]1CC(O)=NN=C1c1ccc(NN=C(C#N)C#N)cc1	2.20206	79.1075	121.101	116.92	280.291	280.107	7	2	3	2	6	0	7	21	33	2	1	0	1	0	0	1	1	0	0	0.214286
Lidocaine		CCN(CC)CC(=O)Nc1c(C)cccc1C	InChI=1S/C14H22N2O/c1-5-16(6-2)10-13(17)15-14-11(3)8-7-9-12(14)4/h7-9H,5-6,10H2,1-4H3,(H,15,17)	false			61.6595	-4.21	2	[Hou, 2004 #14508]	1	CCN(CC)CC(O)=Nc1c(C)cccc1C	3.23324	73.4278	103.8	35.83	234.343	234.173	3	1	5	1	2	0	3	17	39	1	1	0	0	0	0	0	1	0	0	0.5
Linaclotide		C[C@@H](O)[C@@H]1NC(=O)[C@@H]2CSSC[C@@H]3NC(=O)[C@@H](N)CSSC[C@H](NC(=O)[C@H](CSSC[C@@H](C(=O)N[C@@H](Cc4ccc(O)cc4)C(=O)O)NC(=O)CNC1=O)NC(=O)[C@H](Cc1ccc(O)cc1)NC(=O)[C@H](CCC(=O)O)NC3=O)C(=O)N[C@@H](CC(N)=O)C(=O)N1CCC[C@H]1C(=O)N[C@@H](C)C(=O)N2	InChI=1S/C59H79N15O21S6/c1-26-47(82)69-41-25-101-99-22-38-52(87)65-33(13-14-45(80)81)49(84)66-34(16-28-5-9-30(76)10-6-28)50(85)71-40(54(89)72-39(23-97-96-20-32(60)48(83)70-38)53(88)67-35(18-43(61)78)58(93)74-15-3-4-42(74)56(91)63-26)24-100-98-21-37(64-44(79)19-62-57(92)46(27(2)75)73-55(41)90)51(86)68-36(59(94)95)17-29-7-11-31(77)12-8-29/h5-12,26-27,32-42,46,75-77H,3-4,13-25,60H2,1-2H3,(H2,61,78)(…	false							0	C[C@@H](O)[C@@H]1N=C(O)[C@@H]2CSSC[C@@H]3N=C(O)[C@@H](N)CSSC[C@H](N=C(O)[C@H](CSSC[C@@H](C(O)=N[C@@H](Cc4ccc(O)cc4)C(=O)O)N=C(O)CN=C1O)N=C(O)[C@H](Cc1ccc(O)cc1)N=C(O)[C@H](CCC(=O)O)N=C3O)C(O)=N[C@@H](CC(=N)O)C(=O)N1CCC[C@H]1C(O)=N[C@@H](C)C(O)=N2	5.19437	395.214	599.866	616.78	1526.77	1525.39	36	21	13	20	26	1	42	101	180	6	2	1	4	0	1	4	2	0	0	0.525424
Linagliptin		CC#CCn1c(N2CCC[C@@H](N)C2)nc2c1c(=O)n(Cc1nc(C)c3ccccc3n1)c(=O)n2C	InChI=1S/C25H28N8O2/c1-4-5-13-32-21-22(29-24(32)31-12-8-9-17(26)14-31)30(3)25(35)33(23(21)34)15-20-27-16(2)18-10-6-7-11-19(18)28-20/h6-7,10-11,17H,8-9,12-15,26H2,1-3H3/t17-/m1/s1	false							0	CC#CCn1c(N2CCC[C@@H](N)C2)nc2c1c(=O)n(Cc1nc(C)c3ccccc3n1)c(=O)n2C	1.14742	135.483	201.585	116.86	472.553	472.234	10	2	4	1	10	0	10	35	63	5	4	1	1	3	1	1	1	0	0	0.4
Lincomycin		CCC[C@@H]1CC(C(=O)N[C@H]([C@@H](C)O)[C@H]2O[C@H](SC)[C@H](O)[C@@H](O)[C@H]2O)N(C)C1	InChI=1S/C18H34N2O6S/c1-5-6-10-7-11(20(3)8-10)17(25)19-12(9(2)21)16-14(23)13(22)15(24)18(26-16)27-4/h9-16,18,21-24H,5-8H2,1-4H3,(H,19,25)/t9-,10-,11?,12-,13+,14-,15-,16-,18-/m1/s1	false							0	CCC[C@@H]1CC(C(O)=N[C@H]([C@@H](C)O)[C@H]2O[C@H](SC)[C@H](O)[C@@H](O)[C@H]2O)N(C)C1	-0.0167	105.162	164.795	125.98	406.545	406.214	8	5	7	5	8	0	9	27	61	2	0	2	2	0	2	2	0	0	0	0.944444
Lindane		Cl[C@H]1[C@H](Cl)[C@H](Cl)[C@@H](Cl)[C@H](Cl)[C@@H]1Cl	InChI=1S/C6H6Cl6/c7-1-2(8)4(10)6(12)5(11)3(1)9/h1-6H/t1-,2-,3-,4+,5+,6+	false							0	Cl[C@H]1[C@H](Cl)[C@H](Cl)[C@@H](Cl)[C@H](Cl)[C@@H]1Cl	3.6444	57.846	101.378	0	290.832	287.86	0	0	0	0	0	0	6	12	18	1	0	1	1	0	0	0	0	1	1	1
Linezolid		CC(=O)NC[C@H]1CN(c2ccc(N3CCOCC3)c(F)c2)C(=O)O1	InChI=1S/C16H20FN3O4/c1-11(21)18-9-13-10-20(16(22)24-13)12-2-3-15(14(17)8-12)19-4-6-23-7-5-19/h2-3,8,13H,4-7,9-10H2,1H3,(H,18,21)/t13-/m0/s1	true							0	CC(O)=NC[C@H]1CN(c2ccc(N3CCOCC3)c(F)c2)C(=O)O1	1.9639	87.6518	138.833	74.6	337.351	337.144	7	1	4	1	5	1	8	24	44	3	1	2	2	0	2	2	1	0	0	0.5
Liotrix		[Na+].[Na+].N[C@@H](Cc1cc(I)c(Oc2ccc(O)c(I)c2)c(I)c1)C(=O)[O-].N[C@@H](Cc1cc(I)c(Oc2cc(I)c(O)c(I)c2)c(I)c1)C(=O)[O-]	InChI=1S/C15H11I4NO4.C15H12I3NO4.2Na/c16-8-4-7(5-9(17)13(8)21)24-14-10(18)1-6(2-11(14)19)3-12(20)15(22)23;16-9-6-8(1-2-13(9)20)23-14-10(17)3-7(4-11(14)18)5-12(19)15(21)22;;/h1-2,4-5,12,21H,3,20H2,(H,22,23);1-4,6,12,20H,5,19H2,(H,21,22);;/q;;2*+1/p-2/t2*12-;;/m00../s1	false							0	[Na+].[Na+].N[C@@H](Cc1cc(I)c(Oc2cc(I)c([O-])c(I)c2)c(I)c1)C(=O)[O-].N[C@@H](Cc1cc(I)c(Oc2ccc(O)c(I)c2)c(I)c1)C(=O)O	0.5513	232.047	421.865	191.22	1471.81	1471.44	10	6	10	4	9	0	19	49	70	4	4	0	0	0	0	0	4	0	0	0.133333
Lisdexamfetamine		C[C@@H](Cc1ccccc1)NC(=O)[C@@H](N)CCCCN	InChI=1S/C15H25N3O/c1-12(11-13-7-3-2-4-8-13)18-15(19)14(17)9-5-6-10-16/h2-4,7-8,12,14H,5-6,9-11,16-17H2,1H3,(H,18,19)/t12-,14-/m0/s1	false							0	C[C@@H](Cc1ccccc1)N=C(O)[C@@H](N)CCCCN	2.0304	80.5526	115.085	84.63	263.385	263.2	4	5	8	3	3	0	4	19	44	1	1	0	0	0	0	0	1	0	0	0.533333
[truncated: 899 more rows]
